# Supplementary material for: Partial proteolysis improves the identification of the extracellular segments of transmembrane proteins by surface biotinylation
Source: Sci Rep. 2020 Jun 1;10:8880. doi: 10.1038/s41598-020-65831-2 (PMC7264363; doi:10.1038/s41598-020-65831-2)
Supplement: Supplementary file 2 — Supplementary Table 1 [file 41598_2020_65831_MOESM2_ESM.xlsx]

## Sheet: Byonic Search Parameters
Parameters	Typsin	Chymotrypsin	Control_unlabelled
Protein database	SwissProt	SwissProt	SwissProt
Spectrum-level FDR	Auto cut	Auto cut	Auto cut
Cleavage residues	RK	RKFYWML	RK
Digest cutter	C-terminal cutter	C-terminal cutter	C-terminal cutter
Peptide termini	Semi specific N-ragged	Semi specific N-ragged	Semi specific N-ragged
Maximum number of missed cleavages	2	2	2
Fragmentation type	CID low energy	CID low energy	CID low energy
Precursor tolerance	10.0 ppm	10.0 ppm	10.0 ppm
Fragment tolerance	20.0 ppm	20.0 ppm	20.0 ppm
Charges applied to charge-unassigned spectra:	1,2,3	1,2,3	1,2,3
Precursor mass max	10000.0	10000.0	10000.0
N-glycan search	None	None	None
O-glycan search	None	None	None
Off by x isotopes	-2,-1,0,+1,+2	-2,-1,0,+1,+2	-2,-1,0,+1,+2
Contaminants added	false	false	false
Decoys added	true	true	true
%Additional parameters:
Disulfide Enable	false	false	false
Trisulfide Enable	false	false	false
DSS Crosslink Enable	false	false	false
Custom Crosslink Enable	false	false	false
Wildcard Enable	0	0	0
Combyne cut off score	Auto	Auto	Auto
Protein FDR cutoff	0.01	0.01	0.01
Focused DB created	false	false	false
Export mzIdentML	false	false	false
Score version	2	2	2
precursor_assignment_flags	2	2	2
po_NumberMonosReturn	2	2	2
Lock mass list	None	None	None
%Modification searches:
common_modifications_max	1	1	1
rare_modifications_max	1	1	1
%Fixed and variable modifications:	Carbamidomethyl / +57.021464 @ C | fixed	Carbamidomethyl / +57.021464 @ C | fixed	Carbamidomethyl / +57.021464 @ C | fixed
	Carbamidomethyl / +57.021464 @ N-term, H, K | common1	Carbamidomethyl / +57.021464 @ N-term, H, K | common1	Carbamidomethyl / +57.021464 @ N-term, H, K | common1
	Dicarbamidomethyl / +114.042927 @ N-term | common1	Dicarbamidomethyl / +114.042927 @ N-term | common1	Dicarbamidomethyl / +114.042927 @ N-term | common1
	DTT / +151.996571 @ C | common1	DTT / +151.996571 @ C | common1	DTT / +151.996571 @ C | common1
	Deamidated / +0.984016 @ N | common2	Deamidated / +0.984016 @ N | common2	Deamidated / +0.984016 @ N | common2
	Gln->pyro-Glu / -17.026549 @ NTerm Q | rare1	Gln->pyro-Glu / -17.026549 @ NTerm Q | rare1	Gln->pyro-Glu / -17.026549 @ NTerm Q | rare1
	Glu->pyro-Glu / -18.010565 @ N-Term E | rare1	Glu->pyro-Glu / -18.010565 @ N-Term E | rare1	Glu->pyro-Glu / -18.010565 @ N-Term E | rare1
	Ammonia-loss / -17.026549 @ N-Term C | rare1	Ammonia-loss / -17.026549 @ N-Term C | rare1	Ammonia-loss / -17.026549 @ N-Term C | rare1
	Carbamyl / +43.005814 @ M | common2	Carbamyl / +43.005814 @ M | common2	Carbamyl / +43.005814 @ M | common2
	Acetyl / +42.010565 @ Protein N-term | rare1	Acetyl / +42.010565 @ Protein N-term | rare1	Acetyl / +42.010565 @ Protein N-term | rare1
	CAMthiopropanoyl / +145.019749 @ Protein NTerm, K | rare1	CAMthiopropanoyl / +145.019749 @ Protein NTerm, K | rare1	CAMthiopropanoyl / +145.019749 @ Protein NTerm, K | rare1
	Thioacyl / +87.998285 @ K | rare1	Thioacyl / +87.998285 @ K | rare1	Thioacyl / +87.998285 @ K | rare1
% Custom modification text below:	CAMthiopropanoyl / +145.019749 @ NTerm | rare1	CAMthiopropanoyl / +145.019749 @ NTerm | rare1	CAMthiopropanoyl / +145.019749 @ NTerm | rare1
	Thioacyl / +87.998285 @ NTerm | rare1	Thioacyl / +87.998285 @ NTerm | rare1	Thioacyl / +87.998285 @ NTerm | rare1
%Glycan modifications:
Show all N-glycopeptides	0	0	0

## Sheet: raw ms data
Sample ID	Query #:z	Protein Rank	Peptide < ProteinMetrics Confidential >	Glycans NHFAGNa	Modification Type(s)	Observed m/z	z	Observed (M+H)	Calc. mass (M+H)	Off-by-x error	Mass error (ppm)	Starting position	Cleavage	Score	Delta	Delta Mod	|Log Prob|	# of unique peptides	Protein Name	Protein DB number	Comment	Scan #	Scan Time
20191029_0min_chimo	16120:3	1	T.C[+57.021]SLN[+0.984]DSATEVTGHR.W		C[+57], N[+1]	516.563	3	1547.67	1547.68	0	-1.1	157	NRagged	188.4	174.3	174.3	4.84	33	>sp|P35613|BASI_HUMAN Basigin OS=Homo sapiens GN=BSG PE=1 SV=2	6001	Cmpd 15960, +MS2(516.5628), 20.4eV, 42.3 min #20225	0	42.3148
20191029_0min_chimo	30235:2	1	K.[+57.021]GGVVLK[+145.020]EDALPGQK.T		.[57], K[+145]	806.924	2	1612.84	1612.84	0	2.7	174	Specific	80.3	37.3	37.3	2.91	33	>sp|P35613|BASI_HUMAN Basigin OS=Homo sapiens GN=BSG PE=1 SV=2	6001	Cmpd 29881, +MS2(806.9240), 29.6eV, 59.8 min #34624	0	59.8218
20191029_0min_chimo	23122:3	1	K.[+114.043]GGVVLK[+87.998]EDALPGQK.T		.[114], K[+88]	538.282	3	1612.83	1612.84	0	-2.3	174	Specific	95.1	70	43.1	2.85	33	>sp|P35613|BASI_HUMAN Basigin OS=Homo sapiens GN=BSG PE=1 SV=2	6001	Cmpd 22848, +MS2(538.2824), 21.1eV, 50.9 min #27334	0	50.853
20191029_0min_chimo	29655:2	1	K.[+87.998]GGVVLKEDALPGQK.T		.[+88]	749.902	2	1498.8	1498.79	0	1.6	174	Specific	102.7	19.1	19.1	3.34	33	>sp|P35613|BASI_HUMAN Basigin OS=Homo sapiens GN=BSG PE=1 SV=2	6001	Cmpd 29311, +MS2(749.9016), 33.0eV, 59.1 min #34034	0	59.1092
20191029_0min_chimo	23214:3	1	K.[+114.043]GGVVLK[+87.998]EDALPGQK.T		.[114], K[+88]	538.283	3	1612.84	1612.84	0	-0.8	174	Specific	104.3	43.3	12	3.46	33	>sp|P35613|BASI_HUMAN Basigin OS=Homo sapiens GN=BSG PE=1 SV=2	6001	Cmpd 22940, +MS2(538.2832), 21.1eV, 51.0 min #27428	0	50.9562
20191029_0min_chimo	35879:2	1	K.[+114.043]GGVVLK[+145.020]EDALPGQK.T		.[114], K[+145]	835.432	2	1669.86	1669.86	0	-0.5	174	Specific	131.2	107.2	107.2	4.6	33	>sp|P35613|BASI_HUMAN Basigin OS=Homo sapiens GN=BSG PE=1 SV=2	6001	Cmpd 35439, +MS2(835.4321), 36.4eV, 67.2 min #40422	0	67.1878
20191029_0min_chimo	35878:3	1	K.[+114.043]GGVVLK[+145.020]EDALPGQK.T		.[114], K[+145]	557.289	3	1669.85	1669.86	0	-4	174	Specific	150.5	150.5	150.5	4.41	33	>sp|P35613|BASI_HUMAN Basigin OS=Homo sapiens GN=BSG PE=1 SV=2	6001	Cmpd 35438, +MS2(557.2886), 21.7eV, 67.2 min #40421	0	67.1872
20191029_0min_chimo	36132:2	1	K.[+57.021]GGVVLK[+145.020]EDALPGQK.T		.[57], K[+145]	806.923	2	1612.84	1612.84	0	1.8	174	Specific	169.8	37.3	37.3	4.2	33	>sp|P35613|BASI_HUMAN Basigin OS=Homo sapiens GN=BSG PE=1 SV=2	6001	Cmpd 35686, +MS2(806.9233), 29.6eV, 67.5 min #40683	0	67.5283
20191029_0min_chimo	29670:3	1	K.[+87.998]GGVVLKEDALPGQK.T		.[+88]	500.266	3	1498.78	1498.79	0	-7.1	174	Specific	175.3	31.9	27.5	3.7	33	>sp|P35613|BASI_HUMAN Basigin OS=Homo sapiens GN=BSG PE=1 SV=2	6001	Cmpd 29326, +MS2(500.2658), 19.9eV, 59.1 min #34051	0	59.1367
20191029_0min_chimo	23168:3	1	K.[+114.043]GGVVLK[+87.998]EDALPGQK.T		.[114], K[+88]	538.283	3	1612.84	1612.84	0	-1.1	174	Specific	176.4	58.4	27	3.95	33	>sp|P35613|BASI_HUMAN Basigin OS=Homo sapiens GN=BSG PE=1 SV=2	6001	Cmpd 22894, +MS2(538.2830), 21.1eV, 50.9 min #27381	0	50.9048
20191029_0min_chimo	35606:3	1	K.[+114.043]GGVVLK[+145.020]EDALPGQK.T		.[114], K[+145]	557.289	3	1669.85	1669.86	0	-3.1	174	Specific	202.7	151.5	151.5	6.3	33	>sp|P35613|BASI_HUMAN Basigin OS=Homo sapiens GN=BSG PE=1 SV=2	6001	Cmpd 35190, +MS2(557.2891), 21.7eV, 66.9 min #40165	0	66.8758
20191029_0min_chimo	35822:2	1	K.[+114.043]GGVVLK[+145.020]EDALPGQK.T		.[114], K[+145]	835.433	2	1669.86	1669.86	0	0	174	Specific	212	130.2	130.2	5.66	33	>sp|P35613|BASI_HUMAN Basigin OS=Homo sapiens GN=BSG PE=1 SV=2	6001	Cmpd 35388, +MS2(835.4325), 36.4eV, 67.1 min #40369	0	67.1287
20191029_0min_chimo	30173:2	1	K.[+57.021]GGVVLK[+145.020]EDALPGQK.T		.[57], K[+145]	806.923	2	1612.84	1612.84	0	1.6	174	Specific	214.1	37.3	37.3	4.41	33	>sp|P35613|BASI_HUMAN Basigin OS=Homo sapiens GN=BSG PE=1 SV=2	6001	Cmpd 29821, +MS2(806.9231), 35.3eV, 59.8 min #34562	0	59.7562
20191029_0min_chimo	35821:3	1	K.[+114.043]GGVVLK[+145.020]EDALPGQK.T		.[114], K[+145]	557.289	3	1669.85	1669.86	0	-2.7	174	Specific	247.1	172	172	8.01	33	>sp|P35613|BASI_HUMAN Basigin OS=Homo sapiens GN=BSG PE=1 SV=2	6001	Cmpd 35387, +MS2(557.2893), 21.7eV, 67.1 min #40368	0	67.128
20191029_0min_chimo	29710:3	1	K.[+87.998]GGVVLKEDALPGQK.T		.[+88]	500.268	3	1498.79	1498.79	0	-1.8	174	Specific	252	37.4	37.4	6.79	33	>sp|P35613|BASI_HUMAN Basigin OS=Homo sapiens GN=BSG PE=1 SV=2	6001	Cmpd 29366, +MS2(500.2684), 19.9eV, 59.2 min #34092	0	59.1853
20191029_0min_chimo	36165:2	1	K.[+57.021]GGVVLK[+145.020]EDALPGQK.T		.[57], K[+145]	806.923	2	1612.84	1612.84	0	1	174	Specific	256.9	37.3	37.3	7.2	33	>sp|P35613|BASI_HUMAN Basigin OS=Homo sapiens GN=BSG PE=1 SV=2	6001	Cmpd 35719, +MS2(806.9226), 29.6eV, 67.6 min #40718	0	67.5788
20191029_0min_chimo	30126:2	1	K.GGVVLK[+145.020]EDALPGQK.T		K[+145]	778.412	2	1555.82	1555.82	0	1.5	174	Specific	275.1	35.2	35.2	7.22	33	>sp|P35613|BASI_HUMAN Basigin OS=Homo sapiens GN=BSG PE=1 SV=2	6001	Cmpd 29774, +MS2(778.4123), 34.2eV, 59.7 min #34514	0	59.7042
20191029_0min_chimo	35774:3	1	K.[+114.043]GGVVLK[+145.020]EDALPGQK.T		.[114], K[+145]	557.29	3	1669.86	1669.86	0	-0.9	174	Specific	329.8	271.1	271.1	8.31	33	>sp|P35613|BASI_HUMAN Basigin OS=Homo sapiens GN=BSG PE=1 SV=2	6001	Cmpd 35344, +MS2(557.2903), 21.7eV, 67.1 min #40324	0	67.0783
20191029_0min_chimo	35636:3	1	K.[+114.043]GGVVLK[+145.020]EDALPGQK.T		.[114], K[+145]	557.289	3	1669.85	1669.86	0	-3.4	174	Specific	336.7	203.3	203.3	7.94	33	>sp|P35613|BASI_HUMAN Basigin OS=Homo sapiens GN=BSG PE=1 SV=2	6001	Cmpd 35220, +MS2(557.2889), 21.7eV, 66.9 min #40196	0	66.9197
20191029_0min_chimo	35776:2	1	K.[+114.043]GGVVLK[+145.020]EDALPGQK.T		.[114], K[+145]	835.434	2	1669.86	1669.86	0	1.6	174	Specific	338	205	205	8.8	33	>sp|P35613|BASI_HUMAN Basigin OS=Homo sapiens GN=BSG PE=1 SV=2	6001	Cmpd 35346, +MS2(835.4338), 36.4eV, 67.1 min #40326	0	67.0793
20191029_0min_chimo	35640:2	1	K.[+114.043]GGVVLK[+145.020]EDALPGQK.T		.[114], K[+145]	835.433	2	1669.86	1669.86	0	0.7	174	Specific	340	198	198	8.82	33	>sp|P35613|BASI_HUMAN Basigin OS=Homo sapiens GN=BSG PE=1 SV=2	6001	Cmpd 35224, +MS2(835.4332), 36.4eV, 66.9 min #40200	0	66.9217
20191029_0min_chimo	35682:2	1	K.[+114.043]GGVVLK[+145.020]EDALPGQK.T		.[114], K[+145]	835.433	2	1669.86	1669.86	0	0.7	174	Specific	353.5	186.2	186.2	8.87	33	>sp|P35613|BASI_HUMAN Basigin OS=Homo sapiens GN=BSG PE=1 SV=2	6001	Cmpd 35262, +MS2(835.4331), 36.4eV, 67.0 min #40240	0	66.9798
20191029_0min_chimo	35727:3	1	K.[+114.043]GGVVLK[+145.020]EDALPGQK.T		.[114], K[+145]	557.29	3	1669.86	1669.86	0	-1.3	174	Specific	361.5	250.2	250.2	8.44	33	>sp|P35613|BASI_HUMAN Basigin OS=Homo sapiens GN=BSG PE=1 SV=2	6001	Cmpd 35301, +MS2(557.2901), 21.7eV, 67.0 min #40280	0	67.0282
20191029_0min_chimo	30092:3	1	K.GGVVLK[+145.020]EDALPGQK.T		K[+145]	519.276	3	1555.82	1555.82	0	-0.2	174	Specific	381.4	25.4	25.4	7.16	33	>sp|P35613|BASI_HUMAN Basigin OS=Homo sapiens GN=BSG PE=1 SV=2	6001	Cmpd 29740, +MS2(519.2763), 20.5eV, 59.7 min #34479	0	59.659
20191029_0min_chimo	35728:2	1	K.[+114.043]GGVVLK[+145.020]EDALPGQK.T		.[114], K[+145]	835.433	2	1669.86	1669.86	0	0.1	174	Specific	440.6	292	292	8.89	33	>sp|P35613|BASI_HUMAN Basigin OS=Homo sapiens GN=BSG PE=1 SV=2	6001	Cmpd 35302, +MS2(835.4326), 36.4eV, 67.0 min #40281	0	67.0287
20191029_0min_chimo	35681:3	1	K.[+114.043]GGVVLK[+145.020]EDALPGQK.T		.[114], K[+145]	557.29	3	1669.86	1669.86	0	-1.6	174	Specific	459.7	339.4	339.4	8.51	33	>sp|P35613|BASI_HUMAN Basigin OS=Homo sapiens GN=BSG PE=1 SV=2	6001	Cmpd 35261, +MS2(557.2899), 21.7eV, 67.0 min #40239	0	66.9793
20191029_0min_chimo	30090:2	1	K.GGVVLK[+145.020]EDALPGQK.T		K[+145]	778.412	2	1555.82	1555.82	0	1.7	174	Specific	467	37.3	37.3	7.39	33	>sp|P35613|BASI_HUMAN Basigin OS=Homo sapiens GN=BSG PE=1 SV=2	6001	Cmpd 29738, +MS2(778.4124), 34.2eV, 59.7 min #34477	0	59.658
20191029_0min_chimo	30010:2	1	K.GGVVLK[+145.020]EDALPGQK.T		K[+145]	778.412	2	1555.82	1555.82	0	1.4	174	Specific	483.6	26.2	26.2	7.46	33	>sp|P35613|BASI_HUMAN Basigin OS=Homo sapiens GN=BSG PE=1 SV=2	6001	Cmpd 29658, +MS2(778.4121), 34.2eV, 59.6 min #34395	0	59.5608
20191029_0min_chimo	30043:3	1	K.GGVVLK[+145.020]EDALPGQK.T		K[+145]	519.276	3	1555.81	1555.82	0	-0.4	174	Specific	494.6	27.4	27.4	7.28	33	>sp|P35613|BASI_HUMAN Basigin OS=Homo sapiens GN=BSG PE=1 SV=2	6001	Cmpd 29691, +MS2(519.2763), 20.5eV, 59.6 min #34429	0	59.6057
20191029_0min_chimo	30001:2	1	K.GGVVLK[+145.020]EDALPGQK.T		K[+145]	778.413	2	1555.82	1555.82	0	2	174	Specific	554.2	30.7	30.7	7.6	33	>sp|P35613|BASI_HUMAN Basigin OS=Homo sapiens GN=BSG PE=1 SV=2	6001	Cmpd 29649, +MS2(778.4126), 34.2eV, 59.6 min #34385	0	59.5495
20191029_0min_chimo	30050:2	1	K.GGVVLK[+145.020]EDALPGQK.T		K[+145]	778.412	2	1555.82	1555.82	0	1.4	174	Specific	564	30.4	30.4	7.9	33	>sp|P35613|BASI_HUMAN Basigin OS=Homo sapiens GN=BSG PE=1 SV=2	6001	Cmpd 29698, +MS2(778.4122), 34.2eV, 59.6 min #34436	0	59.6095
20191029_0min_chimo	29746:2	1	K.GGVVLK[+145.020]EDALPGQK[+57.021].T		K[+57][+145]	806.923	2	1612.84	1612.84	0	1.8	174	Specific	49	26.8	25.9	2.86	33	>sp|P35613|BASI_HUMAN Basigin OS=Homo sapiens GN=BSG PE=1 SV=2	6001	Cmpd 29402, +MS2(806.9232), 35.3eV, 59.2 min #34130	0	59.222
20191029_0min_chimo	29370:2	1	K.GGVVLK[+145.020]EDALPGQK[+57.021].T		K[+57][+145]	806.924	2	1612.84	1612.84	0	2.1	174	Specific	97	65.1	65.1	3.99	33	>sp|P35613|BASI_HUMAN Basigin OS=Homo sapiens GN=BSG PE=1 SV=2	6001	Cmpd 29030, +MS2(806.9235), 35.3eV, 58.8 min #33744	0	58.7473
20191029_0min_chimo	29328:2	1	K.GGVVLK[+145.020]EDALPGQK[+57.021].T		K[+57][+145]	806.923	2	1612.84	1612.84	0	1.3	174	Specific	260.5	193	142.4	8.69	33	>sp|P35613|BASI_HUMAN Basigin OS=Homo sapiens GN=BSG PE=1 SV=2	6001	Cmpd 28988, +MS2(806.9229), 35.3eV, 58.7 min #33701	0	58.6973
20191029_0min_chimo	29726:2	1	G.[+57.021]VVLK[+145.020]EDALPGQK.T		.[57], K[+145]	749.901	2	1498.8	1498.79	0	1.5	176	NRagged	81	2.1	2.1	2.61	33	>sp|P35613|BASI_HUMAN Basigin OS=Homo sapiens GN=BSG PE=1 SV=2	6001	Cmpd 29382, +MS2(749.9014), 33.0eV, 59.2 min #34110	0	59.2115
20191029_0min_chimo	29678:2	1	G.[+57.021]VVLK[+145.020]EDALPGQK.T		.[57], K[+145]	749.901	2	1498.79	1498.79	0	0.7	176	NRagged	301.9	2.1	2.1	6.86	33	>sp|P35613|BASI_HUMAN Basigin OS=Homo sapiens GN=BSG PE=1 SV=2	6001	Cmpd 29334, +MS2(749.9009), 33.0eV, 59.1 min #34059	0	59.141
20191029_0min_chimo	15621:3	1	V.[+57.021]VLK[+145.020]EDALPGQK.T		.[57], K[+145]	467.246	3	1399.72	1399.72	0	-0.2	177	NRagged	70	33.6	3.1	2.62	33	>sp|P35613|BASI_HUMAN Basigin OS=Homo sapiens GN=BSG PE=1 SV=2	6001	Cmpd 15471, +MS2(467.2464), 18.8eV, 41.7 min #19723	0	41.7232
20191029_0min_chimo	23992:2	1	V.[+57.021]VLK[+145.020]EDALPGQK.T		.[57], K[+145]	700.367	2	1399.73	1399.72	0	0.6	177	NRagged	110	71.3	71.3	3.62	33	>sp|P35613|BASI_HUMAN Basigin OS=Homo sapiens GN=BSG PE=1 SV=2	6001	Cmpd 23710, +MS2(700.3665), 31.1eV, 51.9 min #28222	0	51.9097
20191029_0min_chimo	22727:3	1	V.[+145.020]VLKEDALPGQK.T		.[+145]	448.237	3	1342.7	1342.7	0	-5.1	177	NRagged	160.1	67.8	15.7	3.35	33	>sp|P35613|BASI_HUMAN Basigin OS=Homo sapiens GN=BSG PE=1 SV=2	6001	Cmpd 22461, +MS2(448.2371), 18.2eV, 50.4 min #26934	0	50.3533
20191029_0min_chimo	22743:2	1	V.VLK[+145.020]EDALPGQK.T		K[+145]	671.856	2	1342.7	1342.7	0	0.3	177	NRagged	180	142.4	31.8	4.8	33	>sp|P35613|BASI_HUMAN Basigin OS=Homo sapiens GN=BSG PE=1 SV=2	6001	Cmpd 22477, +MS2(671.8556), 30.0eV, 50.4 min #26951	0	50.3892
20191029_0min_chimo	23945:2	1	V.[+57.021]VLK[+145.020]EDALPGQK.T		.[57], K[+145]	700.367	2	1399.73	1399.72	0	0.8	177	NRagged	204.3	123.3	91.5	5.18	33	>sp|P35613|BASI_HUMAN Basigin OS=Homo sapiens GN=BSG PE=1 SV=2	6001	Cmpd 23663, +MS2(700.3667), 31.1eV, 51.9 min #28174	0	51.858
20191029_0min_chimo	23900:2	1	V.[+57.021]VLK[+145.020]EDALPGQK.T		.[57], K[+145]	700.366	2	1399.72	1399.72	0	-0.6	177	NRagged	206	150.5	59.1	5.31	33	>sp|P35613|BASI_HUMAN Basigin OS=Homo sapiens GN=BSG PE=1 SV=2	6001	Cmpd 23618, +MS2(700.3657), 31.1eV, 51.8 min #28128	0	51.807
20191029_0min_chimo	22698:2	1	V.VLK[+145.020]EDALPGQK.T		K[+145]	671.856	2	1342.7	1342.7	0	1.2	177	NRagged	271.7	192.7	24.7	8.52	33	>sp|P35613|BASI_HUMAN Basigin OS=Homo sapiens GN=BSG PE=1 SV=2	6001	Cmpd 22432, +MS2(671.8562), 30.0eV, 50.3 min #26905	0	50.3382
20191029_0min_chimo	22646:2	1	V.VLK[+145.020]EDALPGQK.T		K[+145]	671.856	2	1342.71	1342.7	0	1.5	177	NRagged	296.7	192.7	50.5	8.52	33	>sp|P35613|BASI_HUMAN Basigin OS=Homo sapiens GN=BSG PE=1 SV=2	6001	Cmpd 22382, +MS2(671.8564), 30.0eV, 50.3 min #26852	0	50.2682
20191029_0min_chimo	22658:2	1	V.VLK[+145.020]EDALPGQK.T		K[+145]	671.857	2	1342.71	1342.7	0	1.6	177	NRagged	338.9	174.6	57.2	8.61	33	>sp|P35613|BASI_HUMAN Basigin OS=Homo sapiens GN=BSG PE=1 SV=2	6001	Cmpd 22394, +MS2(671.8565), 30.0eV, 50.3 min #26866	0	50.2912
20191029_0min_chimo	18388:2	1	V.[+145.020]LKEDALPGQK[+57.021].T		.[145], K[+57]	650.832	2	1300.66	1300.66	0	-0.4	178	NRagged	111.1	6.3	6.3	2.19	33	>sp|P35613|BASI_HUMAN Basigin OS=Homo sapiens GN=BSG PE=1 SV=2	6001	Cmpd 18182, +MS2(650.8316), 24.7eV, 45.0 min #22512	0	45.0327
20191029_0min_chimo	19465:2	1	V.[+57.021]LK[+145.020]EDALPGQK.T		.[57], K[+145]	650.832	2	1300.66	1300.66	0	0.2	178	NRagged	157.8	47.4	2.4	3.52	33	>sp|P35613|BASI_HUMAN Basigin OS=Homo sapiens GN=BSG PE=1 SV=2	6001	Cmpd 19251, +MS2(650.8320), 29.1eV, 46.4 min #23615	0	46.3507
20191029_0min_chimo	11950:3	1	V.[+57.021]LK[+145.020]EDALPGQK.T		.[57], K[+145]	434.223	3	1300.65	1300.66	0	-2.4	178	NRagged	158.9	61.1	27.3	3.38	33	>sp|P35613|BASI_HUMAN Basigin OS=Homo sapiens GN=BSG PE=1 SV=2	6001	Cmpd 11842, +MS2(434.2227), 17.7eV, 37.2 min #15978	0	37.2393
20191029_0min_chimo	19437:2	1	V.[+57.021]LK[+145.020]EDALPGQK.T		.[57], K[+145]	650.832	2	1300.66	1300.66	0	-0.7	178	NRagged	164.8	102.5	26.5	4.22	33	>sp|P35613|BASI_HUMAN Basigin OS=Homo sapiens GN=BSG PE=1 SV=2	6001	Cmpd 19223, +MS2(650.8315), 24.7eV, 46.3 min #23584	0	46.2903
20191029_0min_chimo	19075:2	1	V.[+145.020]LKEDALPGQK.T		.[+145]	622.321	2	1243.63	1243.63	0	-0.5	178	NRagged	270.6	103.7	17.6	6.5	33	>sp|P35613|BASI_HUMAN Basigin OS=Homo sapiens GN=BSG PE=1 SV=2	6001	Cmpd 18863, +MS2(622.3209), 28.0eV, 45.9 min #23213	0	45.8605
20191029_0min_chimo	19027:2	1	V.LK[+145.020]EDALPGQK.T		K[+145]	622.321	2	1243.64	1243.63	0	0.4	178	NRagged	335.6	159.4	2.4	8.31	33	>sp|P35613|BASI_HUMAN Basigin OS=Homo sapiens GN=BSG PE=1 SV=2	6001	Cmpd 18815, +MS2(622.3214), 28.0eV, 45.8 min #23164	0	45.8078
20191029_0min_chimo	13512:2	1	L.[+114.043]K[+145.020]EDALPGQK.T		.[114], K[+145]	622.802	2	1244.6	1244.59	0	2.6	179	Specific	233.2	39.9	39.9	3.82	33	>sp|P35613|BASI_HUMAN Basigin OS=Homo sapiens GN=BSG PE=1 SV=2	6001	Cmpd 13386, +MS2(622.8022), 28.0eV, 39.2 min #17573	0	39.1605
20191029_0min_chimo	13439:2	1	L.[+114.043]K[+145.020]EDALPGQK.T		.[114], K[+145]	622.802	2	1244.6	1244.59	0	1.5	179	Specific	237.6	52.4	52.4	3.96	33	>sp|P35613|BASI_HUMAN Basigin OS=Homo sapiens GN=BSG PE=1 SV=2	6001	Cmpd 13315, +MS2(622.8015), 28.0eV, 39.1 min #17500	0	39.0687
20191029_0min_chimo	13470:2	1	L.[+114.043]K[+145.020]EDALPGQK.T		.[114], K[+145]	622.802	2	1244.6	1244.59	0	2.6	179	Specific	249.5	72.2	72.2	4.23	33	>sp|P35613|BASI_HUMAN Basigin OS=Homo sapiens GN=BSG PE=1 SV=2	6001	Cmpd 13346, +MS2(622.8023), 28.0eV, 39.1 min #17532	0	39.1122
20191029_0min_chimo	13466:2	1	L.[+145.020]K[+57.021]EDALPGQK.T		.[145], K[+57]	594.291	2	1187.58	1187.57	0	2.1	179	Specific	371.2	87.6	13.5	6.36	33	>sp|P35613|BASI_HUMAN Basigin OS=Homo sapiens GN=BSG PE=1 SV=2	6001	Cmpd 13342, +MS2(594.2912), 26.9eV, 39.1 min #17528	0	39.1102
20191029_0min_chimo	12570:2	1	L.[+145.020]KEDALPGQK[+57.021].T		.[145], K[+57]	594.292	2	1187.58	1187.57	0	2.8	179	Specific	405.5	156.1	51.6	6.52	33	>sp|P35613|BASI_HUMAN Basigin OS=Homo sapiens GN=BSG PE=1 SV=2	6001	Cmpd 12456, +MS2(594.2915), 26.9eV, 38.0 min #16614	0	38.0203
20191029_0min_chimo	13087:2	1	L.[+145.020]KEDALPGQK.T		.[+145]	565.78	2	1130.55	1130.55	0	1.2	179	Specific	468.4	169.8	49.6	6.88	33	>sp|P35613|BASI_HUMAN Basigin OS=Homo sapiens GN=BSG PE=1 SV=2	6001	Cmpd 12963, +MS2(565.7798), 25.8eV, 38.7 min #17138	0	38.6515
20191029_0min_chimo	13427:2	1	L.[+145.020]K[+57.021]EDALPGQK.T		.[145], K[+57]	594.291	2	1187.57	1187.57	0	1.5	179	Specific	476.6	127.9	30.8	6.72	33	>sp|P35613|BASI_HUMAN Basigin OS=Homo sapiens GN=BSG PE=1 SV=2	6001	Cmpd 13303, +MS2(594.2908), 26.9eV, 39.1 min #17488	0	39.0623
20191029_0min_chimo	13215:2	1	L.[+145.020]KEDALPGQK.T		.[+145]	565.78	2	1130.55	1130.55	0	2.1	179	Specific	517.1	189.3	53	7.05	33	>sp|P35613|BASI_HUMAN Basigin OS=Homo sapiens GN=BSG PE=1 SV=2	6001	Cmpd 13091, +MS2(565.7803), 25.8eV, 38.8 min #17270	0	38.8093
20191029_0min_chimo	13128:2	1	L.[+145.020]KEDALPGQK.T		.[+145]	565.78	2	1130.55	1130.55	0	2.3	179	Specific	583.4	205.9	51.1	7.74	33	>sp|P35613|BASI_HUMAN Basigin OS=Homo sapiens GN=BSG PE=1 SV=2	6001	Cmpd 13004, +MS2(565.7804), 25.8eV, 38.7 min #17180	0	38.7002
20191029_0min_chimo	13177:2	1	L.[+145.020]KEDALPGQK.T		.[+145]	565.78	2	1130.55	1130.55	0	1.8	179	Specific	592.6	195.4	52.5	7.75	33	>sp|P35613|BASI_HUMAN Basigin OS=Homo sapiens GN=BSG PE=1 SV=2	6001	Cmpd 13053, +MS2(565.7802), 25.8eV, 38.8 min #17231	0	38.7622
20191029_0min_chimo	19153:3	1	K.SSEHINEGETAM[+43.006]LVC[+57.021]K.S		C[+57], M[+43]	616.613	3	1847.82	1847.83	0	-1.1	228	Specific	246.8	219.7	219.7	6.13	33	>sp|P35613|BASI_HUMAN Basigin OS=Homo sapiens GN=BSG PE=1 SV=2	6001	Cmpd 18941, +MS2(616.6129), 23.6eV, 46.0 min #23294	0	45.9622
20191029_0min_chimo	19066:3	1	K.SSEHINEGETAM[+43.006]LVC[+57.021]K.S		C[+57], M[+43]	616.614	3	1847.83	1847.83	0	0.5	228	Specific	414.8	291.1	291.1	6.82	33	>sp|P35613|BASI_HUMAN Basigin OS=Homo sapiens GN=BSG PE=1 SV=2	6001	Cmpd 18854, +MS2(616.6139), 23.6eV, 45.9 min #23204	0	45.8557
20191029_0min_chimo	19109:3	1	K.SSEHINEGETAM[+43.006]LVC[+57.021]K.S		C[+57], M[+43]	616.614	3	1847.83	1847.83	0	1.1	228	Specific	475.2	400.5	400.5	9.39	33	>sp|P35613|BASI_HUMAN Basigin OS=Homo sapiens GN=BSG PE=1 SV=2	6001	Cmpd 18897, +MS2(616.6143), 23.6eV, 45.9 min #23248	0	45.905
20191029_0min_chimo	39215:2	1	R.C[+57.021]N[+0.984]GTSSK[+145.020]GSDQAIITL.R		C[+57], K[+145], N[+1]	899.403	2	1797.8	1797.8	0	-0.5	301	Specific	25.1	25.1	25.1	2.22	33	>sp|P35613|BASI_HUMAN Basigin OS=Homo sapiens GN=BSG PE=1 SV=2	6001	Cmpd 38695, +MS2(899.4028), 38.9eV, 71.8 min #43867	0	71.8298
20191029_0min_chimo	30257:3	1	R.C[+57.021]N[+0.984]GTSSK[+145.020]GSDQAIITLR.V		C[+57], K[+145], N[+1]	651.972	3	1953.9	1953.9	0	0.1	301	Specific	107.4	107.4	52.7	4.09	33	>sp|P35613|BASI_HUMAN Basigin OS=Homo sapiens GN=BSG PE=1 SV=2	6001	Cmpd 29901, +MS2(651.9717), 24.7eV, 59.9 min #34645	0	59.8595
20191029_0min_chimo	30187:2	1	R.C[+57.021]N[+0.984]GTSSK[+145.020]GSDQAIITLR.V		C[+57], K[+145], N[+1]	977.455	2	1953.9	1953.9	0	1.3	301	Specific	151.9	151.9	66	5.89	33	>sp|P35613|BASI_HUMAN Basigin OS=Homo sapiens GN=BSG PE=1 SV=2	6001	Cmpd 29835, +MS2(977.4551), 42.0eV, 59.8 min #34576	0	59.7637
20191029_0min_chimo	30130:2	1	R.C[+57.021]N[+0.984]GTSSK[+145.020]GSDQAIITLR.V		C[+57], K[+145], N[+1]	977.456	2	1953.9	1953.9	0	2.3	301	Specific	296.5	280.2	145.2	9.1	33	>sp|P35613|BASI_HUMAN Basigin OS=Homo sapiens GN=BSG PE=1 SV=2	6001	Cmpd 29778, +MS2(977.4561), 42.0eV, 59.7 min #34518	0	59.7062
20191029_0min_chimo	30091:2	1	R.C[+57.021]N[+0.984]GTSSK[+145.020]GSDQAIITLR.V		C[+57], K[+145], N[+1]	977.455	2	1953.9	1953.9	0	1.6	301	Specific	445.5	353.7	194	9.47	33	>sp|P35613|BASI_HUMAN Basigin OS=Homo sapiens GN=BSG PE=1 SV=2	6001	Cmpd 29739, +MS2(977.4554), 42.0eV, 59.7 min #34478	0	59.6585
20191029_0min_chimo	30089:3	1	R.C[+57.021]N[+0.984]GTSSK[+145.020]GSDQAIITLR.V		C[+57], K[+145], N[+1]	651.972	3	1953.9	1953.9	0	1.1	301	Specific	452.4	444.8	120.6	10.03	33	>sp|P35613|BASI_HUMAN Basigin OS=Homo sapiens GN=BSG PE=1 SV=2	6001	Cmpd 29737, +MS2(651.9724), 24.7eV, 59.7 min #34476	0	59.6575
20191029_0min_chimo	29962:3	1	R.C[+57.021]N[+0.984]GTSSK[+145.020]GSDQAIITLR.V		C[+57], K[+145], N[+1]	651.973	3	1953.9	1953.9	0	1.8	301	Specific	484.5	399.8	160	10.06	33	>sp|P35613|BASI_HUMAN Basigin OS=Homo sapiens GN=BSG PE=1 SV=2	6001	Cmpd 29616, +MS2(651.9728), 24.7eV, 59.5 min #34351	0	59.5052
20191029_0min_chimo	30049:3	1	R.C[+57.021]N[+0.984]GTSSK[+145.020]GSDQAIITLR.V		C[+57], K[+145], N[+1]	651.972	3	1953.9	1953.9	0	0.5	301	Specific	487.1	417.4	133.6	10.07	33	>sp|P35613|BASI_HUMAN Basigin OS=Homo sapiens GN=BSG PE=1 SV=2	6001	Cmpd 29697, +MS2(651.9720), 24.7eV, 59.6 min #34435	0	59.609
20191029_0min_chimo	29958:2	1	R.C[+57.021]N[+0.984]GTSSK[+145.020]GSDQAIITLR.V		C[+57], K[+145], N[+1]	977.456	2	1953.9	1953.9	0	2.2	301	Specific	496.2	390.1	214.4	10.24	33	>sp|P35613|BASI_HUMAN Basigin OS=Homo sapiens GN=BSG PE=1 SV=2	6001	Cmpd 29612, +MS2(977.4560), 42.0eV, 59.5 min #34347	0	59.5032
20191029_0min_chimo	30051:2	1	R.C[+57.021]N[+0.984]GTSSK[+145.020]GSDQAIITLR.V		C[+57], K[+145], N[+1]	977.455	2	1953.9	1953.9	0	1.4	301	Specific	577.8	500.5	221.8	10.68	33	>sp|P35613|BASI_HUMAN Basigin OS=Homo sapiens GN=BSG PE=1 SV=2	6001	Cmpd 29699, +MS2(977.4552), 42.0eV, 59.6 min #34437	0	59.61
20191029_0min_chimo	30009:2	1	R.C[+57.021]N[+0.984]GTSSK[+145.020]GSDQAIITLR.V		C[+57], K[+145], N[+1]	977.455	2	1953.9	1953.9	0	1.6	301	Specific	581	505.5	209.7	11.02	33	>sp|P35613|BASI_HUMAN Basigin OS=Homo sapiens GN=BSG PE=1 SV=2	6001	Cmpd 29657, +MS2(977.4554), 42.0eV, 59.6 min #34394	0	59.5602
20191029_0min_chimo	30008:3	1	R.C[+57.021]N[+0.984]GTSSK[+145.020]GSDQAIITLR.V		C[+57], K[+145], N[+1]	651.972	3	1953.9	1953.9	0	1.1	301	Specific	585.5	509.2	162.2	10.85	33	>sp|P35613|BASI_HUMAN Basigin OS=Homo sapiens GN=BSG PE=1 SV=2	6001	Cmpd 29656, +MS2(651.9724), 24.7eV, 59.6 min #34393	0	59.5597
20191029_0min_chimo	28764:2	1	S.[+145.020]SKGSDQAIITLR.V		.[+145]	717.373	2	1433.74	1433.74	0	-2.8	306	NRagged	164.1	125.7	18.8	4.32	33	>sp|P35613|BASI_HUMAN Basigin OS=Homo sapiens GN=BSG PE=1 SV=2	6001	Cmpd 28428, +MS2(717.3725), 31.8eV, 58.0 min #33121	0	57.9913
20191029_0min_chimo	28818:2	1	S.[+145.020]SKGSDQAIITLR.V		.[+145]	717.374	2	1433.74	1433.74	0	-1.2	306	NRagged	174	174	5.9	4.71	33	>sp|P35613|BASI_HUMAN Basigin OS=Homo sapiens GN=BSG PE=1 SV=2	6001	Cmpd 28480, +MS2(717.3736), 31.8eV, 58.1 min #33175	0	58.0517
20191029_0min_chimo	28581:2	1	S.[+145.020]KGSDQAIITLR.V		.[+145]	673.859	2	1346.71	1346.71	0	1	307	NRagged	127.6	14.3	14.3	2.79	33	>sp|P35613|BASI_HUMAN Basigin OS=Homo sapiens GN=BSG PE=1 SV=2	6001	Cmpd 28245, +MS2(673.8591), 30.1eV, 57.8 min #32931	0	57.7465
20191029_0min_chimo	28575:2	1	S.[+57.021]K[+145.020]GSDQAIITLR.V		.[57], K[+145]	702.37	2	1403.73	1403.73	0	0.8	307	NRagged	189.9	84.9	0	4.36	33	>sp|P35613|BASI_HUMAN Basigin OS=Homo sapiens GN=BSG PE=1 SV=2	6001	Cmpd 28239, +MS2(702.3698), 31.2eV, 57.7 min #32925	0	57.7433
20191029_0min_chimo	28562:2	1	S.[+145.020]K[+57.021]GSDQAIITLR.V		.[145], K[+57]	702.37	2	1403.73	1403.73	0	0.5	307	NRagged	329.7	172.7	6.8	8.34	33	>sp|P35613|BASI_HUMAN Basigin OS=Homo sapiens GN=BSG PE=1 SV=2	6001	Cmpd 28226, +MS2(702.3695), 31.2eV, 57.7 min #32910	0	57.721
20191029_0min_chimo	28530:2	1	S.[+145.020]KGSDQAIITLR.V		.[+145]	673.859	2	1346.71	1346.71	0	0.7	307	NRagged	373.8	196.9	23.9	8.37	33	>sp|P35613|BASI_HUMAN Basigin OS=Homo sapiens GN=BSG PE=1 SV=2	6001	Cmpd 28196, +MS2(673.8589), 30.1eV, 57.7 min #32879	0	57.6788
20191029_0min_chimo	28518:2	1	S.[+145.020]KGSDQAIITLR.V		.[+145]	673.858	2	1346.71	1346.71	0	-0.5	307	NRagged	407.5	172.3	23	8.37	33	>sp|P35613|BASI_HUMAN Basigin OS=Homo sapiens GN=BSG PE=1 SV=2	6001	Cmpd 28184, +MS2(673.8581), 30.1eV, 57.7 min #32865	0	57.6562
20191029_0min_chimo	19344:2	2	Y.Q[-17.027]DVGVTC[+57.021]PEQDKYR.T		C[+57], Q[-17]	839.382	2	1677.76	1677.75	0	1.5	161	Specific	109.7	69.4	69.4	3.78	32	>sp|P05164|PERM_HUMAN Myeloperoxidase OS=Homo sapiens GN=MPO PE=1 SV=1	4061	Cmpd 19132, +MS2(839.3817), 36.6eV, 46.2 min #23491	0	46.1882
20191029_0min_chimo	19317:2	2	Y.Q[-17.027]DVGVTC[+57.021]PEQDKYR.T		C[+57], Q[-17]	839.381	2	1677.76	1677.75	0	0.9	161	Specific	279.1	264.1	264.1	8.6	32	>sp|P05164|PERM_HUMAN Myeloperoxidase OS=Homo sapiens GN=MPO PE=1 SV=1	4061	Cmpd 19105, +MS2(839.3813), 36.6eV, 46.2 min #23463	0	46.1657
20191029_0min_chimo	07002:3	2	V.GVTC[+57.021]PEQDKYR.T		C[+57]	451.547	3	1352.63	1352.63	0	0.4	164	NRagged	23.3	10.3	10.3	2.19	32	>sp|P05164|PERM_HUMAN Myeloperoxidase OS=Homo sapiens GN=MPO PE=1 SV=1	4061	Cmpd 6930, +MS2(451.5472), 18.3eV, 30.1 min #10738	0	30.0755
20191029_0min_chimo	06984:3	2	V.GVTC[+57.021]PEQDKYR.T		C[+57]	451.547	3	1352.62	1352.63	0	-1.1	164	NRagged	115.5	2.6	2.6	2.14	32	>sp|P05164|PERM_HUMAN Myeloperoxidase OS=Homo sapiens GN=MPO PE=1 SV=1	4061	Cmpd 6912, +MS2(451.5465), 18.3eV, 30.0 min #10718	0	30.0438
20191029_0min_chimo	06963:3	2	V.GVTC[+57.021]PEQDKYR.T		C[+57]	451.547	3	1352.63	1352.63	0	-0.4	164	NRagged	209	3.4	3.4	3.57	32	>sp|P05164|PERM_HUMAN Myeloperoxidase OS=Homo sapiens GN=MPO PE=1 SV=1	4061	Cmpd 6891, +MS2(451.5468), 18.3eV, 30.0 min #10694	0	30.0047
20191029_0min_chimo	06942:3	2	V.GVTC[+57.021]PEQDKYR.T		C[+57]	451.546	3	1352.62	1352.63	0	-2	164	NRagged	210.9	13.7	13.7	3.31	32	>sp|P05164|PERM_HUMAN Myeloperoxidase OS=Homo sapiens GN=MPO PE=1 SV=1	4061	Cmpd 6870, +MS2(451.5461), 18.3eV, 30.0 min #10670	0	29.9638
20191029_0min_chimo	06932:3	2	V.GVTC[+57.021]PEQDKYR.T		C[+57]	451.547	3	1352.63	1352.63	0	1	164	NRagged	228.6	4.9	4.9	4.19	32	>sp|P05164|PERM_HUMAN Myeloperoxidase OS=Homo sapiens GN=MPO PE=1 SV=1	4061	Cmpd 6860, +MS2(451.5474), 18.3eV, 29.9 min #10658	0	29.9417
20191029_0min_chimo	06972:3	2	V.GVTC[+57.021]PEQDKYR.T		C[+57]	451.548	3	1352.63	1352.63	0	1.1	164	NRagged	230.4	9.2	9.2	4.55	32	>sp|P05164|PERM_HUMAN Myeloperoxidase OS=Homo sapiens GN=MPO PE=1 SV=1	4061	Cmpd 6900, +MS2(451.5475), 18.3eV, 30.0 min #10704	0	30.0205
20191029_0min_chimo	07275:3	2	V.GVTC[+57.021]PEQDK[+57.021]YR.T		C[+57], K[+57]	470.554	3	1409.65	1409.65	0	0.1	164	NRagged	80.9	35.9	35.9	2.62	32	>sp|P05164|PERM_HUMAN Myeloperoxidase OS=Homo sapiens GN=MPO PE=1 SV=1	4061	Cmpd 7203, +MS2(470.5542), 18.9eV, 30.6 min #11057	0	30.6487
20191029_0min_chimo	06848:3	2	V.GVTC[+57.021]PEQDK[+57.021]YR.T		C[+57], K[+57]	470.552	3	1409.64	1409.65	0	-3.6	164	NRagged	85.5	33.5	33.5	2.07	32	>sp|P05164|PERM_HUMAN Myeloperoxidase OS=Homo sapiens GN=MPO PE=1 SV=1	4061	Cmpd 6776, +MS2(470.5524), 18.9eV, 29.7 min #10556	0	29.7425
20191029_0min_chimo	07280:3	2	V.GVTC[+57.021]PEQDK[+57.021]YR.T		C[+57], K[+57]	470.553	3	1409.65	1409.65	0	-1.5	164	NRagged	115.5	88.8	88.8	3.39	32	>sp|P05164|PERM_HUMAN Myeloperoxidase OS=Homo sapiens GN=MPO PE=1 SV=1	4061	Cmpd 7208, +MS2(470.5534), 18.9eV, 30.7 min #11063	0	30.6605
20191029_0min_chimo	06911:3	2	G.[+57.021]VTC[+57.021]PEQDKYR.T		.[57], C[+57]	451.547	3	1352.63	1352.63	0	-0.3	165	NRagged	66	6	6	2.19	32	>sp|P05164|PERM_HUMAN Myeloperoxidase OS=Homo sapiens GN=MPO PE=1 SV=1	4061	Cmpd 6839, +MS2(451.5468), 18.3eV, 29.9 min #10633	0	29.8922
20191029_0min_chimo	06556:3	2	G.VTC[+57.021]PEQDKYR.T		C[+57]	432.538	3	1295.6	1295.61	0	-3.4	165	NRagged	79.7	66.9	66.9	2.59	32	>sp|P05164|PERM_HUMAN Myeloperoxidase OS=Homo sapiens GN=MPO PE=1 SV=1	4061	Cmpd 6488, +MS2(432.5383), 17.7eV, 29.1 min #10216	0	29.1218
20191029_0min_chimo	06626:3	2	G.VTC[+57.021]PEQDKYR.T		C[+57]	432.539	3	1295.6	1295.61	0	-1.3	165	NRagged	96.4	56.6	56.6	2.61	32	>sp|P05164|PERM_HUMAN Myeloperoxidase OS=Homo sapiens GN=MPO PE=1 SV=1	4061	Cmpd 6558, +MS2(432.5392), 17.7eV, 29.3 min #10297	0	29.2645
20191029_0min_chimo	06567:3	2	G.VTC[+57.021]PEQDKYR.T		C[+57]	432.539	3	1295.6	1295.61	0	-0.9	165	NRagged	184.6	151.9	151.9	4.37	32	>sp|P05164|PERM_HUMAN Myeloperoxidase OS=Homo sapiens GN=MPO PE=1 SV=1	4061	Cmpd 6499, +MS2(432.5394), 17.7eV, 29.1 min #10229	0	29.1473
20191029_0min_chimo	06605:3	2	G.VTC[+57.021]PEQDKYR.T		C[+57]	432.539	3	1295.6	1295.61	0	-2	165	NRagged	214.3	145.7	145.7	4.23	32	>sp|P05164|PERM_HUMAN Myeloperoxidase OS=Homo sapiens GN=MPO PE=1 SV=1	4061	Cmpd 6537, +MS2(432.5390), 17.7eV, 29.2 min #10271	0	29.211
20191029_0min_chimo	06614:3	2	G.VTC[+57.021]PEQDKYR.T		C[+57]	432.539	3	1295.6	1295.61	0	-0.9	165	NRagged	254.7	131.3	131.3	6.23	32	>sp|P05164|PERM_HUMAN Myeloperoxidase OS=Homo sapiens GN=MPO PE=1 SV=1	4061	Cmpd 6546, +MS2(432.5394), 17.7eV, 29.2 min #10282	0	29.233
20191029_0min_chimo	06595:3	2	G.VTC[+57.021]PEQDKYR.T		C[+57]	432.539	3	1295.6	1295.61	0	-1.5	165	NRagged	334.6	214.6	214.6	6.55	32	>sp|P05164|PERM_HUMAN Myeloperoxidase OS=Homo sapiens GN=MPO PE=1 SV=1	4061	Cmpd 6527, +MS2(432.5392), 17.7eV, 29.2 min #10260	0	29.1947
20191029_0min_chimo	06874:3	2	G.VTC[+57.021]PEQDK[+57.021]YR.T		C[+57], K[+57]	451.547	3	1352.62	1352.63	0	-0.9	165	NRagged	9.7	6.5	6.5	2.19	32	>sp|P05164|PERM_HUMAN Myeloperoxidase OS=Homo sapiens GN=MPO PE=1 SV=1	4061	Cmpd 6802, +MS2(451.5465), 18.3eV, 29.8 min #10588	0	29.8068
20191029_0min_chimo	06507:3	2	G.VTC[+57.021]PEQDK[+57.021]YR.T		C[+57], K[+57]	451.546	3	1352.62	1352.63	0	-1.8	165	NRagged	32.8	26.1	26.1	2.3	32	>sp|P05164|PERM_HUMAN Myeloperoxidase OS=Homo sapiens GN=MPO PE=1 SV=1	4061	Cmpd 6439, +MS2(451.5461), 18.3eV, 29.0 min #10160	0	29.0263
20191029_0min_chimo	06890:3	2	G.VTC[+57.021]PEQDK[+57.021]YR.T		C[+57], K[+57]	451.547	3	1352.63	1352.63	0	-0.6	165	NRagged	72.5	38.6	38.6	2.62	32	>sp|P05164|PERM_HUMAN Myeloperoxidase OS=Homo sapiens GN=MPO PE=1 SV=1	4061	Cmpd 6818, +MS2(451.5467), 18.3eV, 29.8 min #10608	0	29.8473
20191029_0min_chimo	06532:3	2	G.VTC[+57.021]PEQDK[+57.021]YR.T		C[+57], K[+57]	451.547	3	1352.63	1352.63	0	-0.2	165	NRagged	95.6	95.6	95.6	3.49	32	>sp|P05164|PERM_HUMAN Myeloperoxidase OS=Homo sapiens GN=MPO PE=1 SV=1	4061	Cmpd 6464, +MS2(451.5468), 18.3eV, 29.1 min #10189	0	29.076
20191029_0min_chimo	05355:3	2	V.[+57.021]TC[+57.021]PEQDKYR.T		.[57], C[+57]	418.524	3	1253.56	1253.56	0	-1.6	166	NRagged	5.9	4.9	4.9	2.04	32	>sp|P05164|PERM_HUMAN Myeloperoxidase OS=Homo sapiens GN=MPO PE=1 SV=1	4061	Cmpd 5287, +MS2(418.5235), 17.2eV, 23.7 min #8318	0	23.6802
20191029_0min_chimo	05346:3	2	V.[+57.021]TC[+57.021]PEQDKYR.T		.[57], C[+57]	418.523	3	1253.56	1253.56	0	-2	166	NRagged	22.8	22.8	22.8	2.04	32	>sp|P05164|PERM_HUMAN Myeloperoxidase OS=Homo sapiens GN=MPO PE=1 SV=1	4061	Cmpd 5278, +MS2(418.5233), 17.2eV, 23.6 min #8301	0	23.6223
20191029_0min_chimo	05245:3	2	V.TC[+57.021]PEQDKYR.T		C[+57]	399.517	3	1196.54	1196.54	0	0.5	166	NRagged	32	8	8	2.13	32	>sp|P05164|PERM_HUMAN Myeloperoxidase OS=Homo sapiens GN=MPO PE=1 SV=1	4061	Cmpd 5177, +MS2(399.5172), 16.6eV, 22.0 min #7944	0	22.0155
20191029_0min_chimo	05352:3	2	V.[+57.021]TC[+57.021]PEQDKYR.T		.[57], C[+57]	418.524	3	1253.56	1253.56	0	0.3	166	NRagged	45.2	29.8	29.8	2.2	32	>sp|P05164|PERM_HUMAN Myeloperoxidase OS=Homo sapiens GN=MPO PE=1 SV=1	4061	Cmpd 5284, +MS2(418.5243), 17.2eV, 23.7 min #8312	0	23.6585
20191029_0min_chimo	05349:3	2	V.[+57.021]TC[+57.021]PEQDKYR.T		.[57], C[+57]	418.523	3	1253.56	1253.56	0	-2.3	166	NRagged	55.3	55.3	55.3	2.13	32	>sp|P05164|PERM_HUMAN Myeloperoxidase OS=Homo sapiens GN=MPO PE=1 SV=1	4061	Cmpd 5281, +MS2(418.5232), 17.2eV, 23.6 min #8306	0	23.6375
20191029_0min_chimo	05237:3	2	V.TC[+57.021]PEQDKYR.T		C[+57]	399.516	3	1196.53	1196.54	0	-1.8	166	NRagged	57.3	42.7	42.7	2.23	32	>sp|P05164|PERM_HUMAN Myeloperoxidase OS=Homo sapiens GN=MPO PE=1 SV=1	4061	Cmpd 5169, +MS2(399.5163), 16.6eV, 22.0 min #7930	0	21.9697
20191029_0min_chimo	05260:3	2	V.TC[+57.021]PEQDKYR.T		C[+57]	399.516	3	1196.53	1196.54	0	-2.2	166	NRagged	61.3	56.1	56.1	2.13	32	>sp|P05164|PERM_HUMAN Myeloperoxidase OS=Homo sapiens GN=MPO PE=1 SV=1	4061	Cmpd 5192, +MS2(399.5161), 16.6eV, 22.1 min #7974	0	22.1195
20191029_0min_chimo	05317:3	2	V.[+57.021]TC[+57.021]PEQDKYR.T		.[57], C[+57]	418.524	3	1253.56	1253.56	0	-0.9	166	NRagged	64.8	34.3	34.3	2.14	32	>sp|P05164|PERM_HUMAN Myeloperoxidase OS=Homo sapiens GN=MPO PE=1 SV=1	4061	Cmpd 5249, +MS2(418.5238), 17.2eV, 23.5 min #8258	0	23.5093
20191029_0min_chimo	05232:3	2	V.TC[+57.021]PEQDKYR.T		C[+57]	399.516	3	1196.53	1196.54	0	-2	166	NRagged	65	37.8	37.8	2.06	32	>sp|P05164|PERM_HUMAN Myeloperoxidase OS=Homo sapiens GN=MPO PE=1 SV=1	4061	Cmpd 5164, +MS2(399.5162), 16.6eV, 21.9 min #7920	0	21.935
20191029_0min_chimo	05248:3	2	V.TC[+57.021]PEQDKYR.T		C[+57]	399.517	3	1196.54	1196.54	0	-1.2	166	NRagged	72	41.5	41.5	2.23	32	>sp|P05164|PERM_HUMAN Myeloperoxidase OS=Homo sapiens GN=MPO PE=1 SV=1	4061	Cmpd 5180, +MS2(399.5165), 16.6eV, 22.0 min #7950	0	22.0363
20191029_0min_chimo	05350:3	2	V.[+57.021]TC[+57.021]PEQDKYR.T		.[57], C[+57]	418.523	3	1253.55	1253.56	0	-3.1	166	NRagged	75.1	75.1	75.1	2.22	32	>sp|P05164|PERM_HUMAN Myeloperoxidase OS=Homo sapiens GN=MPO PE=1 SV=1	4061	Cmpd 5282, +MS2(418.5228), 17.2eV, 23.6 min #8308	0	23.6443
20191029_0min_chimo	05255:3	2	V.TC[+57.021]PEQDKYR.T		C[+57]	399.516	3	1196.53	1196.54	0	-2.1	166	NRagged	87.7	47.5	47.5	2.16	32	>sp|P05164|PERM_HUMAN Myeloperoxidase OS=Homo sapiens GN=MPO PE=1 SV=1	4061	Cmpd 5187, +MS2(399.5162), 16.6eV, 22.1 min #7964	0	22.0848
20191029_0min_chimo	05324:3	2	V.[+57.021]TC[+57.021]PEQDKYR.T		.[57], C[+57]	418.523	3	1253.55	1253.56	0	-3.1	166	NRagged	106.2	24.2	24.2	2.11	32	>sp|P05164|PERM_HUMAN Myeloperoxidase OS=Homo sapiens GN=MPO PE=1 SV=1	4061	Cmpd 5256, +MS2(418.5229), 17.2eV, 23.5 min #8270	0	23.546
20191029_0min_chimo	05316:3	2	V.[+57.021]TC[+57.021]PEQDKYR.T		.[57], C[+57]	418.523	3	1253.56	1253.56	0	-2	166	NRagged	110.1	101.5	101.5	2.81	32	>sp|P05164|PERM_HUMAN Myeloperoxidase OS=Homo sapiens GN=MPO PE=1 SV=1	4061	Cmpd 5248, +MS2(418.5233), 17.2eV, 23.5 min #8256	0	23.5023
20191029_0min_chimo	05241:3	2	V.TC[+57.021]PEQDKYR.T		C[+57]	399.517	3	1196.54	1196.54	0	-1.1	166	NRagged	120	27.5	27.5	2.33	32	>sp|P05164|PERM_HUMAN Myeloperoxidase OS=Homo sapiens GN=MPO PE=1 SV=1	4061	Cmpd 5173, +MS2(399.5166), 16.6eV, 22.0 min #7938	0	21.998
20191029_0min_chimo	05249:3	2	V.TC[+57.021]PEQDKYR.T		C[+57]	399.517	3	1196.54	1196.54	0	-0.3	166	NRagged	125.3	87.6	87.6	3.85	32	>sp|P05164|PERM_HUMAN Myeloperoxidase OS=Homo sapiens GN=MPO PE=1 SV=1	4061	Cmpd 5181, +MS2(399.5169), 16.6eV, 22.0 min #7952	0	22.0432
20191029_0min_chimo	05335:3	2	V.[+57.021]TC[+57.021]PEQDKYR.T		.[57], C[+57]	418.524	3	1253.56	1253.56	0	-1.5	166	NRagged	129.1	85.7	85.7	3.72	32	>sp|P05164|PERM_HUMAN Myeloperoxidase OS=Homo sapiens GN=MPO PE=1 SV=1	4061	Cmpd 5267, +MS2(418.5235), 17.2eV, 23.6 min #8285	0	23.5812
20191029_0min_chimo	05251:3	2	V.TC[+57.021]PEQDKYR.T		C[+57]	399.515	3	1196.53	1196.54	0	-5.7	166	NRagged	135.9	42.9	42.9	2.24	32	>sp|P05164|PERM_HUMAN Myeloperoxidase OS=Homo sapiens GN=MPO PE=1 SV=1	4061	Cmpd 5183, +MS2(399.5147), 16.6eV, 22.1 min #7956	0	22.057
20191029_0min_chimo	05340:3	2	V.[+57.021]TC[+57.021]PEQDKYR.T		.[57], C[+57]	418.522	3	1253.55	1253.56	0	-5.3	166	NRagged	143.8	139.3	139.3	3.73	32	>sp|P05164|PERM_HUMAN Myeloperoxidase OS=Homo sapiens GN=MPO PE=1 SV=1	4061	Cmpd 5272, +MS2(418.5220), 17.2eV, 23.6 min #8292	0	23.5982
20191029_0min_chimo	05314:3	2	V.[+57.021]TC[+57.021]PEQDKYR.T		.[57], C[+57]	418.522	3	1253.55	1253.56	0	-5.5	166	NRagged	157.3	73.4	73.4	2.62	32	>sp|P05164|PERM_HUMAN Myeloperoxidase OS=Homo sapiens GN=MPO PE=1 SV=1	4061	Cmpd 5246, +MS2(418.5218), 17.2eV, 23.5 min #8252	0	23.4885
20191029_0min_chimo	05327:3	2	V.[+57.021]TC[+57.021]PEQDKYR.T		.[57], C[+57]	418.522	3	1253.55	1253.56	0	-5.2	166	NRagged	161.8	116.5	116.5	3.9	32	>sp|P05164|PERM_HUMAN Myeloperoxidase OS=Homo sapiens GN=MPO PE=1 SV=1	4061	Cmpd 5259, +MS2(418.5220), 17.2eV, 23.6 min #8274	0	23.5552
20191029_0min_chimo	05333:3	2	V.[+57.021]TC[+57.021]PEQDKYR.T		.[57], C[+57]	418.523	3	1253.56	1253.56	0	-2.4	166	NRagged	165.1	122.9	122.9	4.08	32	>sp|P05164|PERM_HUMAN Myeloperoxidase OS=Homo sapiens GN=MPO PE=1 SV=1	4061	Cmpd 5265, +MS2(418.5232), 17.2eV, 23.6 min #8282	0	23.5733
20191029_0min_chimo	05236:3	2	V.TC[+57.021]PEQDKYR.T		C[+57]	399.517	3	1196.54	1196.54	0	0.3	166	NRagged	177.7	113.7	113.7	4.16	32	>sp|P05164|PERM_HUMAN Myeloperoxidase OS=Homo sapiens GN=MPO PE=1 SV=1	4061	Cmpd 5168, +MS2(399.5171), 16.6eV, 22.0 min #7928	0	21.9627
20191029_0min_chimo	05318:3	2	V.[+57.021]TC[+57.021]PEQDKYR.T		.[57], C[+57]	418.523	3	1253.55	1253.56	0	-3.7	166	NRagged	179.5	122.3	122.3	4.1	32	>sp|P05164|PERM_HUMAN Myeloperoxidase OS=Homo sapiens GN=MPO PE=1 SV=1	4061	Cmpd 5250, +MS2(418.5226), 17.2eV, 23.5 min #8260	0	23.5162
20191029_0min_chimo	05243:3	2	V.TC[+57.021]PEQDKYR.T		C[+57]	399.517	3	1196.54	1196.54	0	-0.1	166	NRagged	184.1	63.5	63.5	4	32	>sp|P05164|PERM_HUMAN Myeloperoxidase OS=Homo sapiens GN=MPO PE=1 SV=1	4061	Cmpd 5175, +MS2(399.5170), 16.6eV, 22.0 min #7941	0	22.0067
20191029_0min_chimo	05322:3	2	V.[+57.021]TC[+57.021]PEQDKYR.T		.[57], C[+57]	418.523	3	1253.55	1253.56	0	-3.4	166	NRagged	200.4	132.6	132.6	4.17	32	>sp|P05164|PERM_HUMAN Myeloperoxidase OS=Homo sapiens GN=MPO PE=1 SV=1	4061	Cmpd 5254, +MS2(418.5227), 17.2eV, 23.5 min #8267	0	23.5375
20191029_0min_chimo	05250:3	2	V.TC[+57.021]PEQDKYR.T		C[+57]	399.516	3	1196.53	1196.54	0	-2.5	166	NRagged	209.3	96.6	96.6	4.07	32	>sp|P05164|PERM_HUMAN Myeloperoxidase OS=Homo sapiens GN=MPO PE=1 SV=1	4061	Cmpd 5182, +MS2(399.5160), 16.6eV, 22.1 min #7954	0	22.0502
20191029_0min_chimo	05010:3	2	T.C[+57.021]PEQDKYR.T		C[+57]	365.836	3	1095.49	1095.49	0	3.5	167	NRagged	4.9	4.9	4.9	2.06	32	>sp|P05164|PERM_HUMAN Myeloperoxidase OS=Homo sapiens GN=MPO PE=1 SV=1	4061	Cmpd 4942, +MS2(365.8357), 15.4eV, 20.5 min #7508	0	20.532
20191029_0min_chimo	05007:3	2	T.C[+57.021]PEQDKYR.T		C[+57]	365.835	3	1095.49	1095.49	0	0.1	167	NRagged	9.8	4.9	4.9	2.13	32	>sp|P05164|PERM_HUMAN Myeloperoxidase OS=Homo sapiens GN=MPO PE=1 SV=1	4061	Cmpd 4939, +MS2(365.8345), 15.4eV, 20.5 min #7502	0	20.5102
20191029_0min_chimo	05215:3	2	T.[+57.021]C[+57.021]PEQDKYR.T		.[57], C[+57]	384.841	3	1152.51	1152.51	0	-1.2	167	NRagged	21.5	21.5	21.5	2.22	32	>sp|P05164|PERM_HUMAN Myeloperoxidase OS=Homo sapiens GN=MPO PE=1 SV=1	4061	Cmpd 5147, +MS2(384.8411), 16.1eV, 21.7 min #7866	0	21.6882
20191029_0min_chimo	05206:3	2	T.[+57.021]C[+57.021]PEQDKYR.T		.[57], C[+57]	384.841	3	1152.51	1152.51	0	-1.9	167	NRagged	27	27	27	2	32	>sp|P05164|PERM_HUMAN Myeloperoxidase OS=Homo sapiens GN=MPO PE=1 SV=1	4061	Cmpd 5138, +MS2(384.8409), 16.1eV, 21.6 min #7850	0	21.6353
20191029_0min_chimo	05212:3	2	T.[+57.021]C[+57.021]PEQDKYR.T		.[57], C[+57]	384.841	3	1152.51	1152.51	0	-1.5	167	NRagged	39.6	26.2	26.2	2.12	32	>sp|P05164|PERM_HUMAN Myeloperoxidase OS=Homo sapiens GN=MPO PE=1 SV=1	4061	Cmpd 5144, +MS2(384.8410), 16.1eV, 21.7 min #7860	0	21.6668
20191029_0min_chimo	32317:3	2	V.[+57.021]TGVNC[+57.021]ETSC[+57.021]VQQPPC[+57.021]FPLK.I		.[57], C[+57]*3	760.347	3	2279.03	2279.03	0	0	277	NRagged	4.6	4.6	4.6	2.33	32	>sp|P05164|PERM_HUMAN Myeloperoxidase OS=Homo sapiens GN=MPO PE=1 SV=1	4061	Cmpd 31935, +MS2(760.3466), 28.1eV, 62.5 min #36755	0	62.4637
20191029_0min_chimo	32555:2	2	V.TGVNC[+57.021]ETSC[+57.021]VQQPPC[+57.021]FPLK.I		C[+57]*3	1111.51	2	2222.01	2222	0	4.2	277	NRagged	18.2	18.2	18.2	2.25	32	>sp|P05164|PERM_HUMAN Myeloperoxidase OS=Homo sapiens GN=MPO PE=1 SV=1	4061	Cmpd 32169, +MS2(1111.5103), 39.5eV, 62.8 min #37000	0	62.7767
20191029_0min_chimo	32912:2	2	V.[+57.021]TGVNC[+57.021]ETSC[+57.021]VQQPPC[+57.021]FPLK.I		.[57], C[+57]*3	1140.02	2	2279.03	2279.03	0	1.6	277	NRagged	27.4	27.4	27.4	3.5	32	>sp|P05164|PERM_HUMAN Myeloperoxidase OS=Homo sapiens GN=MPO PE=1 SV=1	4061	Cmpd 32526, +MS2(1140.0181), 40.5eV, 63.3 min #37373	0	63.247
20191029_0min_chimo	32237:3	2	V.[+57.021]TGVNC[+57.021]ETSC[+57.021]VQQPPC[+57.021]FPLK.I		.[57], C[+57]*3	760.347	3	2279.03	2279.03	0	0.7	277	NRagged	43.9	43.9	43.9	3.05	32	>sp|P05164|PERM_HUMAN Myeloperoxidase OS=Homo sapiens GN=MPO PE=1 SV=1	4061	Cmpd 31855, +MS2(760.3472), 28.1eV, 62.4 min #36672	0	62.3605
20191029_0min_chimo	32622:3	2	V.[+114.043]TGVNC[+57.021]ETSC[+57.021]VQQPPC[+57.021]FPLK.I		.[114], C[+57]*3	779.353	3	2336.05	2336.05	0	-0.6	277	NRagged	64.1	64.1	64.1	3.43	32	>sp|P05164|PERM_HUMAN Myeloperoxidase OS=Homo sapiens GN=MPO PE=1 SV=1	4061	Cmpd 32236, +MS2(779.3533), 28.7eV, 62.9 min #37072	0	62.8838
20191029_0min_chimo	32837:2	2	V.[+57.021]TGVNC[+57.021]ETSC[+57.021]VQQPPC[+57.021]FPLK.I		.[57], C[+57]*3	1140.02	2	2279.03	2279.03	0	2.8	277	NRagged	79.7	79.7	79.7	4.1	32	>sp|P05164|PERM_HUMAN Myeloperoxidase OS=Homo sapiens GN=MPO PE=1 SV=1	4061	Cmpd 32451, +MS2(1140.0195), 40.5eV, 63.2 min #37296	0	63.174
20191029_0min_chimo	32281:3	2	V.[+57.021]TGVNC[+57.021]ETSC[+57.021]VQQPPC[+57.021]FPLK.I		.[57], C[+57]*3	760.347	3	2279.03	2279.03	0	0.8	277	NRagged	89.7	89.7	89.7	4.13	32	>sp|P05164|PERM_HUMAN Myeloperoxidase OS=Homo sapiens GN=MPO PE=1 SV=1	4061	Cmpd 31899, +MS2(760.3472), 28.1eV, 62.4 min #36717	0	62.4113
20191029_0min_chimo	32980:3	2	V.[+57.021]TGVNC[+57.021]ETSC[+57.021]VQQPPC[+57.021]FPLK.I		.[57], C[+57]*3	760.345	3	2279.02	2279.03	0	-2.7	277	NRagged	97.1	97.1	97.1	3.42	32	>sp|P05164|PERM_HUMAN Myeloperoxidase OS=Homo sapiens GN=MPO PE=1 SV=1	4061	Cmpd 32594, +MS2(760.3446), 28.1eV, 63.4 min #37445	0	63.3527
20191029_0min_chimo	32454:2	2	V.TGVNC[+57.021]ETSC[+57.021]VQQPPC[+57.021]FPLK.I		C[+57]*3	1111.51	2	2222.01	2222	0	3.4	277	NRagged	134.3	134.3	134.3	5.32	32	>sp|P05164|PERM_HUMAN Myeloperoxidase OS=Homo sapiens GN=MPO PE=1 SV=1	4061	Cmpd 32068, +MS2(1111.5093), 39.5eV, 62.7 min #36896	0	62.6643
20191029_0min_chimo	32508:2	2	V.TGVNC[+57.021]ETSC[+57.021]VQQPPC[+57.021]FPLK.I		C[+57]*3	1111.51	2	2222.01	2222	0	1	277	NRagged	175.8	175.8	175.8	6.37	32	>sp|P05164|PERM_HUMAN Myeloperoxidase OS=Homo sapiens GN=MPO PE=1 SV=1	4061	Cmpd 32122, +MS2(1111.5067), 47.3eV, 62.7 min #36951	0	62.7203
20191029_0min_chimo	32411:3	2	V.TGVNC[+57.021]ETSC[+57.021]VQQPPC[+57.021]FPLK.I		C[+57]*3	741.34	3	2222.01	2222	0	1	277	NRagged	203.7	203.7	203.7	4.93	32	>sp|P05164|PERM_HUMAN Myeloperoxidase OS=Homo sapiens GN=MPO PE=1 SV=1	4061	Cmpd 32025, +MS2(741.3402), 27.5eV, 62.6 min #36850	0	62.6003
20191029_0min_chimo	32422:3	2	V.TGVNC[+57.021]ETSC[+57.021]VQQPPC[+57.021]FPLK.I		C[+57]*3	741.34	3	2222.01	2222	0	0.6	277	NRagged	247.1	247.1	247.1	8.62	32	>sp|P05164|PERM_HUMAN Myeloperoxidase OS=Homo sapiens GN=MPO PE=1 SV=1	4061	Cmpd 32036, +MS2(741.3399), 27.5eV, 62.6 min #36862	0	62.6127
20191029_0min_chimo	32571:3	2	V.TGVNC[+57.021]ETSC[+57.021]VQQPPC[+57.021]FPLK.I		C[+57]*3	741.34	3	2222.01	2222	0	0.4	277	NRagged	260.6	260.6	260.6	6.86	32	>sp|P05164|PERM_HUMAN Myeloperoxidase OS=Homo sapiens GN=MPO PE=1 SV=1	4061	Cmpd 32185, +MS2(741.3397), 27.5eV, 62.8 min #37018	0	62.8178
20191029_0min_chimo	32509:3	2	V.TGVNC[+57.021]ETSC[+57.021]VQQPPC[+57.021]FPLK.I		C[+57]*3	741.34	3	2222.01	2222	0	0.8	277	NRagged	265.4	239.4	239.4	6.83	32	>sp|P05164|PERM_HUMAN Myeloperoxidase OS=Homo sapiens GN=MPO PE=1 SV=1	4061	Cmpd 32123, +MS2(741.3401), 32.8eV, 62.7 min #36952	0	62.7208
20191029_0min_chimo	32781:3	2	V.[+57.021]TGVNC[+57.021]ETSC[+57.021]VQQPPC[+57.021]FPLK.I		.[57], C[+57]*3	760.349	3	2279.03	2279.03	0	3.3	277	NRagged	288.5	288.5	288.5	8.28	32	>sp|P05164|PERM_HUMAN Myeloperoxidase OS=Homo sapiens GN=MPO PE=1 SV=1	4061	Cmpd 32395, +MS2(760.3491), 28.1eV, 63.1 min #37238	0	63.0893
20191029_0min_chimo	32532:3	2	V.TGVNC[+57.021]ETSC[+57.021]VQQPPC[+57.021]FPLK.I		C[+57]*3	741.34	3	2222.01	2222	0	0.6	277	NRagged	290	290	290	6.95	32	>sp|P05164|PERM_HUMAN Myeloperoxidase OS=Homo sapiens GN=MPO PE=1 SV=1	4061	Cmpd 32146, +MS2(741.3400), 27.5eV, 62.8 min #36977	0	62.7645
20191029_0min_chimo	32928:3	2	V.[+57.021]TGVNC[+57.021]ETSC[+57.021]VQQPPC[+57.021]FPLK.I		.[57], C[+57]*3	760.347	3	2279.03	2279.03	0	-0.1	277	NRagged	324.7	324.7	324.7	8.77	32	>sp|P05164|PERM_HUMAN Myeloperoxidase OS=Homo sapiens GN=MPO PE=1 SV=1	4061	Cmpd 32542, +MS2(760.3465), 28.1eV, 63.3 min #37391	0	63.2927
20191029_0min_chimo	32460:3	2	V.TGVNC[+57.021]ETSC[+57.021]VQQPPC[+57.021]FPLK.I		C[+57]*3	741.34	3	2222.01	2222	0	0.4	277	NRagged	395.5	395.5	395.5	9.65	32	>sp|P05164|PERM_HUMAN Myeloperoxidase OS=Homo sapiens GN=MPO PE=1 SV=1	4061	Cmpd 32074, +MS2(741.3397), 27.5eV, 62.7 min #36902	0	62.6677
20191029_0min_chimo	32494:3	2	V.TGVNC[+57.021]ETSC[+57.021]VQQPPC[+57.021]FPLK.I		C[+57]*3	741.34	3	2222.01	2222	0	0.8	277	NRagged	399.2	399.2	399.2	9.65	32	>sp|P05164|PERM_HUMAN Myeloperoxidase OS=Homo sapiens GN=MPO PE=1 SV=1	4061	Cmpd 32108, +MS2(741.3401), 27.5eV, 62.7 min #36937	0	62.713
20191029_0min_chimo	32799:3	2	V.[+57.021]TGVNC[+57.021]ETSC[+57.021]VQQPPC[+57.021]FPLK.I		.[57], C[+57]*3	760.347	3	2279.03	2279.03	0	0.9	277	NRagged	410.9	378	378	9.16	32	>sp|P05164|PERM_HUMAN Myeloperoxidase OS=Homo sapiens GN=MPO PE=1 SV=1	4061	Cmpd 32413, +MS2(760.3473), 28.1eV, 63.1 min #37257	0	63.1265
20191029_0min_chimo	32838:3	2	V.[+57.021]TGVNC[+57.021]ETSC[+57.021]VQQPPC[+57.021]FPLK.I		.[57], C[+57]*3	760.348	3	2279.03	2279.03	0	1.2	277	NRagged	473	428.4	428.4	9.7	32	>sp|P05164|PERM_HUMAN Myeloperoxidase OS=Homo sapiens GN=MPO PE=1 SV=1	4061	Cmpd 32452, +MS2(760.3476), 28.1eV, 63.2 min #37297	0	63.1745
20191029_0min_chimo	32879:3	2	V.[+57.021]TGVNC[+57.021]ETSC[+57.021]VQQPPC[+57.021]FPLK.I		.[57], C[+57]*3	760.347	3	2279.03	2279.03	0	0.4	277	NRagged	474.9	390.7	390.7	9.7	32	>sp|P05164|PERM_HUMAN Myeloperoxidase OS=Homo sapiens GN=MPO PE=1 SV=1	4061	Cmpd 32493, +MS2(760.3470), 28.1eV, 63.2 min #37340	0	63.2297
20191029_0min_chimo	32473:3	2	V.TGVNC[+57.021]ETSC[+57.021]VQQPPC[+57.021]FPLK[+57.021].I		C[+57]*3, K[+57]	760.346	3	2279.03	2279.03	0	-0.3	277	NRagged	10.2	10.2	10.2	2.33	32	>sp|P05164|PERM_HUMAN Myeloperoxidase OS=Homo sapiens GN=MPO PE=1 SV=1	4061	Cmpd 32087, +MS2(760.3464), 28.1eV, 62.7 min #36915	0	62.6745
20191029_0min_chimo	29634:2	2	T.SC[+57.021]VQQPPC[+57.021]FPLK.I		C[+57]*2	730.857	2	1460.71	1460.7	0	2.8	284	NRagged	201.7	78.5	78.5	4.14	32	>sp|P05164|PERM_HUMAN Myeloperoxidase OS=Homo sapiens GN=MPO PE=1 SV=1	4061	Cmpd 29290, +MS2(730.8569), 27.2eV, 59.1 min #34012	0	59.0705
20191029_0min_chimo	30083:2	2	T.[+57.021]SC[+57.021]VQQPPC[+57.021]FPLK.I		.[57], C[+57]*2	759.363	2	1517.72	1517.72	0	-4.1	284	NRagged	292.2	166.6	166.6	5.7	32	>sp|P05164|PERM_HUMAN Myeloperoxidase OS=Homo sapiens GN=MPO PE=1 SV=1	4061	Cmpd 29731, +MS2(759.3625), 28.1eV, 59.7 min #34470	0	59.6543
20191029_0min_chimo	43666:2	2	K.[+114.043]NQADC[+57.021]IPFFR.S		.[114], C[+57]	691.317	2	1381.63	1381.63	0	-4.2	305	Specific	74.1	61.4	61.4	2.08	32	>sp|P05164|PERM_HUMAN Myeloperoxidase OS=Homo sapiens GN=MPO PE=1 SV=1	4061	Cmpd 43068, +MS2(691.3166), 30.7eV, 78.0 min #48474	0	77.9565
20191029_0min_chimo	36568:2	2	K.[+57.021]NQADC[+57.021]IPFFR.S		.[57], C[+57]	662.809	2	1324.61	1324.61	0	0.7	305	Specific	77	43.4	43.4	2.22	32	>sp|P05164|PERM_HUMAN Myeloperoxidase OS=Homo sapiens GN=MPO PE=1 SV=1	4061	Cmpd 36114, +MS2(662.8092), 29.6eV, 68.2 min #41138	0	68.1695
20191029_0min_chimo	36524:2	2	K.[+57.021]NQADC[+57.021]IPFFR.S		.[57], C[+57]	662.808	2	1324.61	1324.61	0	-0.8	305	Specific	139.5	105.1	105.1	3.44	32	>sp|P05164|PERM_HUMAN Myeloperoxidase OS=Homo sapiens GN=MPO PE=1 SV=1	4061	Cmpd 36072, +MS2(662.8083), 29.6eV, 68.1 min #41093	0	68.1067
20191029_0min_chimo	37781:2	2	K.[+114.043]NQADC[+57.021]IPFFR.S		.[114], C[+57]	691.319	2	1381.63	1381.63	0	-0.8	305	Specific	141.2	32.8	32.8	2.78	32	>sp|P05164|PERM_HUMAN Myeloperoxidase OS=Homo sapiens GN=MPO PE=1 SV=1	4061	Cmpd 37313, +MS2(691.3190), 25.9eV, 69.9 min #42410	0	69.8923
20191029_0min_chimo	37421:2	2	K.NQADC[+57.021]IPFFR.S		C[+57]	634.297	2	1267.59	1267.59	0	-1.2	305	Specific	160.6	35.9	35.9	2.61	32	>sp|P05164|PERM_HUMAN Myeloperoxidase OS=Homo sapiens GN=MPO PE=1 SV=1	4061	Cmpd 36959, +MS2(634.2973), 24.1eV, 69.4 min #42032	0	69.3713
20191029_0min_chimo	43645:2	2	K.[+114.043]NQADC[+57.021]IPFFR.S		.[114], C[+57]	691.32	2	1381.63	1381.63	0	0.8	305	Specific	165.9	118.5	118.5	4.08	32	>sp|P05164|PERM_HUMAN Myeloperoxidase OS=Homo sapiens GN=MPO PE=1 SV=1	4061	Cmpd 43047, +MS2(691.3200), 25.9eV, 77.9 min #48451	0	77.921
20191029_0min_chimo	43700:2	2	K.[+114.043]NQADC[+57.021]IPFFR.S		.[114], C[+57]	691.318	2	1381.63	1381.63	0	-2.3	305	Specific	188.1	171.1	171.1	4.16	32	>sp|P05164|PERM_HUMAN Myeloperoxidase OS=Homo sapiens GN=MPO PE=1 SV=1	4061	Cmpd 43102, +MS2(691.3179), 30.7eV, 78.0 min #48511	0	78.012
20191029_0min_chimo	38839:2	2	K.[+57.021]NQADC[+57.021]IPFFR.S		.[57], C[+57]	662.807	2	1324.61	1324.61	0	-2	305	Specific	213.8	84.4	84.4	3.89	32	>sp|P05164|PERM_HUMAN Myeloperoxidase OS=Homo sapiens GN=MPO PE=1 SV=1	4061	Cmpd 38341, +MS2(662.8074), 29.6eV, 71.3 min #43492	0	71.3228
20191029_0min_chimo	37613:2	2	K.NQADC[+57.021]IPFFR.S		C[+57]	634.298	2	1267.59	1267.59	0	0	305	Specific	220.9	36.7	36.7	4.23	32	>sp|P05164|PERM_HUMAN Myeloperoxidase OS=Homo sapiens GN=MPO PE=1 SV=1	4061	Cmpd 37149, +MS2(634.2980), 28.5eV, 69.7 min #42236	0	69.6653
20191029_0min_chimo	37439:2	2	K.NQADC[+57.021]IPFFR.S		C[+57]	634.298	2	1267.59	1267.59	0	-0.9	305	Specific	249.6	56.7	56.7	4.35	32	>sp|P05164|PERM_HUMAN Myeloperoxidase OS=Homo sapiens GN=MPO PE=1 SV=1	4061	Cmpd 36977, +MS2(634.2975), 28.5eV, 69.4 min #42052	0	69.4077
20191029_0min_chimo	38890:2	2	K.[+57.021]NQADC[+57.021]IPFFR.S		.[57], C[+57]	662.808	2	1324.61	1324.61	0	-1.9	305	Specific	259.6	162.7	162.7	5.92	32	>sp|P05164|PERM_HUMAN Myeloperoxidase OS=Homo sapiens GN=MPO PE=1 SV=1	4061	Cmpd 38390, +MS2(662.8075), 29.6eV, 71.4 min #43543	0	71.3848
20191029_0min_chimo	37544:2	2	K.NQADC[+57.021]IPFFR.S		C[+57]	634.298	2	1267.59	1267.59	0	-0.7	305	Specific	340.4	6.4	6.4	4.4	32	>sp|P05164|PERM_HUMAN Myeloperoxidase OS=Homo sapiens GN=MPO PE=1 SV=1	4061	Cmpd 37082, +MS2(634.2976), 28.5eV, 69.6 min #42164	0	69.5635
20191029_0min_chimo	38795:2	2	K.[+57.021]NQADC[+57.021]IPFFR.S		.[57], C[+57]	662.809	2	1324.61	1324.61	0	-0.3	305	Specific	367.6	212.2	212.2	7.89	32	>sp|P05164|PERM_HUMAN Myeloperoxidase OS=Homo sapiens GN=MPO PE=1 SV=1	4061	Cmpd 38297, +MS2(662.8086), 29.6eV, 71.3 min #43446	0	71.2652
20191029_0min_chimo	37577:2	2	K.NQADC[+57.021]IPFFR.S		C[+57]	634.298	2	1267.59	1267.59	0	-0.7	305	Specific	381.5	65.3	65.3	7.02	32	>sp|P05164|PERM_HUMAN Myeloperoxidase OS=Homo sapiens GN=MPO PE=1 SV=1	4061	Cmpd 37115, +MS2(634.2976), 28.5eV, 69.6 min #42199	0	69.6103
20191029_0min_chimo	38618:2	2	K.[+57.021]NQADC[+57.021]IPFFR.S		.[57], C[+57]	662.808	2	1324.61	1324.61	0	-0.8	305	Specific	387.2	263.1	263.1	7.79	32	>sp|P05164|PERM_HUMAN Myeloperoxidase OS=Homo sapiens GN=MPO PE=1 SV=1	4061	Cmpd 38122, +MS2(662.8083), 29.6eV, 71.1 min #43266	0	71.0532
20191029_0min_chimo	37473:2	2	K.NQADC[+57.021]IPFFR.S		C[+57]	634.298	2	1267.59	1267.59	0	0.3	305	Specific	395.3	72.9	72.9	7.02	32	>sp|P05164|PERM_HUMAN Myeloperoxidase OS=Homo sapiens GN=MPO PE=1 SV=1	4061	Cmpd 37011, +MS2(634.2983), 28.5eV, 69.5 min #42088	0	69.4557
20191029_0min_chimo	38659:2	2	K.[+57.021]NQADC[+57.021]IPFFR.S		.[57], C[+57]	662.809	2	1324.61	1324.61	0	-0.1	305	Specific	414.5	258.3	258.3	7.96	32	>sp|P05164|PERM_HUMAN Myeloperoxidase OS=Homo sapiens GN=MPO PE=1 SV=1	4061	Cmpd 38163, +MS2(662.8087), 29.6eV, 71.1 min #43308	0	71.1022
20191029_0min_chimo	37508:2	2	K.NQADC[+57.021]IPFFR.S		C[+57]	634.298	2	1267.59	1267.59	0	-0.5	305	Specific	425.3	32.6	32.6	6.49	32	>sp|P05164|PERM_HUMAN Myeloperoxidase OS=Homo sapiens GN=MPO PE=1 SV=1	4061	Cmpd 37046, +MS2(634.2978), 28.5eV, 69.5 min #42125	0	69.5038
20191029_0min_chimo	38711:2	2	K.[+57.021]NQADC[+57.021]IPFFR.S		.[57], C[+57]	662.808	2	1324.61	1324.61	0	-1.3	305	Specific	455.7	252.4	252.4	7.76	32	>sp|P05164|PERM_HUMAN Myeloperoxidase OS=Homo sapiens GN=MPO PE=1 SV=1	4061	Cmpd 38215, +MS2(662.8079), 29.6eV, 71.2 min #43362	0	71.168
20191029_0min_chimo	38760:2	2	K.[+57.021]NQADC[+57.021]IPFFR.S		.[57], C[+57]	662.809	2	1324.61	1324.61	0	-0.4	305	Specific	477.6	313.5	313.5	7.99	32	>sp|P05164|PERM_HUMAN Myeloperoxidase OS=Homo sapiens GN=MPO PE=1 SV=1	4061	Cmpd 38264, +MS2(662.8085), 29.6eV, 71.2 min #43412	0	71.2207
20191029_0min_chimo	42344:2	2	K.N[+0.984]QADC[+57.021]IPFFR.S		C[+57], N[+1]	634.79	2	1268.57	1268.57	0	-0.3	305	Specific	118.8	22.9	22.9	2.15	32	>sp|P05164|PERM_HUMAN Myeloperoxidase OS=Homo sapiens GN=MPO PE=1 SV=1	4061	Cmpd 41762, +MS2(634.7899), 28.5eV, 76.0 min #47076	0	75.9917
20191029_0min_chimo	42399:2	2	K.N[+0.984]QADC[+57.021]IPFFR.S		C[+57], N[+1]	634.79	2	1268.57	1268.57	0	-0.5	305	Specific	216.9	162.1	162.1	4.59	32	>sp|P05164|PERM_HUMAN Myeloperoxidase OS=Homo sapiens GN=MPO PE=1 SV=1	4061	Cmpd 41817, +MS2(634.7898), 28.5eV, 76.1 min #47133	0	76.0555
20191029_0min_chimo	37487:2	2	Q.[+57.021]ADC[+57.021]IPFFR.S		.[57], C[+57]	541.758	2	1082.51	1082.51	0	0.6	307	NRagged	69.7	19.3	19.3	2.12	32	>sp|P05164|PERM_HUMAN Myeloperoxidase OS=Homo sapiens GN=MPO PE=1 SV=1	4061	Cmpd 37025, +MS2(541.7583), 24.8eV, 69.5 min #42102	0	69.463
20191029_0min_chimo	37233:2	2	Q.ADC[+57.021]IPFFR.S		C[+57]	513.248	2	1025.49	1025.49	0	0.5	307	NRagged	106.4	34.4	34.4	2.25	32	>sp|P05164|PERM_HUMAN Myeloperoxidase OS=Homo sapiens GN=MPO PE=1 SV=1	4061	Cmpd 36771, +MS2(513.2475), 23.7eV, 69.1 min #41833	0	69.1067
20191029_0min_chimo	37279:2	2	Q.ADC[+57.021]IPFFR.S		C[+57]	513.247	2	1025.49	1025.49	0	-0.1	307	NRagged	157.1	79	79	3.25	32	>sp|P05164|PERM_HUMAN Myeloperoxidase OS=Homo sapiens GN=MPO PE=1 SV=1	4061	Cmpd 36817, +MS2(513.2472), 23.7eV, 69.2 min #41882	0	69.1735
20191029_0min_chimo	21513:2	2	R.SC[+57.021]PAC[+57.021]PGSN[+0.984]ITIR.N		C[+57]*2, N[+1]	717.33	2	1433.65	1433.65	0	1.1	315	Specific	104.1	90.3	90.3	2.33	32	>sp|P05164|PERM_HUMAN Myeloperoxidase OS=Homo sapiens GN=MPO PE=1 SV=1	4061	Cmpd 21263, +MS2(717.3300), 26.7eV, 48.8 min #25684	0	48.7863
20191029_0min_chimo	21455:2	2	R.SC[+57.021]PAC[+57.021]PGSN[+0.984]ITIR.N		C[+57]*2, N[+1]	717.329	2	1433.65	1433.65	0	-0.1	315	Specific	183.6	159.8	159.8	3.97	32	>sp|P05164|PERM_HUMAN Myeloperoxidase OS=Homo sapiens GN=MPO PE=1 SV=1	4061	Cmpd 21205, +MS2(717.3291), 31.8eV, 48.7 min #25624	0	48.7248
20191029_0min_chimo	21288:2	2	R.SC[+57.021]PAC[+57.021]PGSN[+0.984]ITIR.N		C[+57]*2, N[+1]	717.33	2	1433.65	1433.65	0	1.3	315	Specific	310.4	222.1	222.1	7.09	32	>sp|P05164|PERM_HUMAN Myeloperoxidase OS=Homo sapiens GN=MPO PE=1 SV=1	4061	Cmpd 21038, +MS2(717.3301), 31.8eV, 48.5 min #25453	0	48.529
20191029_0min_chimo	21412:2	2	R.SC[+57.021]PAC[+57.021]PGSN[+0.984]ITIR.N		C[+57]*2, N[+1]	717.331	2	1433.65	1433.65	0	2.5	315	Specific	408.6	293.6	293.6	6.93	32	>sp|P05164|PERM_HUMAN Myeloperoxidase OS=Homo sapiens GN=MPO PE=1 SV=1	4061	Cmpd 21162, +MS2(717.3310), 31.8eV, 48.7 min #25580	0	48.6753
20191029_0min_chimo	21374:2	2	R.SC[+57.021]PAC[+57.021]PGSN[+0.984]ITIR.N		C[+57]*2, N[+1]	717.33	2	1433.65	1433.65	0	1.6	315	Specific	433.8	256.8	256.8	7.31	32	>sp|P05164|PERM_HUMAN Myeloperoxidase OS=Homo sapiens GN=MPO PE=1 SV=1	4061	Cmpd 21124, +MS2(717.3304), 31.8eV, 48.6 min #25541	0	48.628
20191029_0min_chimo	21329:2	2	R.SC[+57.021]PAC[+57.021]PGSN[+0.984]ITIR.N		C[+57]*2, N[+1]	717.33	2	1433.65	1433.65	0	1.6	315	Specific	449.3	262	262	7.19	32	>sp|P05164|PERM_HUMAN Myeloperoxidase OS=Homo sapiens GN=MPO PE=1 SV=1	4061	Cmpd 21079, +MS2(717.3304), 31.8eV, 48.6 min #25495	0	48.5778
20191029_0min_chimo	31596:2	2	R.[+57.021]IPC[+57.021]FLAGDTR.S		.[57], C[+57]	603.801	2	1206.59	1206.59	0	0.5	396	Specific	157.3	79.2	79.2	3.4	32	>sp|P05164|PERM_HUMAN Myeloperoxidase OS=Homo sapiens GN=MPO PE=1 SV=1	4061	Cmpd 31232, +MS2(603.8007), 23.2eV, 61.5 min #36014	0	61.49
20191029_0min_chimo	31905:2	2	R.[+57.021]IPC[+57.021]FLAGDTR.S		.[57], C[+57]	603.801	2	1206.59	1206.59	0	0.2	396	Specific	168.3	131.4	131.4	3.91	32	>sp|P05164|PERM_HUMAN Myeloperoxidase OS=Homo sapiens GN=MPO PE=1 SV=1	4061	Cmpd 31531, +MS2(603.8005), 27.3eV, 61.9 min #36328	0	61.9027
20191029_0min_chimo	31549:2	2	R.IPC[+57.021]FLAGDTR.S		C[+57]	575.29	2	1149.57	1149.57	0	0.5	396	Specific	181.5	119.5	119.5	3.89	32	>sp|P05164|PERM_HUMAN Myeloperoxidase OS=Homo sapiens GN=MPO PE=1 SV=1	4061	Cmpd 31189, +MS2(575.2899), 26.2eV, 61.4 min #35970	0	61.4397
20191029_0min_chimo	31629:2	2	R.[+57.021]IPC[+57.021]FLAGDTR.S		.[57], C[+57]	603.801	2	1206.6	1206.59	0	0.9	396	Specific	182.2	131	131	4.15	32	>sp|P05164|PERM_HUMAN Myeloperoxidase OS=Homo sapiens GN=MPO PE=1 SV=1	4061	Cmpd 31265, +MS2(603.8010), 27.3eV, 61.5 min #36048	0	61.535
20191029_0min_chimo	31783:2	2	R.[+57.021]IPC[+57.021]FLAGDTR.S		.[57], C[+57]	603.8	2	1206.59	1206.59	0	-1	396	Specific	187.3	142.7	142.7	4.12	32	>sp|P05164|PERM_HUMAN Myeloperoxidase OS=Homo sapiens GN=MPO PE=1 SV=1	4061	Cmpd 31413, +MS2(603.7998), 27.3eV, 61.8 min #36205	0	61.7495
20191029_0min_chimo	31744:2	2	R.[+57.021]IPC[+57.021]FLAGDTR.S		.[57], C[+57]	603.8	2	1206.59	1206.59	0	-0.5	396	Specific	210.9	137.1	137.1	4.23	32	>sp|P05164|PERM_HUMAN Myeloperoxidase OS=Homo sapiens GN=MPO PE=1 SV=1	4061	Cmpd 31374, +MS2(603.8001), 27.3eV, 61.7 min #36164	0	61.6968
20191029_0min_chimo	31325:2	2	R.IPC[+57.021]FLAGDTR.S		C[+57]	575.289	2	1149.57	1149.57	0	-0.8	396	Specific	257.9	117.4	117.4	4.94	32	>sp|P05164|PERM_HUMAN Myeloperoxidase OS=Homo sapiens GN=MPO PE=1 SV=1	4061	Cmpd 30965, +MS2(575.2892), 26.2eV, 61.2 min #35739	0	61.1687
20191029_0min_chimo	31860:2	2	R.[+57.021]IPC[+57.021]FLAGDTR.S		.[57], C[+57]	603.802	2	1206.6	1206.59	0	2.7	396	Specific	265.4	188.6	188.6	6.08	32	>sp|P05164|PERM_HUMAN Myeloperoxidase OS=Homo sapiens GN=MPO PE=1 SV=1	4061	Cmpd 31488, +MS2(603.8020), 27.3eV, 61.9 min #36283	0	61.8478
20191029_0min_chimo	31830:2	2	R.[+57.021]IPC[+57.021]FLAGDTR.S		.[57], C[+57]	603.801	2	1206.6	1206.59	0	1.4	396	Specific	286.1	183.5	183.5	7.78	32	>sp|P05164|PERM_HUMAN Myeloperoxidase OS=Homo sapiens GN=MPO PE=1 SV=1	4061	Cmpd 31458, +MS2(603.8013), 27.3eV, 61.8 min #36251	0	61.8007
20191029_0min_chimo	31670:2	2	R.[+57.021]IPC[+57.021]FLAGDTR.S		.[57], C[+57]	603.801	2	1206.59	1206.59	0	0.5	396	Specific	302.6	168.1	168.1	6.51	32	>sp|P05164|PERM_HUMAN Myeloperoxidase OS=Homo sapiens GN=MPO PE=1 SV=1	4061	Cmpd 31304, +MS2(603.8007), 27.3eV, 61.6 min #36089	0	61.5938
20191029_0min_chimo	31496:2	2	R.IPC[+57.021]FLAGDTR.S		C[+57]	575.289	2	1149.57	1149.57	0	-0.9	396	Specific	308.9	124.1	124.1	5.8	32	>sp|P05164|PERM_HUMAN Myeloperoxidase OS=Homo sapiens GN=MPO PE=1 SV=1	4061	Cmpd 31136, +MS2(575.2892), 26.2eV, 61.4 min #35916	0	61.384
20191029_0min_chimo	31457:2	2	R.IPC[+57.021]FLAGDTR.S		C[+57]	575.29	2	1149.57	1149.57	0	0.9	396	Specific	396	249.6	249.6	7.92	32	>sp|P05164|PERM_HUMAN Myeloperoxidase OS=Homo sapiens GN=MPO PE=1 SV=1	4061	Cmpd 31097, +MS2(575.2902), 26.2eV, 61.3 min #35875	0	61.3302
20191029_0min_chimo	31412:2	2	R.IPC[+57.021]FLAGDTR.S		C[+57]	575.291	2	1149.57	1149.57	0	1.4	396	Specific	432.8	264.2	264.2	7.88	32	>sp|P05164|PERM_HUMAN Myeloperoxidase OS=Homo sapiens GN=MPO PE=1 SV=1	4061	Cmpd 31052, +MS2(575.2905), 26.2eV, 61.3 min #35829	0	61.2785
20191029_0min_chimo	31366:2	2	R.IPC[+57.021]FLAGDTR.S		C[+57]	575.29	2	1149.57	1149.57	0	1.1	396	Specific	488.1	292.2	292.2	8.02	32	>sp|P05164|PERM_HUMAN Myeloperoxidase OS=Homo sapiens GN=MPO PE=1 SV=1	4061	Cmpd 31006, +MS2(575.2903), 26.2eV, 61.2 min #35781	0	61.2177
20191029_0min_chimo	21261:2	2	R.IIC[+57.021]DNTGITTVSK.N		C[+57]	711.369	2	1421.73	1421.73	0	0.7	702	Specific	134.7	134.7	134.7	3.48	32	>sp|P05164|PERM_HUMAN Myeloperoxidase OS=Homo sapiens GN=MPO PE=1 SV=1	4061	Cmpd 21011, +MS2(711.3693), 31.5eV, 48.5 min #25425	0	48.4875
20191029_0min_chimo	23356:2	2	R.[+57.021]IIC[+57.021]DNTGITTVSK.N		.[57], C[+57]	739.88	2	1478.75	1478.75	0	0.6	702	Specific	162.3	126.9	126.9	3.93	32	>sp|P05164|PERM_HUMAN Myeloperoxidase OS=Homo sapiens GN=MPO PE=1 SV=1	4061	Cmpd 23078, +MS2(739.8801), 32.7eV, 51.1 min #27571	0	51.1298
20191029_0min_chimo	23305:2	2	R.[+57.021]IIC[+57.021]DNTGITTVSK.N		.[57], C[+57]	739.88	2	1478.75	1478.75	0	0.8	702	Specific	259.3	190.6	190.6	7.07	32	>sp|P05164|PERM_HUMAN Myeloperoxidase OS=Homo sapiens GN=MPO PE=1 SV=1	4061	Cmpd 23027, +MS2(739.8802), 32.7eV, 51.1 min #27519	0	51.0757
20191029_0min_chimo	21209:2	2	R.IIC[+57.021]DNTGITTVSK.N		C[+57]	711.37	2	1421.73	1421.73	0	1.6	702	Specific	355.8	285.9	285.9	7.28	32	>sp|P05164|PERM_HUMAN Myeloperoxidase OS=Homo sapiens GN=MPO PE=1 SV=1	4061	Cmpd 20959, +MS2(711.3700), 31.5eV, 48.4 min #25372	0	48.4332
20191029_0min_chimo	21159:2	2	R.IIC[+57.021]DNTGITTVSK.N		C[+57]	711.37	2	1421.73	1421.73	0	1.9	702	Specific	380.5	337.3	337.3	7.24	32	>sp|P05164|PERM_HUMAN Myeloperoxidase OS=Homo sapiens GN=MPO PE=1 SV=1	4061	Cmpd 20911, +MS2(711.3702), 31.5eV, 48.4 min #25322	0	48.3708
20191029_0min_chimo	23041:2	3	V.[+114.043]K[+145.020]DSAQNSVIIVDK.N		.[114], K[+145]	838.421	2	1675.84	1675.83	0	1.9	193	NRagged	52.2	52.2	52.2	2.29	33	>sp|P02786|TFR1_HUMAN Transferrin receptor protein 1 OS=Homo sapiens GN=TFRC PE=1 SV=2	3923	Cmpd 22767, +MS2(838.4212), 36.5eV, 50.8 min #27251	0	50.756
20191029_0min_chimo	22820:2	3	V.[+145.020]K[+57.021]DSAQNSVIIVDK.N		.[145], K[+57]	809.91	2	1618.81	1618.81	0	1.5	193	NRagged	162.3	144.3	14.6	4.42	33	>sp|P02786|TFR1_HUMAN Transferrin receptor protein 1 OS=Homo sapiens GN=TFRC PE=1 SV=2	3923	Cmpd 22550, +MS2(809.9101), 35.4eV, 50.5 min #27027	0	50.4875
20191029_0min_chimo	17372:3	3	V.[+114.043]K[+145.020]DSAQNSVIIVDK.N		.[114], K[+145]	559.28	3	1675.83	1675.83	0	-4.4	193	NRagged	207.7	133.2	133.2	3.95	33	>sp|P02786|TFR1_HUMAN Transferrin receptor protein 1 OS=Homo sapiens GN=TFRC PE=1 SV=2	3923	Cmpd 17184, +MS2(559.2797), 21.8eV, 43.8 min #21485	0	43.81
20191029_0min_chimo	23871:2	3	V.[+145.020]K[+57.021]DSAQNSVIIVDK.N		.[145], K[+57]	809.909	2	1618.81	1618.81	0	0.3	193	NRagged	229.2	208.5	6.5	7.59	33	>sp|P02786|TFR1_HUMAN Transferrin receptor protein 1 OS=Homo sapiens GN=TFRC PE=1 SV=2	3923	Cmpd 23589, +MS2(809.9092), 35.4eV, 51.8 min #28098	0	51.7645
20191029_0min_chimo	23694:2	3	V.[+145.020]KDSAQNSVIIVDK.N		.[+145]	781.399	2	1561.79	1561.79	0	1.4	193	NRagged	344.9	306.8	16.2	8.08	33	>sp|P02786|TFR1_HUMAN Transferrin receptor protein 1 OS=Homo sapiens GN=TFRC PE=1 SV=2	3923	Cmpd 23416, +MS2(781.3993), 34.3eV, 51.6 min #27919	0	51.5465
20191029_0min_chimo	23650:2	3	V.[+145.020]KDSAQNSVIIVDK[+57.021].N		.[145], K[+57]	809.909	2	1618.81	1618.81	0	0.6	193	NRagged	355.8	302.1	17.3	8.08	33	>sp|P02786|TFR1_HUMAN Transferrin receptor protein 1 OS=Homo sapiens GN=TFRC PE=1 SV=2	3923	Cmpd 23372, +MS2(809.9094), 35.4eV, 51.5 min #27873	0	51.4843
20191029_0min_chimo	23733:2	3	V.[+145.020]K[+57.021]DSAQNSVIIVDK.N		.[145], K[+57]	809.91	2	1618.81	1618.81	0	1.9	193	NRagged	390.5	263.8	16.9	7.86	33	>sp|P02786|TFR1_HUMAN Transferrin receptor protein 1 OS=Homo sapiens GN=TFRC PE=1 SV=2	3923	Cmpd 23455, +MS2(809.9104), 35.4eV, 51.6 min #27959	0	51.5943
20191029_0min_chimo	23820:2	3	V.[+145.020]K[+57.021]DSAQNSVIIVDK.N		.[145], K[+57]	809.909	2	1618.81	1618.81	0	-0.1	193	NRagged	400	303.9	14.8	8.06	33	>sp|P02786|TFR1_HUMAN Transferrin receptor protein 1 OS=Homo sapiens GN=TFRC PE=1 SV=2	3923	Cmpd 23538, +MS2(809.9088), 35.4eV, 51.7 min #28046	0	51.7103
20191029_0min_chimo	23687:2	3	V.[+145.020]KDSAQNSVIIVDK[+57.021].N		.[145], K[+57]	809.91	2	1618.81	1618.81	0	1	193	NRagged	408.5	292.9	16.7	8.02	33	>sp|P02786|TFR1_HUMAN Transferrin receptor protein 1 OS=Homo sapiens GN=TFRC PE=1 SV=2	3923	Cmpd 23409, +MS2(809.9097), 35.4eV, 51.5 min #27912	0	51.5427
20191029_0min_chimo	23639:2	3	V.[+145.020]KDSAQNSVIIVDK.N		.[+145]	781.399	2	1561.79	1561.79	0	1	193	NRagged	484.9	373.7	34.2	8.46	33	>sp|P02786|TFR1_HUMAN Transferrin receptor protein 1 OS=Homo sapiens GN=TFRC PE=1 SV=2	3923	Cmpd 23361, +MS2(781.3990), 34.3eV, 51.5 min #27862	0	51.4787
20191029_0min_chimo	23770:2	3	V.[+145.020]K[+57.021]DSAQNSVIIVDK.N		.[145], K[+57]	809.91	2	1618.81	1618.81	0	0.9	193	NRagged	490.3	360.9	10.4	8.46	33	>sp|P02786|TFR1_HUMAN Transferrin receptor protein 1 OS=Homo sapiens GN=TFRC PE=1 SV=2	3923	Cmpd 23488, +MS2(809.9096), 35.4eV, 51.6 min #27993	0	51.639
20191029_0min_chimo	23537:2	3	V.[+145.020]KDSAQNSVIIVDK.N		.[+145]	781.398	2	1561.79	1561.79	0	-0.5	193	NRagged	536	436.8	34.1	9.2	33	>sp|P02786|TFR1_HUMAN Transferrin receptor protein 1 OS=Homo sapiens GN=TFRC PE=1 SV=2	3923	Cmpd 23259, +MS2(781.3978), 34.3eV, 51.4 min #27756	0	51.3338
20191029_0min_chimo	23545:2	3	V.[+145.020]KDSAQNSVIIVDK.N		.[+145]	781.399	2	1561.79	1561.79	0	1.5	193	NRagged	587.1	463.9	30.3	9.77	33	>sp|P02786|TFR1_HUMAN Transferrin receptor protein 1 OS=Homo sapiens GN=TFRC PE=1 SV=2	3923	Cmpd 23267, +MS2(781.3993), 34.3eV, 51.4 min #27765	0	51.365
20191029_0min_chimo	23554:2	3	V.[+145.020]KDSAQNSVIIVDK.N		.[+145]	781.399	2	1561.79	1561.79	0	0.9	193	NRagged	645.4	514.6	32.1	10.77	33	>sp|P02786|TFR1_HUMAN Transferrin receptor protein 1 OS=Homo sapiens GN=TFRC PE=1 SV=2	3923	Cmpd 23276, +MS2(781.3989), 34.3eV, 51.4 min #27775	0	51.3795
20191029_0min_chimo	23595:2	3	V.[+145.020]KDSAQNSVIIVDK.N		.[+145]	781.399	2	1561.79	1561.79	0	1.3	193	NRagged	646.4	489.9	25.2	10.77	33	>sp|P02786|TFR1_HUMAN Transferrin receptor protein 1 OS=Homo sapiens GN=TFRC PE=1 SV=2	3923	Cmpd 23317, +MS2(781.3992), 34.3eV, 51.4 min #27817	0	51.4282
20191029_0min_chimo	20457:3	3	V.[+145.020]KDSAQNSVIIVDKN[+0.984]GR.L		.[145], N[+1]	630.652	3	1889.94	1889.94	0	1.1	193	NRagged	25.4	25.4	12.9	3.02	33	>sp|P02786|TFR1_HUMAN Transferrin receptor protein 1 OS=Homo sapiens GN=TFRC PE=1 SV=2	3923	Cmpd 20221, +MS2(630.6518), 24.0eV, 47.5 min #24610	0	47.5045
20191029_0min_chimo	22620:3	3	V.[+57.021]KDSAQNSVIIVDK[+145.020]NGR.L		.[57], K[+145]	649.328	3	1945.97	1945.98	0	-3.5	193	NRagged	46.1	6.1	6.1	2.1	33	>sp|P02786|TFR1_HUMAN Transferrin receptor protein 1 OS=Homo sapiens GN=TFRC PE=1 SV=2	3923	Cmpd 22356, +MS2(649.3279), 24.6eV, 50.2 min #26824	0	50.2205
20191029_0min_chimo	20544:3	3	V.[+145.020]KDSAQNSVIIVDKN[+0.984]GR.L		.[145], N[+1]	630.651	3	1889.94	1889.94	0	0.2	193	NRagged	66	66	6.3	4.02	33	>sp|P02786|TFR1_HUMAN Transferrin receptor protein 1 OS=Homo sapiens GN=TFRC PE=1 SV=2	3923	Cmpd 20306, +MS2(630.6512), 24.0eV, 47.6 min #24698	0	47.6123
20191029_0min_chimo	20508:3	3	V.[+145.020]KDSAQNSVIIVDKN[+0.984]GR.L		.[145], N[+1]	630.651	3	1889.94	1889.94	0	-0.2	193	NRagged	110.2	110.2	7.2	4.72	33	>sp|P02786|TFR1_HUMAN Transferrin receptor protein 1 OS=Homo sapiens GN=TFRC PE=1 SV=2	3923	Cmpd 20270, +MS2(630.6509), 24.0eV, 47.6 min #24660	0	47.5575
20191029_0min_chimo	19412:3	3	V.[+145.020]KDSAQNSVIIVDKNGR.L		.[+145]	630.324	3	1888.96	1888.95	0	1.7	193	NRagged	122.6	122.6	12.6	4.92	33	>sp|P02786|TFR1_HUMAN Transferrin receptor protein 1 OS=Homo sapiens GN=TFRC PE=1 SV=2	3923	Cmpd 19200, +MS2(630.3241), 24.0eV, 46.3 min #23561	0	46.2783
20191029_0min_chimo	19374:3	3	V.[+145.020]KDSAQNSVIIVDKNGR.L		.[+145]	630.322	3	1888.95	1888.95	0	-1.1	193	NRagged	230.7	173.1	12.6	8.28	33	>sp|P02786|TFR1_HUMAN Transferrin receptor protein 1 OS=Homo sapiens GN=TFRC PE=1 SV=2	3923	Cmpd 19162, +MS2(630.3223), 24.0eV, 46.2 min #23522	0	46.2312
20191029_0min_chimo	20391:3	3	V.K[+145.020]DSAQNSVIIVDKN[+0.984]GR.L		K[+145], N[+1]	630.651	3	1889.94	1889.94	0	0.1	193	NRagged	97.2	97.2	5.4	4.18	33	>sp|P02786|TFR1_HUMAN Transferrin receptor protein 1 OS=Homo sapiens GN=TFRC PE=1 SV=2	3923	Cmpd 20157, +MS2(630.6511), 24.0eV, 47.4 min #24544	0	47.433
20191029_0min_chimo	27300:3	3	K.DSAQNSVIIVDK[+145.020]NGR.L		K[+145]	587.625	3	1760.86	1760.86	0	1	194	Specific	236	101.5	101.5	5.74	33	>sp|P02786|TFR1_HUMAN Transferrin receptor protein 1 OS=Homo sapiens GN=TFRC PE=1 SV=2	3923	Cmpd 26980, +MS2(587.6253), 22.7eV, 56.1 min #31611	0	56.0688
20191029_0min_chimo	27335:3	3	K.DSAQNSVIIVDK[+145.020]NGR.L		K[+145]	587.624	3	1760.86	1760.86	0	-2.1	194	Specific	266.5	154.9	154.9	5.86	33	>sp|P02786|TFR1_HUMAN Transferrin receptor protein 1 OS=Homo sapiens GN=TFRC PE=1 SV=2	3923	Cmpd 27015, +MS2(587.6234), 22.7eV, 56.1 min #31648	0	56.121
20191029_0min_chimo	28118:3	3	K.DSAQNSVIIVDK[+145.020]N[+0.984]GR.L		K[+145], N[+1]	587.953	3	1761.84	1761.84	0	0.2	194	Specific	197.9	117.4	117.4	4.28	33	>sp|P02786|TFR1_HUMAN Transferrin receptor protein 1 OS=Homo sapiens GN=TFRC PE=1 SV=2	3923	Cmpd 27792, +MS2(587.9528), 22.7eV, 57.1 min #32454	0	57.1192
20191029_0min_chimo	28153:3	3	K.DSAQNSVIIVDK[+145.020]N[+0.984]GR.L		K[+145], N[+1]	587.954	3	1761.85	1761.84	0	1.5	194	Specific	203	158	158	4.33	33	>sp|P02786|TFR1_HUMAN Transferrin receptor protein 1 OS=Homo sapiens GN=TFRC PE=1 SV=2	3923	Cmpd 27827, +MS2(587.9536), 22.7eV, 57.2 min #32491	0	57.1695
20191029_0min_chimo	22437:2	3	R.[+145.020]AGKITFAEK.V		.[+145]	555.288	2	1109.57	1109.57	0	1.6	259	Specific	174.5	46.8	7.5	2.85	33	>sp|P02786|TFR1_HUMAN Transferrin receptor protein 1 OS=Homo sapiens GN=TFRC PE=1 SV=2	3923	Cmpd 22176, +MS2(555.2875), 25.4eV, 50.0 min #26634	0	49.9735
20191029_0min_chimo	21927:2	3	A.[+145.020]GKITFAEK.V		.[+145]	519.769	2	1038.53	1038.53	0	0.9	260	NRagged	134.3	4.2	4.2	2.15	33	>sp|P02786|TFR1_HUMAN Transferrin receptor protein 1 OS=Homo sapiens GN=TFRC PE=1 SV=2	3923	Cmpd 21675, +MS2(519.7685), 24.0eV, 49.3 min #26113	0	49.3322
20191029_0min_chimo	21858:2	3	A.[+87.998]GK[+57.021]ITFAEK.V		.[88], K[+57]	519.768	2	1038.53	1038.53	0	0	260	NRagged	208.9	28.5	0	3.73	33	>sp|P02786|TFR1_HUMAN Transferrin receptor protein 1 OS=Homo sapiens GN=TFRC PE=1 SV=2	3923	Cmpd 21606, +MS2(519.7680), 24.0eV, 49.3 min #26042	0	49.243
20191029_0min_chimo	21888:2	3	A.[+145.020]GKITFAEK.V		.[+145]	519.768	2	1038.53	1038.53	0	-0.4	260	NRagged	209.8	9.8	7.8	2.74	33	>sp|P02786|TFR1_HUMAN Transferrin receptor protein 1 OS=Homo sapiens GN=TFRC PE=1 SV=2	3923	Cmpd 21636, +MS2(519.7679), 24.0eV, 49.3 min #26073	0	49.2852
20191029_0min_chimo	06528:2	3	M.VTSESK[+145.020]NVK.L		K[+145]	568.785	2	1136.56	1136.56	0	0.8	366	Specific	93.3	48	19.4	2.05	33	>sp|P02786|TFR1_HUMAN Transferrin receptor protein 1 OS=Homo sapiens GN=TFRC PE=1 SV=2	3923	Cmpd 6460, +MS2(568.7849), 22.1eV, 29.1 min #10185	0	29.0738
20191029_0min_chimo	06546:2	3	M.VTSESK[+145.020]NVK.L		K[+145]	568.785	2	1136.56	1136.56	0	0.4	366	Specific	131	85.2	22	2.81	33	>sp|P02786|TFR1_HUMAN Transferrin receptor protein 1 OS=Homo sapiens GN=TFRC PE=1 SV=2	3923	Cmpd 6478, +MS2(568.7847), 22.1eV, 29.1 min #10205	0	29.104
20191029_0min_chimo	12727:2	3	L.[+145.020]K[+57.021]DGFQPSR.S		.[145], K[+57]	568.761	2	1136.52	1136.52	0	-0.4	439	Specific	158.2	70.8	24	2.24	33	>sp|P02786|TFR1_HUMAN Transferrin receptor protein 1 OS=Homo sapiens GN=TFRC PE=1 SV=2	3923	Cmpd 12607, +MS2(568.7611), 25.9eV, 38.2 min #16770	0	38.197
20191029_0min_chimo	12452:2	3	L.[+145.020]KDGFQPSR.S		.[+145]	540.249	2	1079.49	1079.49	0	-2.7	439	Specific	182.9	92.4	43.1	2.79	33	>sp|P02786|TFR1_HUMAN Transferrin receptor protein 1 OS=Homo sapiens GN=TFRC PE=1 SV=2	3923	Cmpd 12338, +MS2(540.2491), 24.8eV, 37.9 min #16493	0	37.877
20191029_0min_chimo	12365:2	3	L.[+145.020]KDGFQPSR.S		.[+145]	540.249	2	1079.49	1079.49	0	-3.5	439	Specific	229.2	105.3	42.9	4.21	33	>sp|P02786|TFR1_HUMAN Transferrin receptor protein 1 OS=Homo sapiens GN=TFRC PE=1 SV=2	3923	Cmpd 12253, +MS2(540.2487), 24.8eV, 37.8 min #16405	0	37.77
20191029_0min_chimo	12406:2	3	L.[+145.020]KDGFQPSR.S		.[+145]	540.251	2	1079.49	1079.49	0	-0.1	439	Specific	289.5	168.3	46.5	5.58	33	>sp|P02786|TFR1_HUMAN Transferrin receptor protein 1 OS=Homo sapiens GN=TFRC PE=1 SV=2	3923	Cmpd 12294, +MS2(540.2505), 24.8eV, 37.8 min #16447	0	37.8187
20191029_0min_chimo	22579:2	3	S.[+57.021]NWASK[+145.020]VEK.L		.[57], K[+145]	582.279	2	1163.55	1163.55	0	-0.5	527	NRagged	57.4	6.2	6.2	2.1	33	>sp|P02786|TFR1_HUMAN Transferrin receptor protein 1 OS=Homo sapiens GN=TFRC PE=1 SV=2	3923	Cmpd 22315, +MS2(582.2790), 26.4eV, 50.2 min #26782	0	50.1723
20191029_0min_chimo	21804:2	3	S.N[+0.984]WASK[+145.020]VEK.L		K[+145], N[+1]	554.26	2	1107.51	1107.51	0	-1.3	527	NRagged	136.6	28	28	2.32	33	>sp|P02786|TFR1_HUMAN Transferrin receptor protein 1 OS=Homo sapiens GN=TFRC PE=1 SV=2	3923	Cmpd 21552, +MS2(554.2599), 25.3eV, 49.2 min #25987	0	49.1883
20191029_0min_chimo	27104:2	3	R.[+57.021]IPELNK[+145.020]VAR.A		.[57], K[+145]	621.338	2	1241.67	1241.67	0	1.1	580	Specific	92.8	42.8	42.8	2.19	33	>sp|P02786|TFR1_HUMAN Transferrin receptor protein 1 OS=Homo sapiens GN=TFRC PE=1 SV=2	3923	Cmpd 26784, +MS2(621.3378), 28.0eV, 55.8 min #31409	0	55.8187
20191029_0min_chimo	27292:2	3	R.[+57.021]IPELNK[+145.020]VAR.A		.[57], K[+145]	621.338	2	1241.67	1241.67	0	1.9	580	Specific	96.4	68	68	2.56	33	>sp|P02786|TFR1_HUMAN Transferrin receptor protein 1 OS=Homo sapiens GN=TFRC PE=1 SV=2	3923	Cmpd 26972, +MS2(621.3384), 28.0eV, 56.1 min #31603	0	56.0647
20191029_0min_chimo	27215:2	3	R.[+57.021]IPELNK[+145.020]VAR.A		.[57], K[+145]	621.337	2	1241.67	1241.67	0	0.2	580	Specific	140.9	34.1	34.1	2.75	33	>sp|P02786|TFR1_HUMAN Transferrin receptor protein 1 OS=Homo sapiens GN=TFRC PE=1 SV=2	3923	Cmpd 26895, +MS2(621.3373), 28.0eV, 56.0 min #31524	0	55.9703
20191029_0min_chimo	27178:2	3	R.[+57.021]IPELNK[+145.020]VAR.A		.[57], K[+145]	621.339	2	1241.67	1241.67	0	2.6	580	Specific	150	68.9	68.9	2.96	33	>sp|P02786|TFR1_HUMAN Transferrin receptor protein 1 OS=Homo sapiens GN=TFRC PE=1 SV=2	3923	Cmpd 26858, +MS2(621.3388), 28.0eV, 55.9 min #31486	0	55.9235
20191029_0min_chimo	26663:2	3	R.IPELNK[+145.020]VAR.A		K[+145]	592.826	2	1184.65	1184.65	0	0	580	Specific	238.1	103.6	103.6	5.3	33	>sp|P02786|TFR1_HUMAN Transferrin receptor protein 1 OS=Homo sapiens GN=TFRC PE=1 SV=2	3923	Cmpd 26347, +MS2(592.8264), 26.9eV, 55.3 min #30956	0	55.2767
20191029_0min_chimo	26532:2	3	R.IPELNK[+145.020]VAR.A		K[+145]	592.827	2	1184.65	1184.65	0	0.4	580	Specific	257.1	71	71	5.35	33	>sp|P02786|TFR1_HUMAN Transferrin receptor protein 1 OS=Homo sapiens GN=TFRC PE=1 SV=2	3923	Cmpd 26216, +MS2(592.8266), 26.9eV, 55.1 min #30821	0	55.1153
20191029_0min_chimo	26625:2	3	R.IPELNK[+145.020]VAR.A		K[+145]	592.827	2	1184.65	1184.65	0	0.1	580	Specific	314.3	82.2	82.2	7.19	33	>sp|P02786|TFR1_HUMAN Transferrin receptor protein 1 OS=Homo sapiens GN=TFRC PE=1 SV=2	3923	Cmpd 26309, +MS2(592.8265), 26.9eV, 55.2 min #30917	0	55.2295
20191029_0min_chimo	26580:2	3	R.IPELNK[+145.020]VAR.A		K[+145]	592.827	2	1184.65	1184.65	0	0.9	580	Specific	348.1	49.9	49.9	4.83	33	>sp|P02786|TFR1_HUMAN Transferrin receptor protein 1 OS=Homo sapiens GN=TFRC PE=1 SV=2	3923	Cmpd 26264, +MS2(592.8270), 26.9eV, 55.2 min #30871	0	55.179
20191029_0min_chimo	15521:2	3	L.[+57.021]TTDFGNAEK[+145.020]TDR.F		.[57], K[+145]	778.838	2	1556.67	1556.66	0	2.5	657	Specific	144.7	107.7	107.7	3.98	33	>sp|P02786|TFR1_HUMAN Transferrin receptor protein 1 OS=Homo sapiens GN=TFRC PE=1 SV=2	3923	Cmpd 15373, +MS2(778.8379), 28.7eV, 41.6 min #19623	0	41.6177
20191029_0min_chimo	14883:2	3	L.TTDFGNAEK[+145.020]TDR.F		K[+145]	750.329	2	1499.65	1499.64	0	4.4	657	Specific	204.1	176.5	176.5	4.13	33	>sp|P02786|TFR1_HUMAN Transferrin receptor protein 1 OS=Homo sapiens GN=TFRC PE=1 SV=2	3923	Cmpd 14749, +MS2(750.3285), 33.1eV, 40.8 min #18978	0	40.8285
20191029_0min_chimo	14889:2	3	T.[+57.021]TDFGNAEK[+145.020]TDR.F		.[57], K[+145]	728.313	2	1455.62	1455.62	0	1.7	658	NRagged	86.3	35.6	35.6	2.8	33	>sp|P02786|TFR1_HUMAN Transferrin receptor protein 1 OS=Homo sapiens GN=TFRC PE=1 SV=2	3923	Cmpd 14755, +MS2(728.3134), 32.2eV, 40.8 min #18984	0	40.8317
20191029_0min_chimo	14083:2	3	T.TDFGNAEK[+145.020]TDR.F		K[+145]	699.803	2	1398.6	1398.6	0	2.1	658	NRagged	175.4	97.1	97.1	4.32	33	>sp|P02786|TFR1_HUMAN Transferrin receptor protein 1 OS=Homo sapiens GN=TFRC PE=1 SV=2	3923	Cmpd 13953, +MS2(699.8028), 31.1eV, 39.9 min #18158	0	39.856
20191029_0min_chimo	14043:2	3	T.TDFGNAEK[+145.020]TDR.F		K[+145]	699.803	2	1398.6	1398.6	0	2.3	658	NRagged	177.6	125.3	125.3	4.67	33	>sp|P02786|TFR1_HUMAN Transferrin receptor protein 1 OS=Homo sapiens GN=TFRC PE=1 SV=2	3923	Cmpd 13915, +MS2(699.8030), 31.1eV, 39.8 min #18119	0	39.8088
20191029_0min_chimo	13683:2	3	T.DFGNAEK[+145.020]TDR.F		K[+145]	649.28	2	1297.55	1297.55	0	3.8	659	NRagged	158.3	100.3	100.3	3.67	33	>sp|P02786|TFR1_HUMAN Transferrin receptor protein 1 OS=Homo sapiens GN=TFRC PE=1 SV=2	3923	Cmpd 13557, +MS2(649.2800), 24.6eV, 39.4 min #17751	0	39.385
20191029_0min_chimo	18654:2	3	V.[+57.021]SPK[+145.020]ESPFR.H		.[57], K[+145]	575.271	2	1149.54	1149.54	0	-0.3	691	NRagged	71.9	2.2	2.2	2.1	33	>sp|P02786|TFR1_HUMAN Transferrin receptor protein 1 OS=Homo sapiens GN=TFRC PE=1 SV=2	3923	Cmpd 18444, +MS2(575.2713), 26.2eV, 45.3 min #22781	0	45.3422
20191029_0min_chimo	18613:2	3	V.[+57.021]SPK[+145.020]ESPFR.H		.[57], K[+145]	575.271	2	1149.54	1149.54	0	-0.4	691	NRagged	121.3	13.8	13.8	2.08	33	>sp|P02786|TFR1_HUMAN Transferrin receptor protein 1 OS=Homo sapiens GN=TFRC PE=1 SV=2	3923	Cmpd 18403, +MS2(575.2712), 26.2eV, 45.3 min #22739	0	45.2935
20191029_0min_chimo	18412:2	3	V.[+57.021]SPK[+145.020]ESPFR.H		.[57], K[+145]	575.271	2	1149.54	1149.54	0	-0.2	691	NRagged	159.1	55.1	55.1	2.88	33	>sp|P02786|TFR1_HUMAN Transferrin receptor protein 1 OS=Homo sapiens GN=TFRC PE=1 SV=2	3923	Cmpd 18206, +MS2(575.2714), 26.2eV, 45.1 min #22536	0	45.0452
20191029_0min_chimo	18062:2	3	V.SPK[+145.020]ESPFR.H		K[+145]	546.76	2	1092.51	1092.51	0	-1.4	691	NRagged	227.2	74.4	63.1	4.19	33	>sp|P02786|TFR1_HUMAN Transferrin receptor protein 1 OS=Homo sapiens GN=TFRC PE=1 SV=2	3923	Cmpd 17856, +MS2(546.7600), 25.0eV, 44.6 min #22178	0	44.645
20191029_0min_chimo	18563:2	3	V.[+57.021]SPK[+145.020]ESPFR.H		.[57], K[+145]	575.272	2	1149.54	1149.54	0	0.1	691	NRagged	266.6	118.7	100.4	4.95	33	>sp|P02786|TFR1_HUMAN Transferrin receptor protein 1 OS=Homo sapiens GN=TFRC PE=1 SV=2	3923	Cmpd 18355, +MS2(575.2716), 26.2eV, 45.2 min #22690	0	45.2413
20191029_0min_chimo	18472:2	3	V.[+57.021]SPK[+145.020]ESPFR.H		.[57], K[+145]	575.272	2	1149.54	1149.54	0	1.5	691	NRagged	327.1	141.2	106.7	5.29	33	>sp|P02786|TFR1_HUMAN Transferrin receptor protein 1 OS=Homo sapiens GN=TFRC PE=1 SV=2	3923	Cmpd 18266, +MS2(575.2724), 26.2eV, 45.1 min #22598	0	45.131
20191029_0min_chimo	18103:2	3	V.SPK[+145.020]ESPFR.H		K[+145]	546.762	2	1092.52	1092.51	0	1.4	691	NRagged	346.4	121.3	81.6	6.23	33	>sp|P02786|TFR1_HUMAN Transferrin receptor protein 1 OS=Homo sapiens GN=TFRC PE=1 SV=2	3923	Cmpd 17897, +MS2(546.7616), 25.0eV, 44.7 min #22220	0	44.6937
20191029_0min_chimo	18233:2	3	V.SPK[+145.020]ESPFR.H		K[+145]	546.761	2	1092.52	1092.51	0	1	691	NRagged	354.4	153.7	47.8	6.37	33	>sp|P02786|TFR1_HUMAN Transferrin receptor protein 1 OS=Homo sapiens GN=TFRC PE=1 SV=2	3923	Cmpd 18027, +MS2(546.7613), 25.0eV, 44.8 min #22353	0	44.8433
20191029_0min_chimo	18145:2	3	V.SPK[+145.020]ESPFR.H		K[+145]	546.762	2	1092.52	1092.51	0	1.9	691	NRagged	400	133.8	52.8	6.4	33	>sp|P02786|TFR1_HUMAN Transferrin receptor protein 1 OS=Homo sapiens GN=TFRC PE=1 SV=2	3923	Cmpd 17939, +MS2(546.7618), 25.0eV, 44.7 min #22263	0	44.743
20191029_0min_chimo	18187:2	3	V.SPK[+145.020]ESPFR.H		K[+145]	546.762	2	1092.52	1092.51	0	2.4	691	NRagged	400.8	187.4	101	8.31	33	>sp|P02786|TFR1_HUMAN Transferrin receptor protein 1 OS=Homo sapiens GN=TFRC PE=1 SV=2	3923	Cmpd 17981, +MS2(546.7621), 25.0eV, 44.8 min #22306	0	44.7922
20191029_0min_chimo	10606:2	4	L.ENGK[+145.020]ETLQR.T		K[+145]	610.292	2	1219.58	1219.57	0	2.1	197	Specific	201.4	65.9	51.8	3.79	20	>sp|P01891|1A68_HUMAN HLA class I histocompatibility antigen, A-68 alpha chain OS=Homo sapiens GN=HLA-A PE=1 SV=4	3867	Cmpd 10520, +MS2(610.2917), 27.5eV, 35.7 min #14621	0	35.6513
20191029_0min_chimo	08293:2	4	V.[+145.020]SDH[+57.021]EATLR.C		.[145], H[+57]	565.748	2	1130.49	1130.49	0	-0.1	219	NRagged	34.5	14.3	14.3	2.08	20	>sp|P01891|1A68_HUMAN HLA class I histocompatibility antigen, A-68 alpha chain OS=Homo sapiens GN=HLA-A PE=1 SV=4	3867	Cmpd 8221, +MS2(565.7483), 25.8eV, 32.4 min #12177	0	32.3583
20191029_0min_chimo	08626:2	4	V.[+145.020]SDHEATLR.C		.[+145]	537.237	2	1073.47	1073.47	0	-0.4	219	NRagged	120.2	54.5	54.5	2.33	20	>sp|P01891|1A68_HUMAN HLA class I histocompatibility antigen, A-68 alpha chain OS=Homo sapiens GN=HLA-A PE=1 SV=4	3867	Cmpd 8554, +MS2(537.2374), 24.7eV, 32.9 min #12542	0	32.9058
20191029_0min_chimo	08715:2	4	V.[+145.020]SDHEATLR.C		.[+145]	537.238	2	1073.47	1073.47	0	0	219	NRagged	152.9	79.7	79.7	3.45	20	>sp|P01891|1A68_HUMAN HLA class I histocompatibility antigen, A-68 alpha chain OS=Homo sapiens GN=HLA-A PE=1 SV=4	3867	Cmpd 8643, +MS2(537.2376), 24.7eV, 33.1 min #12640	0	33.05
20191029_0min_chimo	08651:2	4	V.[+145.020]SDHEATLR.C		.[+145]	537.239	2	1073.47	1073.47	0	2.6	219	NRagged	198.3	73.7	73.7	3.76	20	>sp|P01891|1A68_HUMAN HLA class I histocompatibility antigen, A-68 alpha chain OS=Homo sapiens GN=HLA-A PE=1 SV=4	3867	Cmpd 8579, +MS2(537.2390), 24.7eV, 32.9 min #12569	0	32.9417
20191029_0min_chimo	08679:2	4	V.[+145.020]SDHEATLR.C		.[+145]	537.238	2	1073.47	1073.47	0	0.2	219	NRagged	232	79.7	79.7	5.09	20	>sp|P01891|1A68_HUMAN HLA class I histocompatibility antigen, A-68 alpha chain OS=Homo sapiens GN=HLA-A PE=1 SV=4	3867	Cmpd 8607, +MS2(537.2378), 24.7eV, 33.0 min #12602	0	33.0027
20191029_0min_chimo	38639:2	4	V.[+57.021]QHEGLPK[+145.020]PLTL.R		.[57], K[+145]	717.874	2	1434.74	1434.74	0	-0.8	286	NRagged	22.3	22.3	20	2.24	20	>sp|P01891|1A68_HUMAN HLA class I histocompatibility antigen, A-68 alpha chain OS=Homo sapiens GN=HLA-A PE=1 SV=4	3867	Cmpd 38143, +MS2(717.8735), 26.8eV, 71.1 min #43287	0	71.0642
20191029_0min_chimo	39349:2	4	V.[+114.043]QHEGLPK[+145.020]PLTL.R		.[114], K[+145]	746.384	2	1491.76	1491.76	0	-0.7	286	NRagged	33.5	21.2	21.2	2.34	20	>sp|P01891|1A68_HUMAN HLA class I histocompatibility antigen, A-68 alpha chain OS=Homo sapiens GN=HLA-A PE=1 SV=4	3867	Cmpd 38825, +MS2(746.3843), 27.7eV, 72.0 min #44003	0	71.999
20191029_0min_chimo	38149:2	4	V.[+114.043]QHEGLPK[+145.020]PLTL.R		.[114], K[+145]	746.383	2	1491.76	1491.76	0	-2.8	286	NRagged	45	24.3	24.3	2.11	20	>sp|P01891|1A68_HUMAN HLA class I histocompatibility antigen, A-68 alpha chain OS=Homo sapiens GN=HLA-A PE=1 SV=4	3867	Cmpd 37665, +MS2(746.3827), 32.9eV, 70.4 min #42784	0	70.4138
20191029_0min_chimo	39472:2	4	V.[+57.021]QHEGLPK[+145.020]PLTL.R		.[57], K[+145]	717.871	2	1434.73	1434.74	0	-3.9	286	NRagged	61	58.3	20	2.13	20	>sp|P01891|1A68_HUMAN HLA class I histocompatibility antigen, A-68 alpha chain OS=Homo sapiens GN=HLA-A PE=1 SV=4	3867	Cmpd 38942, +MS2(717.8714), 26.8eV, 72.2 min #44126	0	72.1577
20191029_0min_chimo	38567:2	4	V.[+57.021]QHEGLPK[+145.020]PLTL.R		.[57], K[+145]	717.872	2	1434.74	1434.74	0	-3.4	286	NRagged	71	52.6	17.4	2.14	20	>sp|P01891|1A68_HUMAN HLA class I histocompatibility antigen, A-68 alpha chain OS=Homo sapiens GN=HLA-A PE=1 SV=4	3867	Cmpd 38073, +MS2(717.8717), 31.8eV, 71.0 min #43215	0	70.9845
20191029_0min_chimo	38716:2	4	V.QHEGLPK[+145.020]PLTL.R		K[+145]	689.361	2	1377.71	1377.72	0	-3.9	286	NRagged	132.6	23.2	23.2	2.7	20	>sp|P01891|1A68_HUMAN HLA class I histocompatibility antigen, A-68 alpha chain OS=Homo sapiens GN=HLA-A PE=1 SV=4	3867	Cmpd 38220, +MS2(689.3607), 30.7eV, 71.2 min #43367	0	71.1705
20191029_0min_chimo	38626:2	4	V.QHEGLPK[+145.020]PLTL.R		K[+145]	689.362	2	1377.72	1377.72	0	-2	286	NRagged	177.1	42.5	42.5	3.63	20	>sp|P01891|1A68_HUMAN HLA class I histocompatibility antigen, A-68 alpha chain OS=Homo sapiens GN=HLA-A PE=1 SV=4	3867	Cmpd 38130, +MS2(689.3620), 30.7eV, 71.1 min #43274	0	71.0573
20191029_0min_chimo	38672:2	4	V.QHEGLPK[+145.020]PLTL.R		K[+145]	689.363	2	1377.72	1377.72	0	-1.2	286	NRagged	225.9	98	98	5.59	20	>sp|P01891|1A68_HUMAN HLA class I histocompatibility antigen, A-68 alpha chain OS=Homo sapiens GN=HLA-A PE=1 SV=4	3867	Cmpd 38176, +MS2(689.3625), 30.7eV, 71.1 min #43322	0	71.1198
20191029_0min_chimo	31480:3	4	V.[+57.021]QHEGLPK[+145.020]PLTLR.W		.[57], K[+145]	530.953	3	1590.85	1590.84	0	2.2	286	NRagged	0.1	0.1	0.1	2.32	20	>sp|P01891|1A68_HUMAN HLA class I histocompatibility antigen, A-68 alpha chain OS=Homo sapiens GN=HLA-A PE=1 SV=4	3867	Cmpd 31120, +MS2(530.9534), 20.9eV, 61.4 min #35898	0	61.3423
20191029_0min_chimo	30311:3	4	V.[+57.021]QHEGLPK[+145.020]PLTLR.W		.[57], K[+145]	530.953	3	1590.85	1590.84	0	1.6	286	NRagged	50.8	50.8	14.1	3.19	20	>sp|P01891|1A68_HUMAN HLA class I histocompatibility antigen, A-68 alpha chain OS=Homo sapiens GN=HLA-A PE=1 SV=4	3867	Cmpd 29955, +MS2(530.9531), 20.9eV, 59.9 min #34700	0	59.9155
20191029_0min_chimo	30274:3	4	V.[+57.021]QHEGLPK[+145.020]PLTLR.W		.[57], K[+145]	530.951	3	1590.84	1590.84	0	-2.2	286	NRagged	52.5	52.5	16.8	2.71	20	>sp|P01891|1A68_HUMAN HLA class I histocompatibility antigen, A-68 alpha chain OS=Homo sapiens GN=HLA-A PE=1 SV=4	3867	Cmpd 29918, +MS2(530.9510), 20.9eV, 59.9 min #34662	0	59.8685
20191029_0min_chimo	29961:3	4	V.[+114.043]QHEGLPK[+145.020]PLTLR.W		.[114], K[+145]	549.96	3	1647.86	1647.86	0	0.3	286	NRagged	69.5	69.5	69.5	3.97	20	>sp|P01891|1A68_HUMAN HLA class I histocompatibility antigen, A-68 alpha chain OS=Homo sapiens GN=HLA-A PE=1 SV=4	3867	Cmpd 29615, +MS2(549.9595), 21.5eV, 59.5 min #34350	0	59.5047
20191029_0min_chimo	30595:3	4	V.[+57.021]QHEGLPK[+145.020]PLTLR.W		.[57], K[+145]	530.953	3	1590.84	1590.84	0	0.6	286	NRagged	73.7	73.7	16.8	3.73	20	>sp|P01891|1A68_HUMAN HLA class I histocompatibility antigen, A-68 alpha chain OS=Homo sapiens GN=HLA-A PE=1 SV=4	3867	Cmpd 30235, +MS2(530.9525), 20.9eV, 60.3 min #34989	0	60.269
20191029_0min_chimo	30054:3	4	V.[+114.043]QHEGLPK[+145.020]PLTLR.W		.[114], K[+145]	549.959	3	1647.86	1647.86	0	-0.7	286	NRagged	92.8	82.3	82.3	4.14	20	>sp|P01891|1A68_HUMAN HLA class I histocompatibility antigen, A-68 alpha chain OS=Homo sapiens GN=HLA-A PE=1 SV=4	3867	Cmpd 29702, +MS2(549.9590), 21.5eV, 59.6 min #34440	0	59.6117
20191029_0min_chimo	31423:3	4	V.[+57.021]QHEGLPK[+145.020]PLTLR.W		.[57], K[+145]	530.952	3	1590.84	1590.84	0	0.3	286	NRagged	114	114	16.8	4.56	20	>sp|P01891|1A68_HUMAN HLA class I histocompatibility antigen, A-68 alpha chain OS=Homo sapiens GN=HLA-A PE=1 SV=4	3867	Cmpd 31063, +MS2(530.9524), 20.9eV, 61.3 min #35840	0	61.2845
20191029_0min_chimo	31267:3	4	V.[+114.043]QHEGLPK[+145.020]PLTLR.W		.[114], K[+145]	549.959	3	1647.86	1647.86	0	0	286	NRagged	122.6	122.6	122.6	4.79	20	>sp|P01891|1A68_HUMAN HLA class I histocompatibility antigen, A-68 alpha chain OS=Homo sapiens GN=HLA-A PE=1 SV=4	3867	Cmpd 30907, +MS2(549.9594), 21.5eV, 61.1 min #35679	0	61.0828
20191029_0min_chimo	30629:3	4	V.QHEGLPK[+145.020]PLTLR.W		K[+145]	511.945	3	1533.82	1533.82	0	0.6	286	NRagged	127.9	108.4	108.4	4.18	20	>sp|P01891|1A68_HUMAN HLA class I histocompatibility antigen, A-68 alpha chain OS=Homo sapiens GN=HLA-A PE=1 SV=4	3867	Cmpd 30269, +MS2(511.9454), 20.3eV, 60.3 min #35024	0	60.315
20191029_0min_chimo	30016:3	4	V.[+114.043]QHEGLPK[+145.020]PLTLR.W		.[114], K[+145]	549.96	3	1647.86	1647.86	0	0.5	286	NRagged	166	79.3	79.3	4.64	20	>sp|P01891|1A68_HUMAN HLA class I histocompatibility antigen, A-68 alpha chain OS=Homo sapiens GN=HLA-A PE=1 SV=4	3867	Cmpd 29664, +MS2(549.9596), 21.5eV, 59.6 min #34401	0	59.564
20191029_0min_chimo	30510:3	4	V.QHEGLPK[+145.020]PLTLR.W		K[+145]	511.946	3	1533.82	1533.82	0	1.2	286	NRagged	178.6	127.4	127.4	4.76	20	>sp|P01891|1A68_HUMAN HLA class I histocompatibility antigen, A-68 alpha chain OS=Homo sapiens GN=HLA-A PE=1 SV=4	3867	Cmpd 30150, +MS2(511.9456), 20.3eV, 60.2 min #34902	0	60.1692
20191029_0min_chimo	30556:3	4	V.[+57.021]QHEGLPK[+145.020]PLTLR.W		.[57], K[+145]	530.954	3	1590.85	1590.84	0	2.6	286	NRagged	189.4	138.5	16.8	5.29	20	>sp|P01891|1A68_HUMAN HLA class I histocompatibility antigen, A-68 alpha chain OS=Homo sapiens GN=HLA-A PE=1 SV=4	3867	Cmpd 30196, +MS2(530.9536), 20.9eV, 60.2 min #34949	0	60.221
20191029_0min_chimo	31381:3	4	V.[+57.021]QHEGLPK[+145.020]PLTLR.W		.[57], K[+145]	530.952	3	1590.84	1590.84	0	-1	286	NRagged	218.4	169.1	14.1	6.9	20	>sp|P01891|1A68_HUMAN HLA class I histocompatibility antigen, A-68 alpha chain OS=Homo sapiens GN=HLA-A PE=1 SV=4	3867	Cmpd 31021, +MS2(530.9517), 20.9eV, 61.2 min #35796	0	61.2257
20191029_0min_chimo	31357:3	4	V.[+57.021]QHEGLPK[+145.020]PLTLR.W		.[57], K[+145]	530.952	3	1590.84	1590.84	0	0.2	286	NRagged	223.2	170.4	16.8	8.37	20	>sp|P01891|1A68_HUMAN HLA class I histocompatibility antigen, A-68 alpha chain OS=Homo sapiens GN=HLA-A PE=1 SV=4	3867	Cmpd 30997, +MS2(530.9523), 20.9eV, 61.2 min #35771	0	61.1855
20191029_0min_chimo	30515:3	4	V.[+57.021]QHEGLPK[+145.020]PLTLR.W		.[57], K[+145]	530.952	3	1590.84	1590.84	0	-0.7	286	NRagged	239.3	201.5	16.8	8.39	20	>sp|P01891|1A68_HUMAN HLA class I histocompatibility antigen, A-68 alpha chain OS=Homo sapiens GN=HLA-A PE=1 SV=4	3867	Cmpd 30155, +MS2(530.9519), 20.9eV, 60.2 min #34907	0	60.1718
20191029_0min_chimo	30582:3	4	V.QHEGLPK[+145.020]PLTLR.W		K[+145]	511.945	3	1533.82	1533.82	0	-0.6	286	NRagged	241.6	171.4	171.4	6.92	20	>sp|P01891|1A68_HUMAN HLA class I histocompatibility antigen, A-68 alpha chain OS=Homo sapiens GN=HLA-A PE=1 SV=4	3867	Cmpd 30222, +MS2(511.9447), 20.3eV, 60.3 min #34976	0	60.2622
20191029_0min_chimo	30549:3	4	V.QHEGLPK[+145.020]PLTLR.W		K[+145]	511.946	3	1533.82	1533.82	0	1.2	286	NRagged	272.6	220.3	220.3	8.53	20	>sp|P01891|1A68_HUMAN HLA class I histocompatibility antigen, A-68 alpha chain OS=Homo sapiens GN=HLA-A PE=1 SV=4	3867	Cmpd 30189, +MS2(511.9457), 20.3eV, 60.2 min #34942	0	60.2173
20191029_0min_chimo	33967:2	4	Q.[+114.043]HEGLPK[+145.020]PL.T		.[114], K[+145]	575.29	2	1149.57	1149.57	0	1.1	287	NRagged	114.8	51.8	51.8	2.07	20	>sp|P01891|1A68_HUMAN HLA class I histocompatibility antigen, A-68 alpha chain OS=Homo sapiens GN=HLA-A PE=1 SV=4	3867	Cmpd 33569, +MS2(575.2903), 26.2eV, 64.6 min #38460	0	64.6375
20191029_0min_chimo	34005:2	4	Q.[+57.021]HEGLPK[+145.020]PL.T		.[57], K[+145]	546.779	2	1092.55	1092.55	0	0.7	287	NRagged	132.8	46.2	20	2.07	20	>sp|P01891|1A68_HUMAN HLA class I histocompatibility antigen, A-68 alpha chain OS=Homo sapiens GN=HLA-A PE=1 SV=4	3867	Cmpd 33607, +MS2(546.7793), 25.0eV, 64.7 min #38500	0	64.6903
20191029_0min_chimo	34009:2	4	Q.[+114.043]HEGLPK[+145.020]PL.T		.[114], K[+145]	575.29	2	1149.57	1149.57	0	0.6	287	NRagged	156	47.1	47.1	2.05	20	>sp|P01891|1A68_HUMAN HLA class I histocompatibility antigen, A-68 alpha chain OS=Homo sapiens GN=HLA-A PE=1 SV=4	3867	Cmpd 33611, +MS2(575.2901), 26.2eV, 64.7 min #38504	0	64.6925
20191029_0min_chimo	34124:2	4	Q.[+57.021]HEGLPK[+145.020]PL.T		.[57], K[+145]	546.78	2	1092.55	1092.55	0	0.9	287	NRagged	170.6	38.7	20	2.31	20	>sp|P01891|1A68_HUMAN HLA class I histocompatibility antigen, A-68 alpha chain OS=Homo sapiens GN=HLA-A PE=1 SV=4	3867	Cmpd 33722, +MS2(546.7795), 25.0eV, 64.9 min #38621	0	64.8518
20191029_0min_chimo	34088:2	4	Q.[+57.021]HEGLPK[+145.020]PL.T		.[57], K[+145]	546.779	2	1092.55	1092.55	0	-0.5	287	NRagged	173.1	78.8	20	3.02	20	>sp|P01891|1A68_HUMAN HLA class I histocompatibility antigen, A-68 alpha chain OS=Homo sapiens GN=HLA-A PE=1 SV=4	3867	Cmpd 33688, +MS2(546.7787), 25.0eV, 64.8 min #38586	0	64.8082
20191029_0min_chimo	38881:2	4	Q.HEGLPK[+145.020]PLTL.R		K[+145]	625.334	2	1249.66	1249.66	0	0	287	NRagged	41.5	4.9	4.9	2.14	20	>sp|P01891|1A68_HUMAN HLA class I histocompatibility antigen, A-68 alpha chain OS=Homo sapiens GN=HLA-A PE=1 SV=4	3867	Cmpd 38381, +MS2(625.3341), 28.1eV, 71.4 min #43534	0	71.38
20191029_0min_chimo	39036:2	4	Q.HEGLPK[+145.020]PLTL.R		K[+145]	625.333	2	1249.66	1249.66	0	-2.3	287	NRagged	92.9	26.3	26.3	2.16	20	>sp|P01891|1A68_HUMAN HLA class I histocompatibility antigen, A-68 alpha chain OS=Homo sapiens GN=HLA-A PE=1 SV=4	3867	Cmpd 38528, +MS2(625.3326), 28.1eV, 71.6 min #43689	0	71.5823
20191029_0min_chimo	42112:2	4	Q.[+114.043]HEGLPK[+145.020]PLTL.R		.[114], K[+145]	682.353	2	1363.7	1363.7	0	-4.1	287	NRagged	102.2	48.5	48.5	2.12	20	>sp|P01891|1A68_HUMAN HLA class I histocompatibility antigen, A-68 alpha chain OS=Homo sapiens GN=HLA-A PE=1 SV=4	3867	Cmpd 41530, +MS2(682.3527), 25.6eV, 75.7 min #46830	0	75.655
20191029_0min_chimo	39786:2	4	Q.[+57.021]HEGLPK[+145.020]PLTL.R		.[57], K[+145]	653.843	2	1306.68	1306.68	0	-2.2	287	NRagged	102.3	79.6	20	2.71	20	>sp|P01891|1A68_HUMAN HLA class I histocompatibility antigen, A-68 alpha chain OS=Homo sapiens GN=HLA-A PE=1 SV=4	3867	Cmpd 39250, +MS2(653.8434), 29.3eV, 72.6 min #44446	0	72.575
20191029_0min_chimo	39716:2	4	Q.[+57.021]HEGLPK[+145.020]PLTL.R		.[57], K[+145]	653.843	2	1306.68	1306.68	0	-2.5	287	NRagged	151.2	53.9	20	3.15	20	>sp|P01891|1A68_HUMAN HLA class I histocompatibility antigen, A-68 alpha chain OS=Homo sapiens GN=HLA-A PE=1 SV=4	3867	Cmpd 39182, +MS2(653.8432), 29.3eV, 72.5 min #44373	0	72.4762
20191029_0min_chimo	39748:2	4	Q.[+57.021]HEGLPK[+145.020]PLTL.R		.[57], K[+145]	653.845	2	1306.68	1306.68	0	-0.2	287	NRagged	169	67.8	20	4.08	20	>sp|P01891|1A68_HUMAN HLA class I histocompatibility antigen, A-68 alpha chain OS=Homo sapiens GN=HLA-A PE=1 SV=4	3867	Cmpd 39214, +MS2(653.8447), 29.3eV, 72.5 min #44408	0	72.5275
20191029_0min_chimo	38872:2	4	Q.HEGLPK[+145.020]PLTL.R		K[+145]	625.333	2	1249.66	1249.66	0	-1.5	287	NRagged	189.6	51.8	51.8	3.85	20	>sp|P01891|1A68_HUMAN HLA class I histocompatibility antigen, A-68 alpha chain OS=Homo sapiens GN=HLA-A PE=1 SV=4	3867	Cmpd 38372, +MS2(625.3332), 28.1eV, 71.4 min #43524	0	71.3667
20191029_0min_chimo	42391:2	4	Q.[+57.021]HEGLPK[+145.020]PLTL.R		.[57], K[+145]	653.843	2	1306.68	1306.68	0	-2.2	287	NRagged	219.4	115.3	20	4.28	20	>sp|P01891|1A68_HUMAN HLA class I histocompatibility antigen, A-68 alpha chain OS=Homo sapiens GN=HLA-A PE=1 SV=4	3867	Cmpd 41809, +MS2(653.8434), 29.3eV, 76.1 min #47125	0	76.0512
20191029_0min_chimo	38956:2	4	Q.HEGLPK[+145.020]PLTL.R		K[+145]	625.334	2	1249.66	1249.66	0	-1	287	NRagged	219.6	44.2	44.2	3.8	20	>sp|P01891|1A68_HUMAN HLA class I histocompatibility antigen, A-68 alpha chain OS=Homo sapiens GN=HLA-A PE=1 SV=4	3867	Cmpd 38452, +MS2(625.3335), 28.1eV, 71.5 min #43608	0	71.4768
20191029_0min_chimo	42423:2	4	Q.[+57.021]HEGLPK[+145.020]PLTL.R		.[57], K[+145]	653.844	2	1306.68	1306.68	0	-1.1	287	NRagged	232	126	20	5.67	20	>sp|P01891|1A68_HUMAN HLA class I histocompatibility antigen, A-68 alpha chain OS=Homo sapiens GN=HLA-A PE=1 SV=4	3867	Cmpd 41841, +MS2(653.8441), 29.3eV, 76.1 min #47158	0	76.0957
20191029_0min_chimo	42456:2	4	Q.[+57.021]HEGLPK[+145.020]PLTL.R		.[57], K[+145]	653.845	2	1306.68	1306.68	0	-0.2	287	NRagged	256.4	101	20	7.83	20	>sp|P01891|1A68_HUMAN HLA class I histocompatibility antigen, A-68 alpha chain OS=Homo sapiens GN=HLA-A PE=1 SV=4	3867	Cmpd 41874, +MS2(653.8447), 29.3eV, 76.1 min #47193	0	76.145
20191029_0min_chimo	42489:2	4	Q.[+57.021]HEGLPK[+145.020]PLTL.R		.[57], K[+145]	653.845	2	1306.68	1306.68	0	-0.3	287	NRagged	269	113.4	20	7.85	20	>sp|P01891|1A68_HUMAN HLA class I histocompatibility antigen, A-68 alpha chain OS=Homo sapiens GN=HLA-A PE=1 SV=4	3867	Cmpd 41907, +MS2(653.8446), 29.3eV, 76.2 min #47228	0	76.1937
20191029_0min_chimo	30356:3	4	Q.[+57.021]HEGLPK[+145.020]PLTLR.W		.[57], K[+145]	488.263	3	1462.77	1462.78	0	-6.5	287	NRagged	52.1	24.7	20	2.07	20	>sp|P01891|1A68_HUMAN HLA class I histocompatibility antigen, A-68 alpha chain OS=Homo sapiens GN=HLA-A PE=1 SV=4	3867	Cmpd 29998, +MS2(488.2629), 19.5eV, 60.0 min #34745	0	59.9718
20191029_0min_chimo	30862:3	4	Q.HEGLPK[+145.020]PLTLR.W		K[+145]	469.258	3	1405.76	1405.76	0	-2.9	287	NRagged	77.6	69.6	69.6	3.34	20	>sp|P01891|1A68_HUMAN HLA class I histocompatibility antigen, A-68 alpha chain OS=Homo sapiens GN=HLA-A PE=1 SV=4	3867	Cmpd 30502, +MS2(469.2575), 18.9eV, 60.6 min #35263	0	60.5858
20191029_0min_chimo	33652:3	4	Q.[+114.043]HEGLPK[+145.020]PLTLR.W		.[114], K[+145]	507.27	3	1519.8	1519.81	0	-5.6	287	NRagged	117	94.9	94.9	3.45	20	>sp|P01891|1A68_HUMAN HLA class I histocompatibility antigen, A-68 alpha chain OS=Homo sapiens GN=HLA-A PE=1 SV=4	3867	Cmpd 33260, +MS2(507.2703), 20.1eV, 64.2 min #38139	0	64.2325
20191029_0min_chimo	33521:3	4	Q.[+114.043]HEGLPK[+145.020]PLTLR.W		.[114], K[+145]	507.273	3	1519.8	1519.81	0	-1.2	287	NRagged	121.9	69.7	69.7	3.9	20	>sp|P01891|1A68_HUMAN HLA class I histocompatibility antigen, A-68 alpha chain OS=Homo sapiens GN=HLA-A PE=1 SV=4	3867	Cmpd 33129, +MS2(507.2725), 20.1eV, 64.1 min #38003	0	64.0715
20191029_0min_chimo	30799:3	4	Q.HEGLPK[+145.020]PLTLR.W		K[+145]	469.258	3	1405.76	1405.76	0	-1.9	287	NRagged	128.8	128.8	82.7	4.05	20	>sp|P01891|1A68_HUMAN HLA class I histocompatibility antigen, A-68 alpha chain OS=Homo sapiens GN=HLA-A PE=1 SV=4	3867	Cmpd 30439, +MS2(469.2580), 18.9eV, 60.5 min #35199	0	60.5262
20191029_0min_chimo	31637:3	4	Q.[+57.021]HEGLPK[+145.020]PLTLR.W		.[57], K[+145]	488.265	3	1462.78	1462.78	0	-2.6	287	NRagged	130	130	20	4.24	20	>sp|P01891|1A68_HUMAN HLA class I histocompatibility antigen, A-68 alpha chain OS=Homo sapiens GN=HLA-A PE=1 SV=4	3867	Cmpd 31273, +MS2(488.2648), 19.5eV, 61.5 min #36056	0	61.5392
20191029_0min_chimo	33890:3	4	Q.[+114.043]HEGLPK[+145.020]PLTLR.W		.[114], K[+145]	507.27	3	1519.8	1519.81	0	-5.4	287	NRagged	162.5	122.1	122.1	4.13	20	>sp|P01891|1A68_HUMAN HLA class I histocompatibility antigen, A-68 alpha chain OS=Homo sapiens GN=HLA-A PE=1 SV=4	3867	Cmpd 33496, +MS2(507.2704), 20.1eV, 64.5 min #38383	0	64.534
20191029_0min_chimo	33564:3	4	Q.[+114.043]HEGLPK[+145.020]PLTLR.W		.[114], K[+145]	507.272	3	1519.8	1519.81	0	-1.9	287	NRagged	170.5	156.3	156.3	4.87	20	>sp|P01891|1A68_HUMAN HLA class I histocompatibility antigen, A-68 alpha chain OS=Homo sapiens GN=HLA-A PE=1 SV=4	3867	Cmpd 33172, +MS2(507.2722), 20.1eV, 64.1 min #38048	0	64.1255
20191029_0min_chimo	33843:3	4	Q.[+114.043]HEGLPK[+145.020]PLTLR.W		.[114], K[+145]	507.272	3	1519.8	1519.81	0	-2.7	287	NRagged	173.7	152.3	152.3	4.64	20	>sp|P01891|1A68_HUMAN HLA class I histocompatibility antigen, A-68 alpha chain OS=Homo sapiens GN=HLA-A PE=1 SV=4	3867	Cmpd 33451, +MS2(507.2718), 20.1eV, 64.5 min #38337	0	64.4827
20191029_0min_chimo	33677:3	4	Q.[+114.043]HEGLPK[+145.020]PLTLR.W		.[114], K[+145]	507.273	3	1519.8	1519.81	0	-0.5	287	NRagged	213.4	191.7	191.7	5.68	20	>sp|P01891|1A68_HUMAN HLA class I histocompatibility antigen, A-68 alpha chain OS=Homo sapiens GN=HLA-A PE=1 SV=4	3867	Cmpd 33285, +MS2(507.2729), 20.1eV, 64.3 min #38166	0	64.2793
20191029_0min_chimo	33717:3	4	Q.[+114.043]HEGLPK[+145.020]PLTLR.W		.[114], K[+145]	507.272	3	1519.8	1519.81	0	-1.5	287	NRagged	222.5	182.4	182.4	6.38	20	>sp|P01891|1A68_HUMAN HLA class I histocompatibility antigen, A-68 alpha chain OS=Homo sapiens GN=HLA-A PE=1 SV=4	3867	Cmpd 33325, +MS2(507.2724), 20.1eV, 64.3 min #38207	0	64.328
20191029_0min_chimo	30755:3	4	Q.HEGLPK[+145.020]PLTLR.W		K[+145]	469.259	3	1405.76	1405.76	0	0.1	287	NRagged	222.6	125.9	125.9	8.09	20	>sp|P01891|1A68_HUMAN HLA class I histocompatibility antigen, A-68 alpha chain OS=Homo sapiens GN=HLA-A PE=1 SV=4	3867	Cmpd 30395, +MS2(469.2589), 18.9eV, 60.5 min #35154	0	60.4752
20191029_0min_chimo	31586:3	4	Q.[+57.021]HEGLPK[+145.020]PLTLR.W		.[57], K[+145]	488.264	3	1462.78	1462.78	0	-4.3	287	NRagged	236.8	174.4	20	5.8	20	>sp|P01891|1A68_HUMAN HLA class I histocompatibility antigen, A-68 alpha chain OS=Homo sapiens GN=HLA-A PE=1 SV=4	3867	Cmpd 31224, +MS2(488.2639), 19.5eV, 61.5 min #36006	0	61.4857
20191029_0min_chimo	33796:3	4	Q.[+114.043]HEGLPK[+145.020]PLTLR.W		.[114], K[+145]	507.273	3	1519.8	1519.81	0	-0.9	287	NRagged	240.1	213.1	213.1	8.25	20	>sp|P01891|1A68_HUMAN HLA class I histocompatibility antigen, A-68 alpha chain OS=Homo sapiens GN=HLA-A PE=1 SV=4	3867	Cmpd 33404, +MS2(507.2727), 20.1eV, 64.4 min #38288	0	64.4237
20191029_0min_chimo	31486:3	4	Q.[+57.021]HEGLPK[+145.020]PLTLR.W		.[57], K[+145]	488.265	3	1462.78	1462.78	0	-2	287	NRagged	252.1	207.7	20	8.03	20	>sp|P01891|1A68_HUMAN HLA class I histocompatibility antigen, A-68 alpha chain OS=Homo sapiens GN=HLA-A PE=1 SV=4	3867	Cmpd 31126, +MS2(488.2650), 19.5eV, 61.4 min #35904	0	61.3453
20191029_0min_chimo	31541:3	4	Q.[+57.021]HEGLPK[+145.020]PLTLR.W		.[57], K[+145]	488.266	3	1462.78	1462.78	0	-0.3	287	NRagged	252.2	230.6	20	8.37	20	>sp|P01891|1A68_HUMAN HLA class I histocompatibility antigen, A-68 alpha chain OS=Homo sapiens GN=HLA-A PE=1 SV=4	3867	Cmpd 31181, +MS2(488.2658), 19.5eV, 61.4 min #35962	0	61.4352
20191029_0min_chimo	33758:3	4	Q.[+114.043]HEGLPK[+145.020]PLTLR.W		.[114], K[+145]	507.273	3	1519.8	1519.81	0	-0.4	287	NRagged	253.4	203.9	203.9	8.48	20	>sp|P01891|1A68_HUMAN HLA class I histocompatibility antigen, A-68 alpha chain OS=Homo sapiens GN=HLA-A PE=1 SV=4	3867	Cmpd 33366, +MS2(507.2730), 20.1eV, 64.4 min #38249	0	64.3762
20191029_0min_chimo	30712:3	4	Q.HEGLPK[+145.020]PLTLR.W		K[+145]	469.258	3	1405.76	1405.76	0	-1.3	287	NRagged	264.2	183.2	169.7	8.29	20	>sp|P01891|1A68_HUMAN HLA class I histocompatibility antigen, A-68 alpha chain OS=Homo sapiens GN=HLA-A PE=1 SV=4	3867	Cmpd 30352, +MS2(469.2583), 18.9eV, 60.4 min #35110	0	60.4248
20191029_0min_chimo	33926:3	4	Q.[+57.021]HEGLPK[+145.020]PLTLR.W		.[57], K[+145]	488.265	3	1462.78	1462.78	0	-1.7	287	NRagged	269.7	210.1	20	8.27	20	>sp|P01891|1A68_HUMAN HLA class I histocompatibility antigen, A-68 alpha chain OS=Homo sapiens GN=HLA-A PE=1 SV=4	3867	Cmpd 33530, +MS2(488.2652), 19.5eV, 64.6 min #38419	0	64.5862
20191029_0min_chimo	30789:3	4	Q.HEGLPK[+145.020]PLTLR.W		K[+145]	469.259	3	1405.76	1405.76	0	0.1	287	NRagged	270.5	200.9	200.9	8.5	20	>sp|P01891|1A68_HUMAN HLA class I histocompatibility antigen, A-68 alpha chain OS=Homo sapiens GN=HLA-A PE=1 SV=4	3867	Cmpd 30429, +MS2(469.2589), 19.0eV, 60.5 min #35188	0	60.493
20191029_0min_chimo	33880:3	4	Q.[+57.021]HEGLPK[+145.020]PLTLR.W		.[57], K[+145]	488.266	3	1462.78	1462.78	0	-0.9	287	NRagged	271.5	223.2	20	8.17	20	>sp|P01891|1A68_HUMAN HLA class I histocompatibility antigen, A-68 alpha chain OS=Homo sapiens GN=HLA-A PE=1 SV=4	3867	Cmpd 33486, +MS2(488.2656), 19.5eV, 64.5 min #38373	0	64.5288
20191029_0min_chimo	31502:3	4	Q.[+57.021]HEGLPK[+145.020]PLTLR.W		.[57], K[+145]	488.266	3	1462.78	1462.78	0	-0.7	287	NRagged	272.5	205.7	20	8.5	20	>sp|P01891|1A68_HUMAN HLA class I histocompatibility antigen, A-68 alpha chain OS=Homo sapiens GN=HLA-A PE=1 SV=4	3867	Cmpd 31142, +MS2(488.2657), 19.5eV, 61.4 min #35922	0	61.3872
20191029_0min_chimo	33751:3	4	Q.[+57.021]HEGLPK[+145.020]PLTLR.W		.[57], K[+145]	488.266	3	1462.78	1462.78	0	0.4	287	NRagged	273.2	216.9	20	8.51	20	>sp|P01891|1A68_HUMAN HLA class I histocompatibility antigen, A-68 alpha chain OS=Homo sapiens GN=HLA-A PE=1 SV=4	3867	Cmpd 33359, +MS2(488.2662), 19.5eV, 64.4 min #38242	0	64.3725
20191029_0min_chimo	30657:3	4	Q.HEGLPK[+145.020]PLTLR.W		K[+145]	469.258	3	1405.76	1405.76	0	-1.3	287	NRagged	298.9	251.9	200.5	8.31	20	>sp|P01891|1A68_HUMAN HLA class I histocompatibility antigen, A-68 alpha chain OS=Homo sapiens GN=HLA-A PE=1 SV=4	3867	Cmpd 30297, +MS2(469.2583), 18.9eV, 60.4 min #35053	0	60.357
20191029_0min_chimo	33836:3	4	Q.[+57.021]HEGLPK[+145.020]PLTLR.W		.[57], K[+145]	488.266	3	1462.78	1462.78	0	-0.7	287	NRagged	317.4	218.1	20	8.62	20	>sp|P01891|1A68_HUMAN HLA class I histocompatibility antigen, A-68 alpha chain OS=Homo sapiens GN=HLA-A PE=1 SV=4	3867	Cmpd 33444, +MS2(488.2657), 19.5eV, 64.5 min #38330	0	64.4792
20191029_0min_chimo	33794:3	4	Q.[+57.021]HEGLPK[+145.020]PLTLR.W		.[57], K[+145]	488.266	3	1462.78	1462.78	0	-0.6	287	NRagged	325.7	262.5	20	8.55	20	>sp|P01891|1A68_HUMAN HLA class I histocompatibility antigen, A-68 alpha chain OS=Homo sapiens GN=HLA-A PE=1 SV=4	3867	Cmpd 33402, +MS2(488.2657), 19.5eV, 64.4 min #38286	0	64.4227
20191029_0min_chimo	33841:2	4	L.[+145.020]PKPLTLR.W		.[+145]	485.281	2	969.555	969.555	0	-0.1	291	Specific	170	32.9	12.9	2.41	20	>sp|P01891|1A68_HUMAN HLA class I histocompatibility antigen, A-68 alpha chain OS=Homo sapiens GN=HLA-A PE=1 SV=4	3867	Cmpd 33449, +MS2(485.2811), 22.6eV, 64.5 min #38335	0	64.4817
20191029_0min_chimo	44298:3	5	R.C[+57.021]NPGFSSFSEIITTPTETC[+57.021]DDINEC[+57.021]ATPSK.V		C[+57]*3	1126.82	3	3378.45	3378.45	0	0.6	44	Specific	65.6	65.6	65.6	3.46	14	>sp|P48960|CD97_HUMAN CD97 antigen OS=Homo sapiens GN=CD97 PE=1 SV=4	6479	Cmpd 43690, +MS2(1126.8204), 40.0eV, 78.9 min #49134	0	78.8588
20191029_0min_chimo	44355:3	5	R.C[+57.021]NPGFSSFSEIITTPTETC[+57.021]DDINEC[+57.021]ATPSK.V		C[+57]*3	1126.82	3	3378.44	3378.45	0	-0.3	44	Specific	115.4	115.4	115.4	4.24	14	>sp|P48960|CD97_HUMAN CD97 antigen OS=Homo sapiens GN=CD97 PE=1 SV=4	6479	Cmpd 43747, +MS2(1126.8194), 40.0eV, 78.9 min #49194	0	78.9403
20191029_0min_chimo	45656:3	5	R.[+57.021]C[+57.021]NPGFSSFSEIITTPTETC[+57.021]DDINEC[+57.021]ATPSK.V		.[57], C[+57]*3	1145.83	3	3435.46	3435.47	0	-0.8	44	Specific	155.2	155.2	155.2	4.64	14	>sp|P48960|CD97_HUMAN CD97 antigen OS=Homo sapiens GN=CD97 PE=1 SV=4	6479	Cmpd 45024, +MS2(1145.8259), 40.7eV, 80.8 min #50547	0	80.7782
20191029_0min_chimo	45566:3	5	R.[+57.021]C[+57.021]NPGFSSFSEIITTPTETC[+57.021]DDINEC[+57.021]ATPSK.V		.[57], C[+57]*3	1145.83	3	3435.46	3435.47	0	-1.3	44	Specific	159.5	159.5	159.5	4.21	14	>sp|P48960|CD97_HUMAN CD97 antigen OS=Homo sapiens GN=CD97 PE=1 SV=4	6479	Cmpd 44934, +MS2(1145.8254), 40.7eV, 80.7 min #50451	0	80.6533
20191029_0min_chimo	45578:3	5	R.[+57.021]C[+57.021]NPGFSSFSEIITTPTETC[+57.021]DDINEC[+57.021]ATPSK.V		.[57], C[+57]*3	1145.83	3	3435.47	3435.47	0	0	44	Specific	164.2	164.2	164.2	4.34	14	>sp|P48960|CD97_HUMAN CD97 antigen OS=Homo sapiens GN=CD97 PE=1 SV=4	6479	Cmpd 44946, +MS2(1145.8269), 40.7eV, 80.7 min #50464	0	80.6658
20191029_0min_chimo	44283:3	5	R.C[+57.021]NPGFSSFSEIITTPTETC[+57.021]DDINEC[+57.021]ATPSK.V		C[+57]*3	1126.82	3	3378.44	3378.45	0	-0.3	44	Specific	216	216	216	4.59	14	>sp|P48960|CD97_HUMAN CD97 antigen OS=Homo sapiens GN=CD97 PE=1 SV=4	6479	Cmpd 43675, +MS2(1126.8194), 40.0eV, 78.8 min #49118	0	78.8445
20191029_0min_chimo	44326:3	5	R.C[+57.021]NPGFSSFSEIITTPTETC[+57.021]DDINEC[+57.021]ATPSK.V		C[+57]*3	1126.82	3	3378.44	3378.45	0	-1.7	44	Specific	237.1	237.1	237.1	7.16	14	>sp|P48960|CD97_HUMAN CD97 antigen OS=Homo sapiens GN=CD97 PE=1 SV=4	6479	Cmpd 43718, +MS2(1126.8179), 40.0eV, 78.9 min #49164	0	78.9027
20191029_0min_chimo	45627:3	5	R.[+57.021]C[+57.021]NPGFSSFSEIITTPTETC[+57.021]DDINEC[+57.021]ATPSK.V		.[57], C[+57]*3	1145.83	3	3435.46	3435.47	0	-0.7	44	Specific	260.9	260.9	260.9	7.65	14	>sp|P48960|CD97_HUMAN CD97 antigen OS=Homo sapiens GN=CD97 PE=1 SV=4	6479	Cmpd 44995, +MS2(1145.8261), 40.7eV, 80.7 min #50516	0	80.7393
20191029_0min_chimo	45602:3	5	R.[+57.021]C[+57.021]NPGFSSFSEIITTPTETC[+57.021]DDINEC[+57.021]ATPSK.V		.[57], C[+57]*3	1145.83	3	3435.47	3435.47	0	0.9	44	Specific	424.6	424.6	424.6	8.85	14	>sp|P48960|CD97_HUMAN CD97 antigen OS=Homo sapiens GN=CD97 PE=1 SV=4	6479	Cmpd 44970, +MS2(1145.8279), 40.7eV, 80.7 min #50489	0	80.6997
20191029_0min_chimo	12976:3	5	K.TFKN[+0.984]ESENTC[+57.021]QDVDEC[+57.021]QQNPR.L		C[+57]*2, N[+1]	867.361	3	2600.07	2600.06	0	1.7	105	Specific	66.4	66.4	28.1	4.06	14	>sp|P48960|CD97_HUMAN CD97 antigen OS=Homo sapiens GN=CD97 PE=1 SV=4	6479	Cmpd 12854, +MS2(867.3605), 31.5eV, 38.5 min #17023	0	38.4897
20191029_0min_chimo	12890:4	5	K.TFKN[+0.984]ESENTC[+57.021]QDVDEC[+57.021]QQNPR.L		C[+57]*2, N[+1]	650.772	4	2600.07	2600.06	0	1.3	105	Specific	105.7	105.7	9.3	4.2	14	>sp|P48960|CD97_HUMAN CD97 antigen OS=Homo sapiens GN=CD97 PE=1 SV=4	6479	Cmpd 12768, +MS2(650.7719), 24.7eV, 38.4 min #16935	0	38.3903
20191029_0min_chimo	12927:3	5	K.TFKN[+0.984]ESENTC[+57.021]QDVDEC[+57.021]QQNPR.L		C[+57]*2, N[+1]	867.362	3	2600.07	2600.06	0	3.2	105	Specific	123.6	123.6	61.4	5.1	14	>sp|P48960|CD97_HUMAN CD97 antigen OS=Homo sapiens GN=CD97 PE=1 SV=4	6479	Cmpd 12805, +MS2(867.3618), 31.5eV, 38.4 min #16973	0	38.4372
20191029_0min_chimo	12789:4	5	K.TFKN[+0.984]ESENTC[+57.021]QDVDEC[+57.021]QQNPR.L		C[+57]*2, N[+1]	650.773	4	2600.07	2600.06	0	2.6	105	Specific	203.2	203.2	44.3	4.66	14	>sp|P48960|CD97_HUMAN CD97 antigen OS=Homo sapiens GN=CD97 PE=1 SV=4	6479	Cmpd 12669, +MS2(650.7727), 24.7eV, 38.3 min #16834	0	38.2838
20191029_0min_chimo	12841:4	5	K.TFKN[+0.984]ESENTC[+57.021]QDVDEC[+57.021]QQNPR.L		C[+57]*2, N[+1]	650.772	4	2600.07	2600.06	0	1.1	105	Specific	257.6	257.6	83	8.16	14	>sp|P48960|CD97_HUMAN CD97 antigen OS=Homo sapiens GN=CD97 PE=1 SV=4	6479	Cmpd 12719, +MS2(650.7718), 24.7eV, 38.3 min #16885	0	38.3373
20191029_0min_chimo	12796:3	5	K.TFKN[+0.984]ESENTC[+57.021]QDVDEC[+57.021]QQNPR.L		C[+57]*2, N[+1]	867.362	3	2600.07	2600.06	0	3.9	105	Specific	410	410	84.8	9.03	14	>sp|P48960|CD97_HUMAN CD97 antigen OS=Homo sapiens GN=CD97 PE=1 SV=4	6479	Cmpd 12676, +MS2(867.3623), 31.5eV, 38.3 min #16841	0	38.2875
20191029_0min_chimo	12881:3	5	K.TFKN[+0.984]ESENTC[+57.021]QDVDEC[+57.021]QQNPR.L		C[+57]*2, N[+1]	867.362	3	2600.07	2600.06	0	3.6	105	Specific	453.1	453.1	55.8	9.54	14	>sp|P48960|CD97_HUMAN CD97 antigen OS=Homo sapiens GN=CD97 PE=1 SV=4	6479	Cmpd 12759, +MS2(867.3621), 31.5eV, 38.4 min #16926	0	38.3857
20191029_0min_chimo	12837:3	5	K.TFKN[+0.984]ESENTC[+57.021]QDVDEC[+57.021]QQNPR.L		C[+57]*2, N[+1]	867.362	3	2600.07	2600.06	0	2.9	105	Specific	523.1	523.1	110.8	9.8	14	>sp|P48960|CD97_HUMAN CD97 antigen OS=Homo sapiens GN=CD97 PE=1 SV=4	6479	Cmpd 12715, +MS2(867.3615), 31.5eV, 38.3 min #16881	0	38.3352
20191029_0min_chimo	16200:3	5	R.[+57.021]C[+57.021]RPGWK[+145.020]PR.H		.[57], C[+57], K[+145]	420.203	3	1258.59	1258.59	0	-0.2	237	Specific	205.9	66.9	66.9	3.54	14	>sp|P48960|CD97_HUMAN CD97 antigen OS=Homo sapiens GN=CD97 PE=1 SV=4	6479	Cmpd 16036, +MS2(420.2025), 17.3eV, 42.4 min #20303	0	42.4092
20191029_0min_chimo	13505:3	5	R.C[+57.021]RPGWK[+145.020]PR.H		C[+57], K[+145]	401.196	3	1201.57	1201.57	0	0.4	237	Specific	238.2	70.1	70.1	4.53	14	>sp|P48960|CD97_HUMAN CD97 antigen OS=Homo sapiens GN=CD97 PE=1 SV=4	6479	Cmpd 13379, +MS2(401.1956), 16.6eV, 39.2 min #17566	0	39.1568
20191029_0min_chimo	13562:3	5	R.C[+57.021]RPGWK[+145.020]PR.H		C[+57], K[+145]	401.195	3	1201.57	1201.57	0	-0.9	237	Specific	240.8	35.3	35.3	3.96	14	>sp|P48960|CD97_HUMAN CD97 antigen OS=Homo sapiens GN=CD97 PE=1 SV=4	6479	Cmpd 13436, +MS2(401.1950), 16.6eV, 39.2 min #17625	0	39.226
20191029_0min_chimo	16067:3	5	R.[+57.021]C[+57.021]RPGWK[+145.020]PR.H		.[57], C[+57], K[+145]	420.203	3	1258.59	1258.59	0	0.5	237	Specific	252.5	61.8	61.8	4.24	14	>sp|P48960|CD97_HUMAN CD97 antigen OS=Homo sapiens GN=CD97 PE=1 SV=4	6479	Cmpd 15909, +MS2(420.2028), 17.3eV, 42.3 min #20173	0	42.261
20191029_0min_chimo	13601:3	5	R.C[+57.021]RPGWK[+145.020]PR.H		C[+57], K[+145]	401.195	3	1201.57	1201.57	0	-0.5	237	Specific	290.7	105.9	105.9	5.24	14	>sp|P48960|CD97_HUMAN CD97 antigen OS=Homo sapiens GN=CD97 PE=1 SV=4	6479	Cmpd 13475, +MS2(401.1952), 16.6eV, 39.3 min #17666	0	39.2808
20191029_0min_chimo	16158:3	5	R.[+57.021]C[+57.021]RPGWK[+145.020]PR.H		.[57], C[+57], K[+145]	420.203	3	1258.59	1258.59	0	0.7	237	Specific	302.5	155.9	155.9	5.45	14	>sp|P48960|CD97_HUMAN CD97 antigen OS=Homo sapiens GN=CD97 PE=1 SV=4	6479	Cmpd 15998, +MS2(420.2029), 17.3eV, 42.4 min #20264	0	42.362
20191029_0min_chimo	16113:3	5	R.[+57.021]C[+57.021]RPGWK[+145.020]PR.H		.[57], C[+57], K[+145]	420.203	3	1258.59	1258.59	0	-0.1	237	Specific	359.4	184.6	184.6	6.12	14	>sp|P48960|CD97_HUMAN CD97 antigen OS=Homo sapiens GN=CD97 PE=1 SV=4	6479	Cmpd 15953, +MS2(420.2025), 17.3eV, 42.3 min #20218	0	42.3112
20191029_0min_chimo	20314:3	5	R.GGHWATEGC[+57.021]QVLGSK.N		C[+57]	529.585	3	1586.74	1586.74	0	1.2	505	Specific	168.2	22.2	22.2	3.43	14	>sp|P48960|CD97_HUMAN CD97 antigen OS=Homo sapiens GN=CD97 PE=1 SV=4	6479	Cmpd 20080, +MS2(529.5848), 20.8eV, 47.3 min #24465	0	47.3388
20191029_0min_chimo	10575:2	5	A.[+57.021]TEGC[+57.021]QVLGSK.N		.[57], C[+57]	568.276	2	1135.54	1135.54	0	2.3	510	NRagged	139.4	43.8	43.8	2.81	14	>sp|P48960|CD97_HUMAN CD97 antigen OS=Homo sapiens GN=CD97 PE=1 SV=4	6479	Cmpd 10489, +MS2(568.2756), 25.9eV, 35.6 min #14589	0	35.6082
20191029_0min_chimo	10655:2	5	A.[+57.021]TEGC[+57.021]QVLGSK.N		.[57], C[+57]	568.276	2	1135.55	1135.54	0	3.1	510	NRagged	159.5	59.1	59.1	2.61	14	>sp|P48960|CD97_HUMAN CD97 antigen OS=Homo sapiens GN=CD97 PE=1 SV=4	6479	Cmpd 10569, +MS2(568.2760), 25.9eV, 35.7 min #14672	0	35.713
20191029_0min_chimo	09883:2	5	A.TEGC[+57.021]QVLGSK.N		C[+57]	539.764	2	1078.52	1078.52	0	1.1	510	NRagged	164.9	54.4	54.4	2.81	14	>sp|P48960|CD97_HUMAN CD97 antigen OS=Homo sapiens GN=CD97 PE=1 SV=4	6479	Cmpd 9801, +MS2(539.7641), 24.8eV, 34.8 min #13880	0	34.7688
20191029_0min_chimo	09865:2	5	A.TEGC[+57.021]QVLGSK.N		C[+57]	539.764	2	1078.52	1078.52	0	1.2	510	NRagged	234.7	129.2	129.2	5.74	14	>sp|P48960|CD97_HUMAN CD97 antigen OS=Homo sapiens GN=CD97 PE=1 SV=4	6479	Cmpd 9783, +MS2(539.7642), 24.8eV, 34.7 min #13860	0	34.7315
20191029_0min_chimo	10614:2	5	A.[+57.021]TEGC[+57.021]QVLGSK.N		.[57], C[+57]	568.276	2	1135.55	1135.54	0	3.9	510	NRagged	255.3	57.4	57.4	4.29	14	>sp|P48960|CD97_HUMAN CD97 antigen OS=Homo sapiens GN=CD97 PE=1 SV=4	6479	Cmpd 10528, +MS2(568.2764), 25.9eV, 35.7 min #14630	0	35.6648
20191029_0min_chimo	25235:2	5	A.TEGC[+57.021]QVLGSK[+145.020]N[+0.984]GSTTC[+57.021]QC[+57.021]SHL.S		C[+57]*3, K[+145], N[+1]	1235.51	2	2470.02	2470.01	0	3.7	510	NRagged	169.2	169.2	155.1	5.51	14	>sp|P48960|CD97_HUMAN CD97 antigen OS=Homo sapiens GN=CD97 PE=1 SV=4	6479	Cmpd 24943, +MS2(1235.5133), 52.2eV, 53.5 min #29498	0	53.4748
20191029_0min_chimo	25259:2	5	A.TEGC[+57.021]QVLGSK[+145.020]N[+0.984]GSTTC[+57.021]QC[+57.021]SHL.S		C[+57]*3, K[+145], N[+1]	1235.51	2	2470.01	2470.01	0	0.8	510	NRagged	182.7	182.7	146	6.13	14	>sp|P48960|CD97_HUMAN CD97 antigen OS=Homo sapiens GN=CD97 PE=1 SV=4	6479	Cmpd 24967, +MS2(1235.5097), 52.2eV, 53.5 min #29523	0	53.4938
20191029_0min_chimo	25329:3	5	A.TEGC[+57.021]QVLGSK[+145.020]N[+0.984]GSTTC[+57.021]QC[+57.021]SHL.S		C[+57]*3, K[+145], N[+1]	824.01	3	2470.02	2470.01	0	2.3	510	NRagged	224.1	224.1	121.3	8.99	14	>sp|P48960|CD97_HUMAN CD97 antigen OS=Homo sapiens GN=CD97 PE=1 SV=4	6479	Cmpd 25033, +MS2(824.0101), 30.1eV, 53.6 min #29593	0	53.5977
20191029_0min_chimo	25198:3	5	A.TEGC[+57.021]QVLGSK[+145.020]N[+0.984]GSTTC[+57.021]QC[+57.021]SHL.S		C[+57]*3, K[+145], N[+1]	824.009	3	2470.01	2470.01	0	0.6	510	NRagged	281.2	256.7	175.4	7.7	14	>sp|P48960|CD97_HUMAN CD97 antigen OS=Homo sapiens GN=CD97 PE=1 SV=4	6479	Cmpd 24906, +MS2(824.0087), 30.1eV, 53.4 min #29460	0	53.4295
20191029_0min_chimo	25288:3	5	A.TEGC[+57.021]QVLGSK[+145.020]N[+0.984]GSTTC[+57.021]QC[+57.021]SHL.S		C[+57]*3, K[+145], N[+1]	824.01	3	2470.01	2470.01	0	1.7	510	NRagged	365.9	365.9	231.3	9.86	14	>sp|P48960|CD97_HUMAN CD97 antigen OS=Homo sapiens GN=CD97 PE=1 SV=4	6479	Cmpd 24994, +MS2(824.0096), 30.1eV, 53.6 min #29553	0	53.5498
20191029_0min_chimo	25284:3	5	A.TEGC[+57.021]QVLGSK[+145.020]N[+0.984]GSTTC[+57.021]QC[+57.021]SHL.S		C[+57]*3, K[+145], N[+1]	824.01	3	2470.01	2470.01	0	1.7	510	NRagged	392.5	392.5	240.1	10.38	14	>sp|P48960|CD97_HUMAN CD97 antigen OS=Homo sapiens GN=CD97 PE=1 SV=4	6479	Cmpd 24990, +MS2(824.0096), 30.2eV, 53.5 min #29549	0	53.5477
20191029_0min_chimo	25243:3	5	A.TEGC[+57.021]QVLGSK[+145.020]N[+0.984]GSTTC[+57.021]QC[+57.021]SHL.S		C[+57]*3, K[+145], N[+1]	824.009	3	2470.01	2470.01	0	1.5	510	NRagged	487.4	487.4	271.6	10.5	14	>sp|P48960|CD97_HUMAN CD97 antigen OS=Homo sapiens GN=CD97 PE=1 SV=4	6479	Cmpd 24951, +MS2(824.0094), 30.1eV, 53.5 min #29507	0	53.4855
20191029_0min_chimo	08391:2	5	K.N[+0.984]GSTTC[+57.021]QC[+57.021]SHL.S		C[+57]*2, N[+1]	633.249	2	1265.49	1265.49	0	2	520	Specific	100.4	84.1	84.1	2.24	14	>sp|P48960|CD97_HUMAN CD97 antigen OS=Homo sapiens GN=CD97 PE=1 SV=4	6479	Cmpd 8319, +MS2(633.2491), 28.5eV, 32.5 min #12285	0	32.5242
20191029_0min_chimo	08381:2	5	K.N[+0.984]GSTTC[+57.021]QC[+57.021]SHL.S		C[+57]*2, N[+1]	633.249	2	1265.49	1265.49	0	1.7	520	Specific	146.1	65.9	65.9	3.33	14	>sp|P48960|CD97_HUMAN CD97 antigen OS=Homo sapiens GN=CD97 PE=1 SV=4	6479	Cmpd 8309, +MS2(633.2489), 24.1eV, 32.5 min #12274	0	32.5108
20191029_0min_chimo	08364:2	5	K.N[+0.984]GSTTC[+57.021]QC[+57.021]SHL.S		C[+57]*2, N[+1]	633.249	2	1265.49	1265.49	0	1.9	520	Specific	214	155.9	155.9	4.1	14	>sp|P48960|CD97_HUMAN CD97 antigen OS=Homo sapiens GN=CD97 PE=1 SV=4	6479	Cmpd 8292, +MS2(633.2491), 28.5eV, 32.5 min #12255	0	32.4773
20191029_0min_chimo	08307:2	5	K.N[+0.984]GSTTC[+57.021]QC[+57.021]SHL.S		C[+57]*2, N[+1]	633.25	2	1265.49	1265.49	0	2.5	520	Specific	214.5	168.4	168.4	4.02	14	>sp|P48960|CD97_HUMAN CD97 antigen OS=Homo sapiens GN=CD97 PE=1 SV=4	6479	Cmpd 8235, +MS2(633.2494), 28.5eV, 32.4 min #12193	0	32.3887
20191029_0min_chimo	08323:2	5	K.N[+0.984]GSTTC[+57.021]QC[+57.021]SHL.S		C[+57]*2, N[+1]	633.249	2	1265.49	1265.49	0	1.7	520	Specific	254.7	125.2	125.2	5.04	14	>sp|P48960|CD97_HUMAN CD97 antigen OS=Homo sapiens GN=CD97 PE=1 SV=4	6479	Cmpd 8251, +MS2(633.2489), 28.5eV, 32.4 min #12210	0	32.4123
20191029_0min_chimo	08288:2	5	K.N[+0.984]GSTTC[+57.021]QC[+57.021]SHL.S		C[+57]*2, N[+1]	633.249	2	1265.49	1265.49	0	1.3	520	Specific	270.9	206.9	206.9	6.91	14	>sp|P48960|CD97_HUMAN CD97 antigen OS=Homo sapiens GN=CD97 PE=1 SV=4	6479	Cmpd 8216, +MS2(633.2487), 28.5eV, 32.4 min #12172	0	32.3557
20191029_0min_chimo	08343:2	5	K.N[+0.984]GSTTC[+57.021]QC[+57.021]SHL.S		C[+57]*2, N[+1]	633.249	2	1265.49	1265.49	0	1.8	520	Specific	303.2	261.7	261.7	6.95	14	>sp|P48960|CD97_HUMAN CD97 antigen OS=Homo sapiens GN=CD97 PE=1 SV=4	6479	Cmpd 8271, +MS2(633.2490), 28.5eV, 32.4 min #12232	0	32.4438
20191029_0min_chimo	35607:2	6	S.TDYGIFQINSR.Y			657.325	2	1313.64	1313.65	0	-4	70	NRagged	140.5	80.4	80.4	3.32	19	>sp|P61626|LYSC_HUMAN Lysozyme C OS=Homo sapiens GN=LYZ PE=1 SV=1	7304	Cmpd 35191, +MS2(657.3252), 29.4eV, 66.9 min #40166	0	66.8763
20191029_0min_chimo	36559:2	6	S.[+57.021]TDYGIFQINSR.Y		.[+57]	685.839	2	1370.67	1370.67	0	1.2	70	NRagged	118.5	52.3	52.3	3.2	19	>sp|P61626|LYSC_HUMAN Lysozyme C OS=Homo sapiens GN=LYZ PE=1 SV=1	7304	Cmpd 36105, +MS2(685.8394), 25.8eV, 68.2 min #41128	0	68.156
20191029_0min_chimo	36585:2	6	S.[+57.021]TDYGIFQINSR.Y		.[+57]	685.839	2	1370.67	1370.67	0	0.5	70	NRagged	154.2	114.8	114.8	4.28	19	>sp|P61626|LYSC_HUMAN Lysozyme C OS=Homo sapiens GN=LYZ PE=1 SV=1	7304	Cmpd 36131, +MS2(685.8389), 25.8eV, 68.2 min #41155	0	68.1785
20191029_0min_chimo	07322:2	6	R.YWC[+57.021]NDGK.T		C[+57]	471.693	2	942.38	942.377	0	2.2	81	Specific	133.1	77.1	77.1	2.1	19	>sp|P61626|LYSC_HUMAN Lysozyme C OS=Homo sapiens GN=LYZ PE=1 SV=1	7304	Cmpd 7250, +MS2(471.6934), 22.1eV, 30.8 min #11114	0	30.7588
20191029_0min_chimo	08461:2	6	R.[+57.021]YWC[+57.021]NDGK.T		.[57], C[+57]	500.204	2	999.401	999.399	0	1.9	81	Specific	140.7	73.7	73.7	2.24	19	>sp|P61626|LYSC_HUMAN Lysozyme C OS=Homo sapiens GN=LYZ PE=1 SV=1	7304	Cmpd 8389, +MS2(500.2040), 23.2eV, 32.6 min #12362	0	32.6423
20191029_0min_chimo	08586:2	6	R.[+57.021]YWC[+57.021]NDGK.T		.[57], C[+57]	500.204	2	999.401	999.399	0	2	81	Specific	166.4	91.9	91.9	2.61	19	>sp|P61626|LYSC_HUMAN Lysozyme C OS=Homo sapiens GN=LYZ PE=1 SV=1	7304	Cmpd 8514, +MS2(500.2041), 23.2eV, 32.8 min #12498	0	32.8388
20191029_0min_chimo	08509:2	6	R.[+57.021]YWC[+57.021]NDGK.T		.[57], C[+57]	500.204	2	999.4	999.399	0	1.1	81	Specific	167.1	92.4	92.4	2.27	19	>sp|P61626|LYSC_HUMAN Lysozyme C OS=Homo sapiens GN=LYZ PE=1 SV=1	7304	Cmpd 8437, +MS2(500.2036), 23.2eV, 32.7 min #12414	0	32.715
20191029_0min_chimo	08534:2	6	R.[+57.021]YWC[+57.021]NDGK.T		.[57], C[+57]	500.204	2	999.4	999.399	0	1.4	81	Specific	203.4	115.1	115.1	3.66	19	>sp|P61626|LYSC_HUMAN Lysozyme C OS=Homo sapiens GN=LYZ PE=1 SV=1	7304	Cmpd 8462, +MS2(500.2038), 23.2eV, 32.8 min #12442	0	32.7603
20191029_0min_chimo	08485:2	6	R.[+57.021]YWC[+57.021]NDGK.T		.[57], C[+57]	500.204	2	999.4	999.399	0	1.3	81	Specific	216.1	134.7	134.7	3.9	19	>sp|P61626|LYSC_HUMAN Lysozyme C OS=Homo sapiens GN=LYZ PE=1 SV=1	7304	Cmpd 8413, +MS2(500.2037), 23.2eV, 32.7 min #12388	0	32.6787
20191029_0min_chimo	07336:2	6	R.YWC[+57.021]NDGK.T		C[+57]	471.693	2	942.378	942.377	0	0.6	81	Specific	223.9	139.8	139.8	4.35	19	>sp|P61626|LYSC_HUMAN Lysozyme C OS=Homo sapiens GN=LYZ PE=1 SV=1	7304	Cmpd 7264, +MS2(471.6926), 22.1eV, 30.8 min #11131	0	30.7937
20191029_0min_chimo	07371:2	6	R.YWC[+57.021]NDGK.T		C[+57]	471.693	2	942.379	942.377	0	1.5	81	Specific	231.2	112.8	112.8	4.22	19	>sp|P61626|LYSC_HUMAN Lysozyme C OS=Homo sapiens GN=LYZ PE=1 SV=1	7304	Cmpd 7299, +MS2(471.6931), 22.1eV, 30.9 min #11171	0	30.8593
20191029_0min_chimo	07434:2	6	R.YWC[+57.021]NDGK.T		C[+57]	471.693	2	942.379	942.377	0	1.6	81	Specific	234.2	118.5	118.5	4.23	19	>sp|P61626|LYSC_HUMAN Lysozyme C OS=Homo sapiens GN=LYZ PE=1 SV=1	7304	Cmpd 7362, +MS2(471.6931), 22.1eV, 31.0 min #11239	0	30.9573
20191029_0min_chimo	07387:2	6	R.YWC[+57.021]NDGK.T		C[+57]	471.693	2	942.379	942.377	0	1.2	81	Specific	246.3	140.4	140.4	4.72	19	>sp|P61626|LYSC_HUMAN Lysozyme C OS=Homo sapiens GN=LYZ PE=1 SV=1	7304	Cmpd 7315, +MS2(471.6929), 22.1eV, 30.9 min #11188	0	30.8842
20191029_0min_chimo	07410:2	6	R.YWC[+57.021]NDGK.T		C[+57]	471.693	2	942.379	942.377	0	1.2	81	Specific	251.1	160.5	160.5	5.02	19	>sp|P61626|LYSC_HUMAN Lysozyme C OS=Homo sapiens GN=LYZ PE=1 SV=1	7304	Cmpd 7338, +MS2(471.6929), 22.1eV, 30.9 min #11213	0	30.9197
20191029_0min_chimo	07805:2	6	R.YWC[+57.021]NDGK[+57.021].T		C[+57], K[+57]	500.204	2	999.4	999.399	0	0.9	81	Specific	93.4	72.6	72.6	2.08	19	>sp|P61626|LYSC_HUMAN Lysozyme C OS=Homo sapiens GN=LYZ PE=1 SV=1	7304	Cmpd 7733, +MS2(500.2035), 23.2eV, 31.6 min #11648	0	31.5852
20191029_0min_chimo	07779:2	6	R.YWC[+57.021]NDGK[+57.021].T		C[+57], K[+57]	500.205	2	999.402	999.399	0	3	81	Specific	133.3	71.2	71.2	2.09	19	>sp|P61626|LYSC_HUMAN Lysozyme C OS=Homo sapiens GN=LYZ PE=1 SV=1	7304	Cmpd 7707, +MS2(500.2046), 23.2eV, 31.5 min #11620	0	31.5475
20191029_0min_chimo	42068:2	6	A.[+114.043]LLQDNIADAVAC[+57.021]AK.R		.[114], C[+57]	808.408	2	1615.81	1615.81	0	-1.5	102	NRagged	47.1	3.8	3.8	2.28	19	>sp|P61626|LYSC_HUMAN Lysozyme C OS=Homo sapiens GN=LYZ PE=1 SV=1	7304	Cmpd 41486, +MS2(808.4079), 29.6eV, 75.6 min #46784	0	75.5767
20191029_0min_chimo	31422:2	6	A.[+57.021]LLQDNIADAVAC[+57.021]AK.R		.[57], C[+57]	779.9	2	1558.79	1558.79	0	1.6	102	NRagged	48.3	22	22	3.04	19	>sp|P61626|LYSC_HUMAN Lysozyme C OS=Homo sapiens GN=LYZ PE=1 SV=1	7304	Cmpd 31062, +MS2(779.8995), 34.2eV, 61.3 min #35839	0	61.2838
20191029_0min_chimo	32529:2	6	A.[+114.043]LLQDNIADAVAC[+57.021]AK.R		.[114], C[+57]	808.41	2	1615.81	1615.81	0	0.7	102	NRagged	70.5	25.5	25.5	3.15	19	>sp|P61626|LYSC_HUMAN Lysozyme C OS=Homo sapiens GN=LYZ PE=1 SV=1	7304	Cmpd 32143, +MS2(808.4096), 29.6eV, 62.8 min #36974	0	62.7628
20191029_0min_chimo	41941:2	6	A.[+114.043]LLQDNIADAVAC[+57.021]AK.R		.[114], C[+57]	808.409	2	1615.81	1615.81	0	-0.3	102	NRagged	83.5	57.5	57.5	3.35	19	>sp|P61626|LYSC_HUMAN Lysozyme C OS=Homo sapiens GN=LYZ PE=1 SV=1	7304	Cmpd 41363, +MS2(808.4088), 29.6eV, 75.4 min #46657	0	75.4408
20191029_0min_chimo	34092:2	6	A.[+57.021]LLQDNIADAVAC[+57.021]AK.R		.[57], C[+57]	779.9	2	1558.79	1558.79	0	1.8	102	NRagged	107.9	41.5	41.5	3.89	19	>sp|P61626|LYSC_HUMAN Lysozyme C OS=Homo sapiens GN=LYZ PE=1 SV=1	7304	Cmpd 33692, +MS2(779.8997), 34.2eV, 64.8 min #38590	0	64.8103
20191029_0min_chimo	33430:3	6	A.LLQDNIADAVAC[+57.021]AK.R		C[+57]	501.26	3	1501.77	1501.77	0	-1.8	102	NRagged	114.8	36	36	3.11	19	>sp|P61626|LYSC_HUMAN Lysozyme C OS=Homo sapiens GN=LYZ PE=1 SV=1	7304	Cmpd 33038, +MS2(501.2599), 20.0eV, 64.0 min #37909	0	63.9592
20191029_0min_chimo	32574:2	6	A.[+114.043]LLQDNIADAVAC[+57.021]AK.R		.[114], C[+57]	808.409	2	1615.81	1615.81	0	0	102	NRagged	119.4	102	102	4.22	19	>sp|P61626|LYSC_HUMAN Lysozyme C OS=Homo sapiens GN=LYZ PE=1 SV=1	7304	Cmpd 32188, +MS2(808.4091), 35.4eV, 62.8 min #37021	0	62.8193
20191029_0min_chimo	33579:2	6	A.LLQDNIADAVAC[+57.021]AK.R		C[+57]	751.387	2	1501.77	1501.77	0	-1.5	102	NRagged	150.8	128.4	128.4	4.21	19	>sp|P61626|LYSC_HUMAN Lysozyme C OS=Homo sapiens GN=LYZ PE=1 SV=1	7304	Cmpd 33187, +MS2(751.3865), 33.1eV, 64.1 min #38063	0	64.1333
20191029_0min_chimo	42005:2	6	A.[+114.043]LLQDNIADAVAC[+57.021]AK.R		.[114], C[+57]	808.408	2	1615.81	1615.81	0	-1.8	102	NRagged	178.8	158	158	5.37	19	>sp|P61626|LYSC_HUMAN Lysozyme C OS=Homo sapiens GN=LYZ PE=1 SV=1	7304	Cmpd 41423, +MS2(808.4076), 35.4eV, 75.5 min #46719	0	75.5095
20191029_0min_chimo	31376:2	6	A.[+57.021]LLQDNIADAVAC[+57.021]AK.R		.[57], C[+57]	779.9	2	1558.79	1558.79	0	2	102	NRagged	200.9	101.5	101.5	5.27	19	>sp|P61626|LYSC_HUMAN Lysozyme C OS=Homo sapiens GN=LYZ PE=1 SV=1	7304	Cmpd 31016, +MS2(779.8999), 34.2eV, 61.2 min #35791	0	61.223
20191029_0min_chimo	33523:2	6	A.LLQDNIADAVAC[+57.021]AK.R		C[+57]	751.388	2	1501.77	1501.77	0	0.9	102	NRagged	202	102.8	102.8	5.27	19	>sp|P61626|LYSC_HUMAN Lysozyme C OS=Homo sapiens GN=LYZ PE=1 SV=1	7304	Cmpd 33131, +MS2(751.3883), 33.1eV, 64.1 min #38005	0	64.0725
20191029_0min_chimo	31328:2	6	A.[+57.021]LLQDNIADAVAC[+57.021]AK.R		.[57], C[+57]	779.899	2	1558.79	1558.79	0	1.3	102	NRagged	244.1	130.9	130.9	8.6	19	>sp|P61626|LYSC_HUMAN Lysozyme C OS=Homo sapiens GN=LYZ PE=1 SV=1	7304	Cmpd 30968, +MS2(779.8993), 28.7eV, 61.2 min #35742	0	61.1702
20191029_0min_chimo	33962:2	6	A.[+57.021]LLQDNIADAVAC[+57.021]AK.R		.[57], C[+57]	779.9	2	1558.79	1558.79	0	2.2	102	NRagged	396.8	248.5	248.5	8.95	19	>sp|P61626|LYSC_HUMAN Lysozyme C OS=Homo sapiens GN=LYZ PE=1 SV=1	7304	Cmpd 33564, +MS2(779.9000), 34.2eV, 64.6 min #38455	0	64.6348
20191029_0min_chimo	34045:2	6	A.[+57.021]LLQDNIADAVAC[+57.021]AK.R		.[57], C[+57]	779.9	2	1558.79	1558.79	0	1.8	102	NRagged	408.1	296.3	296.3	8.98	19	>sp|P61626|LYSC_HUMAN Lysozyme C OS=Homo sapiens GN=LYZ PE=1 SV=1	7304	Cmpd 33645, +MS2(779.8998), 34.2eV, 64.7 min #38540	0	64.744
20191029_0min_chimo	33339:2	6	A.LLQDNIADAVAC[+57.021]AK.R		C[+57]	751.389	2	1501.77	1501.77	0	1.2	102	NRagged	442.7	199.7	199.7	9.01	19	>sp|P61626|LYSC_HUMAN Lysozyme C OS=Homo sapiens GN=LYZ PE=1 SV=1	7304	Cmpd 32949, +MS2(751.3885), 33.1eV, 63.8 min #37817	0	63.8468
20191029_0min_chimo	33478:2	6	A.LLQDNIADAVAC[+57.021]AK.R		C[+57]	751.388	2	1501.77	1501.77	0	0.7	102	NRagged	444.9	224.9	224.9	8.89	19	>sp|P61626|LYSC_HUMAN Lysozyme C OS=Homo sapiens GN=LYZ PE=1 SV=1	7304	Cmpd 33086, +MS2(751.3881), 33.1eV, 64.0 min #37958	0	64.0115
20191029_0min_chimo	33346:2	6	A.LLQDNIADAVAC[+57.021]AK.R		C[+57]	751.388	2	1501.77	1501.77	0	0.4	102	NRagged	454.5	199.7	199.7	9.01	19	>sp|P61626|LYSC_HUMAN Lysozyme C OS=Homo sapiens GN=LYZ PE=1 SV=1	7304	Cmpd 32956, +MS2(751.3879), 33.1eV, 63.9 min #37825	0	63.8608
20191029_0min_chimo	33434:2	6	A.LLQDNIADAVAC[+57.021]AK.R		C[+57]	751.389	2	1501.77	1501.77	0	1.5	102	NRagged	483	167.8	167.8	9.01	19	>sp|P61626|LYSC_HUMAN Lysozyme C OS=Homo sapiens GN=LYZ PE=1 SV=1	7304	Cmpd 33042, +MS2(751.3887), 33.1eV, 64.0 min #37913	0	63.9613
20191029_0min_chimo	34000:2	6	A.[+57.021]LLQDNIADAVAC[+57.021]AK.R		.[57], C[+57]	779.9	2	1558.79	1558.79	0	2	102	NRagged	526.4	354	354	9.44	19	>sp|P61626|LYSC_HUMAN Lysozyme C OS=Homo sapiens GN=LYZ PE=1 SV=1	7304	Cmpd 33602, +MS2(779.8999), 34.2eV, 64.7 min #38495	0	64.6877
20191029_0min_chimo	33394:2	6	A.LLQDNIADAVAC[+57.021]AK.R		C[+57]	751.388	2	1501.77	1501.77	0	1	102	NRagged	577.7	280.1	280.1	9.39	19	>sp|P61626|LYSC_HUMAN Lysozyme C OS=Homo sapiens GN=LYZ PE=1 SV=1	7304	Cmpd 33002, +MS2(751.3883), 33.1eV, 63.9 min #37872	0	63.9125
20191029_0min_chimo	34348:2	6	A.LLQDNIADAVAC[+57.021]AK[+57.021].R		C[+57], K[+57]	779.898	2	1558.79	1558.79	0	-0.1	102	NRagged	44.5	13.7	13.7	2.63	19	>sp|P61626|LYSC_HUMAN Lysozyme C OS=Homo sapiens GN=LYZ PE=1 SV=1	7304	Cmpd 33946, +MS2(779.8982), 28.7eV, 65.1 min #38854	0	65.1298
20191029_0min_chimo	33161:2	6	A.LLQDNIADAVAC[+57.021]AK[+57.021].R		C[+57], K[+57]	779.899	2	1558.79	1558.79	0	1.2	102	NRagged	68.3	67.6	67.6	3.61	19	>sp|P61626|LYSC_HUMAN Lysozyme C OS=Homo sapiens GN=LYZ PE=1 SV=1	7304	Cmpd 32773, +MS2(779.8993), 28.7eV, 63.6 min #37632	0	63.5855
20191029_0min_chimo	32677:2	6	A.LLQDNIADAVAC[+57.021]AK[+57.021].R		C[+57], K[+57]	779.898	2	1558.79	1558.79	0	-0.1	102	NRagged	130.2	61.3	61.3	4.07	19	>sp|P61626|LYSC_HUMAN Lysozyme C OS=Homo sapiens GN=LYZ PE=1 SV=1	7304	Cmpd 32291, +MS2(779.8983), 34.2eV, 63.0 min #37132	0	62.9798
20191029_0min_chimo	34289:2	6	A.LLQDNIADAVAC[+57.021]AK[+57.021].R		C[+57], K[+57]	779.898	2	1558.79	1558.79	0	0.1	102	NRagged	199.3	112.1	112.1	5.27	19	>sp|P61626|LYSC_HUMAN Lysozyme C OS=Homo sapiens GN=LYZ PE=1 SV=1	7304	Cmpd 33887, +MS2(779.8984), 34.2eV, 65.1 min #38794	0	65.0715
20191029_0min_chimo	34208:2	6	A.LLQDNIADAVAC[+57.021]AK[+57.021].R		C[+57], K[+57]	779.899	2	1558.79	1558.79	0	1	102	NRagged	301.2	167.3	167.3	8.9	19	>sp|P61626|LYSC_HUMAN Lysozyme C OS=Homo sapiens GN=LYZ PE=1 SV=1	7304	Cmpd 33806, +MS2(779.8991), 34.2eV, 65.0 min #38710	0	64.9685
20191029_0min_chimo	34248:2	6	A.LLQDNIADAVAC[+57.021]AK[+57.021].R		C[+57], K[+57]	779.899	2	1558.79	1558.79	0	1.2	102	NRagged	322.2	182.9	182.9	8.94	19	>sp|P61626|LYSC_HUMAN Lysozyme C OS=Homo sapiens GN=LYZ PE=1 SV=1	7304	Cmpd 33846, +MS2(779.8993), 34.2eV, 65.0 min #38752	0	65.0225
20191029_0min_chimo	26786:2	6	L.LQDNIADAVAC[+57.021]AK.R		C[+57]	694.846	2	1388.68	1388.68	0	-0.1	103	Specific	205.9	139	139	4.02	19	>sp|P61626|LYSC_HUMAN Lysozyme C OS=Homo sapiens GN=LYZ PE=1 SV=1	7304	Cmpd 26468, +MS2(694.8455), 30.9eV, 55.4 min #31081	0	55.4253
20191029_0min_chimo	26744:2	6	L.LQDNIADAVAC[+57.021]AK.R		C[+57]	694.846	2	1388.68	1388.68	0	0.6	103	Specific	328.8	185.6	185.6	7.22	19	>sp|P61626|LYSC_HUMAN Lysozyme C OS=Homo sapiens GN=LYZ PE=1 SV=1	7304	Cmpd 26426, +MS2(694.8460), 30.9eV, 55.4 min #31037	0	55.3733
20191029_0min_chimo	21814:2	6	L.[+57.021]QDNIADAVAC[+57.021]AK.R		.[57], C[+57]	666.811	2	1332.61	1332.62	0	-5.5	104	Specific	138	130.6	130.6	2.07	19	>sp|P61626|LYSC_HUMAN Lysozyme C OS=Homo sapiens GN=LYZ PE=1 SV=1	7304	Cmpd 21562, +MS2(666.8106), 29.8eV, 49.2 min #25997	0	49.1935
20191029_0min_chimo	21341:2	6	L.QDNIADAVAC[+57.021]AK.R		C[+57]	638.305	2	1275.6	1275.6	0	2.4	104	Specific	197.4	105.3	105.3	3.73	19	>sp|P61626|LYSC_HUMAN Lysozyme C OS=Homo sapiens GN=LYZ PE=1 SV=1	7304	Cmpd 21091, +MS2(638.3051), 28.6eV, 48.6 min #25507	0	48.584
20191029_0min_chimo	21378:2	6	L.QDNIADAVAC[+57.021]AK.R		C[+57]	638.304	2	1275.6	1275.6	0	0	104	Specific	246.5	147.5	147.5	4.78	19	>sp|P61626|LYSC_HUMAN Lysozyme C OS=Homo sapiens GN=LYZ PE=1 SV=1	7304	Cmpd 21128, +MS2(638.3035), 28.6eV, 48.6 min #25545	0	48.6302
20191029_0min_chimo	29437:2	6	L.Q[-17.027]DNIADAVAC[+57.021]AK.R		C[+57], Q[-17]	629.789	2	1258.57	1258.57	0	-2.8	104	Specific	264	158.9	158.9	4.65	19	>sp|P61626|LYSC_HUMAN Lysozyme C OS=Homo sapiens GN=LYZ PE=1 SV=1	7304	Cmpd 29096, +MS2(629.7885), 24.0eV, 58.8 min #33812	0	58.8365
20191029_0min_chimo	10660:2	6	N.[+57.021]IADAVAC[+57.021]AK.R		.[57], C[+57]	488.251	2	975.494	975.493	0	1.3	107	NRagged	182	84.4	84.4	3.32	19	>sp|P61626|LYSC_HUMAN Lysozyme C OS=Homo sapiens GN=LYZ PE=1 SV=1	7304	Cmpd 10574, +MS2(488.2507), 22.7eV, 35.7 min #14677	0	35.7157
20191029_0min_chimo	09255:2	6	N.IADAVAC[+57.021]AK.R		C[+57]	459.739	2	918.471	918.471	0	-0.2	107	NRagged	209.2	38.2	38.2	2.28	19	>sp|P61626|LYSC_HUMAN Lysozyme C OS=Homo sapiens GN=LYZ PE=1 SV=1	7304	Cmpd 9179, +MS2(459.7392), 21.6eV, 33.9 min #13218	0	33.8763
20191029_0min_chimo	10694:2	6	N.[+57.021]IADAVAC[+57.021]AK.R		.[57], C[+57]	488.25	2	975.493	975.493	0	0.4	107	NRagged	245.6	88.3	88.3	4.43	19	>sp|P61626|LYSC_HUMAN Lysozyme C OS=Homo sapiens GN=LYZ PE=1 SV=1	7304	Cmpd 10608, +MS2(488.2502), 22.7eV, 35.8 min #14712	0	35.7607
20191029_0min_chimo	09282:2	6	N.IADAVAC[+57.021]AK.R		C[+57]	459.74	2	918.472	918.471	0	0.8	107	NRagged	267.2	101.6	101.6	4.58	19	>sp|P61626|LYSC_HUMAN Lysozyme C OS=Homo sapiens GN=LYZ PE=1 SV=1	7304	Cmpd 9206, +MS2(459.7397), 21.6eV, 33.9 min #13247	0	33.9167
20191029_0min_chimo	12766:1	6	Q.[+57.021]YVQGC[+57.021]GV.-		.[57], C[+57]	839.373	1	839.373	839.372	0	1.7	142	Non	105.9	66.9	66.9	2.01	19	>sp|P61626|LYSC_HUMAN Lysozyme C OS=Homo sapiens GN=LYZ PE=1 SV=1	7304	Cmpd 12646, +MS2(839.3730), 30.6eV, 38.3 min #16810	0	38.2447
20191029_0min_chimo	12689:1	6	Q.[+57.021]YVQGC[+57.021]GV.-		.[57], C[+57]	839.373	1	839.373	839.372	0	1.2	142	Non	143.9	63.4	63.4	2.08	19	>sp|P61626|LYSC_HUMAN Lysozyme C OS=Homo sapiens GN=LYZ PE=1 SV=1	7304	Cmpd 12571, +MS2(839.3727), 30.6eV, 38.2 min #16733	0	38.151
20191029_0min_chimo	12802:1	6	Q.[+57.021]YVQGC[+57.021]GV.-		.[57], C[+57]	839.373	1	839.373	839.372	0	1.4	142	Non	169.3	75.1	75.1	2.24	19	>sp|P61626|LYSC_HUMAN Lysozyme C OS=Homo sapiens GN=LYZ PE=1 SV=1	7304	Cmpd 12682, +MS2(839.3728), 30.6eV, 38.3 min #16847	0	38.2907
20191029_0min_chimo	28927:2	7	R.IN[+0.984]TTADEK[+145.020]DPTNPFR.F		K[+145], N[+1]	932.923	2	1864.84	1864.84	0	0.4	277	Specific	222.7	222.7	141.2	6.78	12	>sp|O14672|ADA10_HUMAN Disintegrin and metalloproteinase domain-containing protein 10 OS=Homo sapiens GN=ADAM10 PE=1 SV=1	2121	Cmpd 28587, +MS2(932.9231), 33.5eV, 58.2 min #33287	0	58.2017
20191029_0min_chimo	29036:2	7	R.IN[+0.984]TTADEK[+145.020]DPTNPFR.F		K[+145], N[+1]	932.924	2	1864.84	1864.84	0	1.7	277	Specific	245.9	217.1	125.9	7.09	12	>sp|O14672|ADA10_HUMAN Disintegrin and metalloproteinase domain-containing protein 10 OS=Homo sapiens GN=ADAM10 PE=1 SV=1	2121	Cmpd 28696, +MS2(932.9244), 33.5eV, 58.3 min #33398	0	58.314
20191029_0min_chimo	28991:2	7	R.IN[+0.984]TTADEK[+145.020]DPTNPFR.F		K[+145], N[+1]	932.923	2	1864.84	1864.84	0	0.3	277	Specific	267.8	259.3	111	8.51	12	>sp|O14672|ADA10_HUMAN Disintegrin and metalloproteinase domain-containing protein 10 OS=Homo sapiens GN=ADAM10 PE=1 SV=1	2121	Cmpd 28651, +MS2(932.9230), 33.5eV, 58.3 min #33352	0	58.2627
20191029_0min_chimo	25026:2	7	T.[+57.021]TADEK[+145.020]DPTNPFR.F		.[57], K[+145]	796.855	2	1592.7	1592.7	0	1.3	280	NRagged	223.5	187.3	122.7	6.5	12	>sp|O14672|ADA10_HUMAN Disintegrin and metalloproteinase domain-containing protein 10 OS=Homo sapiens GN=ADAM10 PE=1 SV=1	2121	Cmpd 24734, +MS2(796.8551), 34.9eV, 53.2 min #29283	0	53.2027
20191029_0min_chimo	24950:2	7	T.[+57.021]TADEK[+145.020]DPTNPFR.F		.[57], K[+145]	796.856	2	1592.7	1592.7	0	2.7	280	NRagged	251	251	194.9	8.31	12	>sp|O14672|ADA10_HUMAN Disintegrin and metalloproteinase domain-containing protein 10 OS=Homo sapiens GN=ADAM10 PE=1 SV=1	2121	Cmpd 24658, +MS2(796.8563), 29.2eV, 53.1 min #29205	0	53.1262
20191029_0min_chimo	24752:2	7	T.TADEK[+145.020]DPTNPFR.F		K[+145]	768.343	2	1535.68	1535.68	0	-0.1	280	NRagged	314.9	239.5	154.2	8.64	12	>sp|O14672|ADA10_HUMAN Disintegrin and metalloproteinase domain-containing protein 10 OS=Homo sapiens GN=ADAM10 PE=1 SV=1	2121	Cmpd 24460, +MS2(768.3433), 33.8eV, 52.9 min #29002	0	52.8858
20191029_0min_chimo	24663:2	7	T.TADEK[+145.020]DPTNPFR.F		K[+145]	768.344	2	1535.68	1535.68	0	0.6	280	NRagged	342.4	233.9	167.5	8.71	12	>sp|O14672|ADA10_HUMAN Disintegrin and metalloproteinase domain-containing protein 10 OS=Homo sapiens GN=ADAM10 PE=1 SV=1	2121	Cmpd 24371, +MS2(768.3438), 33.8eV, 52.8 min #28911	0	52.7843
20191029_0min_chimo	24714:2	7	T.TADEK[+145.020]DPTNPFR.F		K[+145]	768.344	2	1535.68	1535.68	0	0.3	280	NRagged	405.2	316.1	147.8	8.86	12	>sp|O14672|ADA10_HUMAN Disintegrin and metalloproteinase domain-containing protein 10 OS=Homo sapiens GN=ADAM10 PE=1 SV=1	2121	Cmpd 24422, +MS2(768.3436), 33.8eV, 52.8 min #28963	0	52.8385
20191029_0min_chimo	24468:2	7	T.[+145.020]ADEKDPTNPFR.F		.[+145]	717.822	2	1434.64	1434.63	0	3.1	281	NRagged	21.9	1.9	1.9	2.22	12	>sp|O14672|ADA10_HUMAN Disintegrin and metalloproteinase domain-containing protein 10 OS=Homo sapiens GN=ADAM10 PE=1 SV=1	2121	Cmpd 24180, +MS2(717.8218), 26.8eV, 52.5 min #28710	0	52.508
20191029_0min_chimo	24418:2	7	T.ADEK[+145.020]DPTNPFR.F		K[+145]	717.822	2	1434.64	1434.63	0	3.7	281	NRagged	273.7	147.1	47.3	5.73	12	>sp|O14672|ADA10_HUMAN Disintegrin and metalloproteinase domain-containing protein 10 OS=Homo sapiens GN=ADAM10 PE=1 SV=1	2121	Cmpd 24130, +MS2(717.8222), 31.8eV, 52.5 min #28659	0	52.455
20191029_0min_chimo	22648:2	7	L.[+57.021]AWVGAPSGSSGGIC[+57.021]EK.S		.[57], C[+57]	810.379	2	1619.75	1619.75	0	1.7	331	Specific	152.3	74.7	74.7	4.02	12	>sp|O14672|ADA10_HUMAN Disintegrin and metalloproteinase domain-containing protein 10 OS=Homo sapiens GN=ADAM10 PE=1 SV=1	2121	Cmpd 22384, +MS2(810.3791), 29.7eV, 50.3 min #26854	0	50.2693
20191029_0min_chimo	22647:2	7	L.AWVGAPSGSSGGIC[+57.021]EK.S		C[+57]	781.868	2	1562.73	1562.73	0	1.4	331	Specific	225.6	195	195	6.45	12	>sp|O14672|ADA10_HUMAN Disintegrin and metalloproteinase domain-containing protein 10 OS=Homo sapiens GN=ADAM10 PE=1 SV=1	2121	Cmpd 22383, +MS2(781.8681), 34.3eV, 50.3 min #26853	0	50.2688
20191029_0min_chimo	22702:2	7	L.AWVGAPSGSSGGIC[+57.021]EK.S		C[+57]	781.868	2	1562.73	1562.73	0	0.6	331	Specific	231	115.4	115.4	5.75	12	>sp|O14672|ADA10_HUMAN Disintegrin and metalloproteinase domain-containing protein 10 OS=Homo sapiens GN=ADAM10 PE=1 SV=1	2121	Cmpd 22436, +MS2(781.8675), 34.3eV, 50.3 min #26909	0	50.3403
20191029_0min_chimo	22662:2	7	L.AWVGAPSGSSGGIC[+57.021]EK.S		C[+57]	781.868	2	1562.73	1562.73	0	1.6	331	Specific	358.7	214.7	214.7	8.2	12	>sp|O14672|ADA10_HUMAN Disintegrin and metalloproteinase domain-containing protein 10 OS=Homo sapiens GN=ADAM10 PE=1 SV=1	2121	Cmpd 22398, +MS2(781.8683), 34.3eV, 50.3 min #26870	0	50.2933
20191029_0min_chimo	20428:2	7	A.WVGAPSGSSGGIC[+57.021]EK.S		C[+57]	746.35	2	1491.69	1491.69	0	1.5	332	NRagged	140.1	109.6	109.6	3.61	12	>sp|O14672|ADA10_HUMAN Disintegrin and metalloproteinase domain-containing protein 10 OS=Homo sapiens GN=ADAM10 PE=1 SV=1	2121	Cmpd 20194, +MS2(746.3496), 32.9eV, 47.5 min #24582	0	47.4797
20191029_0min_chimo	20455:2	7	A.WVGAPSGSSGGIC[+57.021]EK.S		C[+57]	746.35	2	1491.69	1491.69	0	2.3	332	NRagged	149.6	145.1	145.1	4.3	12	>sp|O14672|ADA10_HUMAN Disintegrin and metalloproteinase domain-containing protein 10 OS=Homo sapiens GN=ADAM10 PE=1 SV=1	2121	Cmpd 20219, +MS2(746.3502), 32.9eV, 47.5 min #24608	0	47.5035
20191029_0min_chimo	10274:2	7	W.VGAPSGSSGGIC[+57.021]EK.S		C[+57]	653.308	2	1305.61	1305.61	0	-1.1	333	Specific	107.8	93.3	93.3	2.97	12	>sp|O14672|ADA10_HUMAN Disintegrin and metalloproteinase domain-containing protein 10 OS=Homo sapiens GN=ADAM10 PE=1 SV=1	2121	Cmpd 10190, +MS2(653.3081), 24.7eV, 35.3 min #14282	0	35.234
20191029_0min_chimo	30288:2	7	K.[+57.021]FSLC[+57.021]SIR.N		.[57], C[+57]	470.24	2	939.473	939.472	0	1.3	432	Specific	234	25.4	25.4	2.8	12	>sp|O14672|ADA10_HUMAN Disintegrin and metalloproteinase domain-containing protein 10 OS=Homo sapiens GN=ADAM10 PE=1 SV=1	2121	Cmpd 29932, +MS2(470.2401), 22.0eV, 59.9 min #34677	0	59.9033
20191029_0min_chimo	31377:2	7	R.N[+0.984]ISQVLEK[+145.020]K.R		K[+145], N[+1]	602.816	2	1204.62	1204.62	0	0.1	439	Specific	214.9	64	22	3.96	12	>sp|O14672|ADA10_HUMAN Disintegrin and metalloproteinase domain-containing protein 10 OS=Homo sapiens GN=ADAM10 PE=1 SV=1	2121	Cmpd 31017, +MS2(602.8158), 27.3eV, 61.2 min #35792	0	61.2235
20191029_0min_chimo	31294:2	7	R.N[+0.984]ISQVLEK[+145.020]K.R		K[+145], N[+1]	602.816	2	1204.62	1204.62	0	0.7	439	Specific	279.4	92.9	22	5.41	12	>sp|O14672|ADA10_HUMAN Disintegrin and metalloproteinase domain-containing protein 10 OS=Homo sapiens GN=ADAM10 PE=1 SV=1	2121	Cmpd 30934, +MS2(602.8162), 27.3eV, 61.1 min #35707	0	61.1245
20191029_0min_chimo	31335:2	7	R.N[+0.984]ISQVLEK[+145.020]K.R		K[+145], N[+1]	602.817	2	1204.63	1204.62	0	1.3	439	Specific	342.1	118	4.8	7.39	12	>sp|O14672|ADA10_HUMAN Disintegrin and metalloproteinase domain-containing protein 10 OS=Homo sapiens GN=ADAM10 PE=1 SV=1	2121	Cmpd 30975, +MS2(602.8165), 27.3eV, 61.2 min #35749	0	61.174
20191029_0min_chimo	28608:2	8	K.IISNASC[+57.021]TTNC[+57.021]LAPLAK.V		C[+57]*2	917.466	2	1833.92	1833.92	0	2.2	146	Specific	92.5	92.5	92.5	4.22	17	>sp|P04406|G3P_HUMAN Glyceraldehyde-3-phosphate dehydrogenase OS=Homo sapiens GN=GAPDH PE=1 SV=3	3997	Cmpd 28272, +MS2(917.4655), 33.0eV, 57.8 min #32959	0	57.7878
20191029_0min_chimo	22840:2	8	I.[+57.021]SNASC[+57.021]TTNC[+57.021]LAPLAK.V		.[57], C[+57]*2	832.89	2	1664.77	1664.77	0	-0.1	148	NRagged	32.1	31.9	31.9	3.14	17	>sp|P04406|G3P_HUMAN Glyceraldehyde-3-phosphate dehydrogenase OS=Homo sapiens GN=GAPDH PE=1 SV=3	3997	Cmpd 22570, +MS2(832.8901), 36.3eV, 50.5 min #27047	0	50.498
20191029_0min_chimo	22782:2	8	I.[+57.021]SNASC[+57.021]TTNC[+57.021]LAPLAK.V		.[57], C[+57]*2	832.892	2	1664.78	1664.77	0	1.6	148	NRagged	179.8	179.8	179.8	5.7	17	>sp|P04406|G3P_HUMAN Glyceraldehyde-3-phosphate dehydrogenase OS=Homo sapiens GN=GAPDH PE=1 SV=3	3997	Cmpd 22512, +MS2(832.8915), 36.3eV, 50.4 min #26988	0	50.4403
20191029_0min_chimo	27646:2	8	A.[+114.043]SC[+57.021]TTNC[+57.021]LAPLAK.V		.[114], C[+57]*2	725.343	2	1449.68	1449.68	0	-2.2	151	NRagged	12.8	12.8	12.8	2.14	17	>sp|P04406|G3P_HUMAN Glyceraldehyde-3-phosphate dehydrogenase OS=Homo sapiens GN=GAPDH PE=1 SV=3	3997	Cmpd 27324, +MS2(725.3432), 32.1eV, 56.5 min #31970	0	56.5212
20191029_0min_chimo	22282:2	8	A.[+57.021]SC[+57.021]TTNC[+57.021]LAPLAK.V		.[57], C[+57]*2	696.833	2	1392.66	1392.66	0	-1.4	151	NRagged	100.6	100.6	100.6	3.55	17	>sp|P04406|G3P_HUMAN Glyceraldehyde-3-phosphate dehydrogenase OS=Homo sapiens GN=GAPDH PE=1 SV=3	3997	Cmpd 22024, +MS2(696.8331), 26.1eV, 49.8 min #26474	0	49.756
20191029_0min_chimo	22227:2	8	A.[+57.021]SC[+57.021]TTNC[+57.021]LAPLAK.V		.[57], C[+57]*2	696.834	2	1392.66	1392.66	0	0.1	151	NRagged	127.5	127.5	127.5	4.15	17	>sp|P04406|G3P_HUMAN Glyceraldehyde-3-phosphate dehydrogenase OS=Homo sapiens GN=GAPDH PE=1 SV=3	3997	Cmpd 21969, +MS2(696.8342), 31.0eV, 49.7 min #26418	0	49.7003
20191029_0min_chimo	21730:2	8	A.SC[+57.021]TTNC[+57.021]LAPLAK.V		C[+57]*2	668.324	2	1335.64	1335.64	0	1.3	151	NRagged	165.6	157.7	157.7	4.72	17	>sp|P04406|G3P_HUMAN Glyceraldehyde-3-phosphate dehydrogenase OS=Homo sapiens GN=GAPDH PE=1 SV=3	3997	Cmpd 21478, +MS2(668.3242), 29.8eV, 49.1 min #25908	0	49.0755
20191029_0min_chimo	21565:2	8	A.SC[+57.021]TTNC[+57.021]LAPLAK.V		C[+57]*2	668.323	2	1335.64	1335.64	0	-1.1	151	NRagged	274.9	211.6	211.6	6.55	17	>sp|P04406|G3P_HUMAN Glyceraldehyde-3-phosphate dehydrogenase OS=Homo sapiens GN=GAPDH PE=1 SV=3	3997	Cmpd 21315, +MS2(668.3227), 29.8eV, 48.9 min #25739	0	48.872
20191029_0min_chimo	22011:2	8	A.[+57.021]SC[+57.021]TTNC[+57.021]LAPLAK.V		.[57], C[+57]*2	696.833	2	1392.66	1392.66	0	-1.9	151	NRagged	302.2	207	207	8.34	17	>sp|P04406|G3P_HUMAN Glyceraldehyde-3-phosphate dehydrogenase OS=Homo sapiens GN=GAPDH PE=1 SV=3	3997	Cmpd 21757, +MS2(696.8328), 31.0eV, 49.4 min #26197	0	49.4293
20191029_0min_chimo	22171:2	8	A.[+57.021]SC[+57.021]TTNC[+57.021]LAPLAK.V		.[57], C[+57]*2	696.835	2	1392.66	1392.66	0	0.8	151	NRagged	323.4	188.4	188.4	8.6	17	>sp|P04406|G3P_HUMAN Glyceraldehyde-3-phosphate dehydrogenase OS=Homo sapiens GN=GAPDH PE=1 SV=3	3997	Cmpd 21915, +MS2(696.8347), 31.0eV, 49.6 min #26362	0	49.6362
20191029_0min_chimo	21686:2	8	A.SC[+57.021]TTNC[+57.021]LAPLAK.V		C[+57]*2	668.325	2	1335.64	1335.64	0	1.9	151	NRagged	356	223.8	223.8	8.53	17	>sp|P04406|G3P_HUMAN Glyceraldehyde-3-phosphate dehydrogenase OS=Homo sapiens GN=GAPDH PE=1 SV=3	3997	Cmpd 21434, +MS2(668.3247), 29.8eV, 49.0 min #25863	0	49.0257
20191029_0min_chimo	21647:2	8	A.SC[+57.021]TTNC[+57.021]LAPLAK.V		C[+57]*2	668.324	2	1335.64	1335.64	0	1	151	NRagged	467.6	303.8	303.8	8.7	17	>sp|P04406|G3P_HUMAN Glyceraldehyde-3-phosphate dehydrogenase OS=Homo sapiens GN=GAPDH PE=1 SV=3	3997	Cmpd 21395, +MS2(668.3241), 29.8eV, 49.0 min #25823	0	48.978
20191029_0min_chimo	22096:2	8	A.[+57.021]SC[+57.021]TTNC[+57.021]LAPLAK.V		.[57], C[+57]*2	696.835	2	1392.66	1392.66	0	1.1	151	NRagged	491.6	364.9	364.9	9.09	17	>sp|P04406|G3P_HUMAN Glyceraldehyde-3-phosphate dehydrogenase OS=Homo sapiens GN=GAPDH PE=1 SV=3	3997	Cmpd 21840, +MS2(696.8349), 31.0eV, 49.5 min #26282	0	49.5268
20191029_0min_chimo	22046:2	8	A.[+57.021]SC[+57.021]TTNC[+57.021]LAPLAK.V		.[57], C[+57]*2	696.835	2	1392.66	1392.66	0	0.5	151	NRagged	551.2	364.2	364.2	9.23	17	>sp|P04406|G3P_HUMAN Glyceraldehyde-3-phosphate dehydrogenase OS=Homo sapiens GN=GAPDH PE=1 SV=3	3997	Cmpd 21792, +MS2(696.8345), 31.0eV, 49.5 min #26233	0	49.4742
20191029_0min_chimo	21898:2	8	A.SC[+57.021]TTNC[+57.021]LAPLAK[+57.021].V		C[+57]*2, K[+57]	696.835	2	1392.66	1392.66	0	1.3	151	NRagged	122	97.7	97.7	4.04	17	>sp|P04406|G3P_HUMAN Glyceraldehyde-3-phosphate dehydrogenase OS=Homo sapiens GN=GAPDH PE=1 SV=3	3997	Cmpd 21646, +MS2(696.8351), 31.0eV, 49.3 min #26083	0	49.2903
20191029_0min_chimo	21812:2	8	A.SC[+57.021]TTNC[+57.021]LAPLAK[+57.021].V		C[+57]*2, K[+57]	696.835	2	1392.66	1392.66	0	1.8	151	NRagged	201.8	168.9	168.9	5.28	17	>sp|P04406|G3P_HUMAN Glyceraldehyde-3-phosphate dehydrogenase OS=Homo sapiens GN=GAPDH PE=1 SV=3	3997	Cmpd 21560, +MS2(696.8354), 31.0eV, 49.2 min #25995	0	49.1925
20191029_0min_chimo	21848:2	8	A.SC[+57.021]TTNC[+57.021]LAPLAK[+57.021].V		C[+57]*2, K[+57]	696.836	2	1392.66	1392.66	0	1.9	151	NRagged	212.5	144	144	5.27	17	>sp|P04406|G3P_HUMAN Glyceraldehyde-3-phosphate dehydrogenase OS=Homo sapiens GN=GAPDH PE=1 SV=3	3997	Cmpd 21596, +MS2(696.8355), 31.0eV, 49.2 min #26032	0	49.2378
20191029_0min_chimo	23046:2	8	S.[+57.021]C[+57.021]TTNC[+57.021]LAPLAK.V		.[57], C[+57]*2	653.318	2	1305.63	1305.63	0	-0.3	152	NRagged	210.8	143.9	143.9	5.14	17	>sp|P04406|G3P_HUMAN Glyceraldehyde-3-phosphate dehydrogenase OS=Homo sapiens GN=GAPDH PE=1 SV=3	3997	Cmpd 22772, +MS2(653.3179), 29.2eV, 50.8 min #27256	0	50.7585
20191029_0min_chimo	22913:2	8	S.[+57.021]C[+57.021]TTNC[+57.021]LAPLAK.V		.[57], C[+57]*2	653.318	2	1305.63	1305.63	0	-0.1	152	NRagged	269.1	164.4	164.4	6.4	17	>sp|P04406|G3P_HUMAN Glyceraldehyde-3-phosphate dehydrogenase OS=Homo sapiens GN=GAPDH PE=1 SV=3	3997	Cmpd 22639, +MS2(653.3181), 29.2eV, 50.6 min #27119	0	50.5985
20191029_0min_chimo	21207:2	8	S.C[+57.021]TTNC[+57.021]LAPLAK.V		C[+57]*2	624.807	2	1248.61	1248.61	0	-0.1	152	NRagged	320.4	215.7	215.7	6.78	17	>sp|P04406|G3P_HUMAN Glyceraldehyde-3-phosphate dehydrogenase OS=Homo sapiens GN=GAPDH PE=1 SV=3	3997	Cmpd 20957, +MS2(624.8073), 28.1eV, 48.4 min #25370	0	48.4322
20191029_0min_chimo	23010:2	8	S.[+57.021]C[+57.021]TTNC[+57.021]LAPLAK.V		.[57], C[+57]*2	653.318	2	1305.63	1305.63	0	0.4	152	NRagged	347.9	241.3	241.3	8.55	17	>sp|P04406|G3P_HUMAN Glyceraldehyde-3-phosphate dehydrogenase OS=Homo sapiens GN=GAPDH PE=1 SV=3	3997	Cmpd 22736, +MS2(653.3184), 29.2eV, 50.7 min #27219	0	50.7125
20191029_0min_chimo	22961:2	8	S.[+57.021]C[+57.021]TTNC[+57.021]LAPLAK.V		.[57], C[+57]*2	653.318	2	1305.63	1305.63	0	-0.8	152	NRagged	411.4	258.8	258.8	8.3	17	>sp|P04406|G3P_HUMAN Glyceraldehyde-3-phosphate dehydrogenase OS=Homo sapiens GN=GAPDH PE=1 SV=3	3997	Cmpd 22687, +MS2(653.3176), 29.2eV, 50.7 min #27169	0	50.6595
20191029_0min_chimo	20195:2	8	C.TTNC[+57.021]LAPLAK.V		C[+57]	544.792	2	1088.58	1088.58	0	-0.6	153	NRagged	74.7	33.6	33.6	2.61	17	>sp|P04406|G3P_HUMAN Glyceraldehyde-3-phosphate dehydrogenase OS=Homo sapiens GN=GAPDH PE=1 SV=3	3997	Cmpd 19962, +MS2(544.7918), 25.0eV, 47.2 min #24344	0	47.1955
20191029_0min_chimo	20111:2	8	T.[+57.021]TNC[+57.021]LAPLAK.V		.[57], C[+57]	522.779	2	1044.55	1044.55	0	0.1	154	NRagged	138.2	64.7	64.7	2.82	17	>sp|P04406|G3P_HUMAN Glyceraldehyde-3-phosphate dehydrogenase OS=Homo sapiens GN=GAPDH PE=1 SV=3	3997	Cmpd 19879, +MS2(522.7790), 24.1eV, 47.1 min #24259	0	47.0975
20191029_0min_chimo	20148:2	8	T.[+57.021]TNC[+57.021]LAPLAK.V		.[57], C[+57]	522.779	2	1044.55	1044.55	0	0.1	154	NRagged	138.4	86.3	86.3	3.51	17	>sp|P04406|G3P_HUMAN Glyceraldehyde-3-phosphate dehydrogenase OS=Homo sapiens GN=GAPDH PE=1 SV=3	3997	Cmpd 19916, +MS2(522.7790), 20.6eV, 47.2 min #24297	0	47.1442
20191029_0min_chimo	18068:2	8	T.NC[+57.021]LAPLAK.V		C[+57]	443.745	2	886.483	886.482	0	1.2	155	NRagged	182.2	1	1	2.61	17	>sp|P04406|G3P_HUMAN Glyceraldehyde-3-phosphate dehydrogenase OS=Homo sapiens GN=GAPDH PE=1 SV=3	3997	Cmpd 17862, +MS2(443.7449), 21.0eV, 44.7 min #22184	0	44.6482
20191029_0min_chimo	19853:2	8	T.[+57.021]NC[+57.021]LAPLAK.V		.[57], C[+57]	472.255	2	943.503	943.503	0	0	155	NRagged	204.5	87.9	87.9	4.11	17	>sp|P04406|G3P_HUMAN Glyceraldehyde-3-phosphate dehydrogenase OS=Homo sapiens GN=GAPDH PE=1 SV=3	3997	Cmpd 19621, +MS2(472.2551), 22.1eV, 46.8 min #23995	0	46.7995
20191029_0min_chimo	19809:2	8	T.[+57.021]NC[+57.021]LAPLAK.V		.[57], C[+57]	472.255	2	943.503	943.503	0	-0.5	155	NRagged	218.7	98.7	98.7	4.12	17	>sp|P04406|G3P_HUMAN Glyceraldehyde-3-phosphate dehydrogenase OS=Homo sapiens GN=GAPDH PE=1 SV=3	3997	Cmpd 19577, +MS2(472.2549), 22.1eV, 46.7 min #23950	0	46.749
20191029_0min_chimo	17981:2	8	T.NC[+57.021]LAPLAK.V		C[+57]	443.745	2	886.482	886.482	0	0.3	155	NRagged	218.7	14.4	14.4	3.33	17	>sp|P04406|G3P_HUMAN Glyceraldehyde-3-phosphate dehydrogenase OS=Homo sapiens GN=GAPDH PE=1 SV=3	3997	Cmpd 17777, +MS2(443.7445), 21.0eV, 44.6 min #22097	0	44.5492
20191029_0min_chimo	20307:2	8	V.[+57.021]SVVDLTC[+57.021]R.L		.[57], C[+57]	503.753	2	1006.5	1006.5	0	0.6	241	NRagged	162.3	36.4	36.4	2.3	17	>sp|P04406|G3P_HUMAN Glyceraldehyde-3-phosphate dehydrogenase OS=Homo sapiens GN=GAPDH PE=1 SV=3	3997	Cmpd 20073, +MS2(503.7532), 23.3eV, 47.3 min #24458	0	47.3352
20191029_0min_chimo	19498:2	8	V.SVVDLTC[+57.021]R.L		C[+57]	475.242	2	949.477	949.477	0	-0.5	241	NRagged	162.6	32.8	32.8	2.14	17	>sp|P04406|G3P_HUMAN Glyceraldehyde-3-phosphate dehydrogenase OS=Homo sapiens GN=GAPDH PE=1 SV=3	3997	Cmpd 19284, +MS2(475.2420), 22.2eV, 46.4 min #23649	0	46.3952
20191029_0min_chimo	19591:2	8	V.SVVDLTC[+57.021]R.L		C[+57]	475.242	2	949.476	949.477	0	-0.9	241	NRagged	214.1	33.8	33.8	2.5	17	>sp|P04406|G3P_HUMAN Glyceraldehyde-3-phosphate dehydrogenase OS=Homo sapiens GN=GAPDH PE=1 SV=3	3997	Cmpd 19371, +MS2(475.2418), 22.2eV, 46.5 min #23738	0	46.4953
20191029_0min_chimo	19547:2	8	V.SVVDLTC[+57.021]R.L		C[+57]	475.243	2	949.478	949.477	0	0.8	241	NRagged	289.2	50.6	50.6	4.75	17	>sp|P04406|G3P_HUMAN Glyceraldehyde-3-phosphate dehydrogenase OS=Homo sapiens GN=GAPDH PE=1 SV=3	3997	Cmpd 19331, +MS2(475.2426), 22.2eV, 46.5 min #23697	0	46.4468
20191029_0min_chimo	16246:2	8	S.[+57.021]VVDLTC[+57.021]R.L		.[57], C[+57]	460.238	2	919.468	919.467	0	1.4	242	NRagged	120.7	56.8	56.8	2.14	17	>sp|P04406|G3P_HUMAN Glyceraldehyde-3-phosphate dehydrogenase OS=Homo sapiens GN=GAPDH PE=1 SV=3	3997	Cmpd 16080, +MS2(460.2375), 21.6eV, 42.5 min #20348	0	42.4595
20191029_0min_chimo	13689:2	8	S.VVDLTC[+57.021]R.L		C[+57]	431.727	2	862.446	862.445	0	1.2	242	NRagged	124.2	63.4	63.4	2.35	17	>sp|P04406|G3P_HUMAN Glyceraldehyde-3-phosphate dehydrogenase OS=Homo sapiens GN=GAPDH PE=1 SV=3	3997	Cmpd 13563, +MS2(431.7267), 20.5eV, 39.4 min #17757	0	39.3882
20191029_0min_chimo	13731:2	8	S.VVDLTC[+57.021]R.L		C[+57]	431.727	2	862.446	862.445	0	0.7	242	NRagged	148.9	55.3	55.3	2.14	17	>sp|P04406|G3P_HUMAN Glyceraldehyde-3-phosphate dehydrogenase OS=Homo sapiens GN=GAPDH PE=1 SV=3	3997	Cmpd 13605, +MS2(431.7265), 20.5eV, 39.4 min #17800	0	39.4372
20191029_0min_chimo	40620:3	9	L.[+114.043]K[+87.998]PEDITQIQPQQLVLR.L		.[114], K[+88]	703.376	3	2108.11	2108.12	0	-1	107	Specific	80.4	80.4	0	3.94	15	>sp|P05556|ITB1_HUMAN Integrin beta-1 OS=Homo sapiens GN=ITGB1 PE=1 SV=2	4089	Cmpd 40066, +MS2(703.3764), 26.3eV, 73.7 min #45296	0	73.6578
20191029_0min_chimo	40606:3	9	L.[+145.020]KPEDITQIQPQQLVLR.L		.[+145]	684.371	3	2051.1	2051.09	0	1.4	107	Specific	227.5	227.5	18.3	7.96	15	>sp|P05556|ITB1_HUMAN Integrin beta-1 OS=Homo sapiens GN=ITGB1 PE=1 SV=2	4089	Cmpd 40052, +MS2(684.3709), 25.7eV, 73.6 min #45281	0	73.6232
20191029_0min_chimo	40628:3	9	L.[+145.020]KPEDITQIQPQQLVLR.L		.[+145]	684.371	3	2051.1	2051.09	0	0.7	107	Specific	264.1	264.1	18.3	8.22	15	>sp|P05556|ITB1_HUMAN Integrin beta-1 OS=Homo sapiens GN=ITGB1 PE=1 SV=2	4089	Cmpd 40074, +MS2(684.3705), 25.7eV, 73.7 min #45304	0	73.662
20191029_0min_chimo	14133:2	9	M.[+145.020]KDDLENVK.S		.[+145]	553.264	2	1105.52	1105.52	0	0.6	156	Specific	154.5	36.2	36.2	2.3	15	>sp|P05556|ITB1_HUMAN Integrin beta-1 OS=Homo sapiens GN=ITGB1 PE=1 SV=2	4089	Cmpd 14003, +MS2(553.2637), 25.3eV, 39.9 min #18210	0	39.9193
20191029_0min_chimo	12631:3	9	F.NELVGK[+145.020]QR.I		K[+145]	363.522	3	1088.55	1088.55	0	-0.6	233	Specific	153.9	50.2	50.2	2.63	15	>sp|P05556|ITB1_HUMAN Integrin beta-1 OS=Homo sapiens GN=ITGB1 PE=1 SV=2	4089	Cmpd 12515, +MS2(363.5219), 15.4eV, 38.1 min #16676	0	38.0945
20191029_0min_chimo	14071:3	9	F.[+57.021]NELVGK[+145.020]QR.I		.[57], K[+145]	382.529	3	1145.57	1145.57	0	0.1	233	Specific	178.6	69.9	69.9	3.17	15	>sp|P05556|ITB1_HUMAN Integrin beta-1 OS=Homo sapiens GN=ITGB1 PE=1 SV=2	4089	Cmpd 13941, +MS2(382.5293), 16.0eV, 39.9 min #18146	0	39.8497
20191029_0min_chimo	14129:2	9	F.[+57.021]NELVGK[+145.020]QR.I		.[57], K[+145]	573.29	2	1145.57	1145.57	0	-0.9	233	Specific	200.3	11.6	11.6	2.67	15	>sp|P05556|ITB1_HUMAN Integrin beta-1 OS=Homo sapiens GN=ITGB1 PE=1 SV=2	4089	Cmpd 13999, +MS2(573.2897), 26.1eV, 39.9 min #18206	0	39.9172
20191029_0min_chimo	14022:3	9	F.[+57.021]NELVGK[+145.020]QR.I		.[57], K[+145]	382.53	3	1145.58	1145.57	0	2.1	233	Specific	230.7	91.7	91.7	4.75	15	>sp|P05556|ITB1_HUMAN Integrin beta-1 OS=Homo sapiens GN=ITGB1 PE=1 SV=2	4089	Cmpd 13894, +MS2(382.5300), 16.0eV, 39.8 min #18098	0	39.7978
20191029_0min_chimo	12669:2	9	F.NELVGK[+145.020]QR.I		K[+145]	544.78	2	1088.55	1088.55	0	1.2	233	Specific	241.2	37.4	37.4	4.14	15	>sp|P05556|ITB1_HUMAN Integrin beta-1 OS=Homo sapiens GN=ITGB1 PE=1 SV=2	4089	Cmpd 12551, +MS2(544.7802), 25.0eV, 38.1 min #16713	0	38.1407
20191029_0min_chimo	13990:2	9	F.[+57.021]NELVGK[+145.020]QR.I		.[57], K[+145]	573.291	2	1145.58	1145.57	0	1.2	233	Specific	242.7	40.1	40.1	4.43	15	>sp|P05556|ITB1_HUMAN Integrin beta-1 OS=Homo sapiens GN=ITGB1 PE=1 SV=2	4089	Cmpd 13862, +MS2(573.2909), 26.1eV, 39.8 min #18065	0	39.7538
20191029_0min_chimo	14028:2	9	F.[+57.021]NELVGK[+145.020]QR.I		.[57], K[+145]	573.291	2	1145.58	1145.57	0	1.3	233	Specific	290.6	41.5	41.5	6.3	15	>sp|P05556|ITB1_HUMAN Integrin beta-1 OS=Homo sapiens GN=ITGB1 PE=1 SV=2	4089	Cmpd 13900, +MS2(573.2910), 26.1eV, 39.8 min #18104	0	39.801
20191029_0min_chimo	14068:2	9	F.[+57.021]NELVGK[+145.020]QR.I		.[57], K[+145]	573.292	2	1145.58	1145.57	0	2.5	233	Specific	293.5	54.4	54.4	5.96	15	>sp|P05556|ITB1_HUMAN Integrin beta-1 OS=Homo sapiens GN=ITGB1 PE=1 SV=2	4089	Cmpd 13938, +MS2(573.2917), 26.1eV, 39.9 min #18143	0	39.8482
20191029_0min_chimo	12620:2	9	F.NELVGK[+145.020]QR.I		K[+145]	544.781	2	1088.55	1088.55	0	2.1	233	Specific	300.1	45.3	45.3	5.06	15	>sp|P05556|ITB1_HUMAN Integrin beta-1 OS=Homo sapiens GN=ITGB1 PE=1 SV=2	4089	Cmpd 12506, +MS2(544.7806), 25.0eV, 38.1 min #16667	0	38.0897
20191029_0min_chimo	32646:2	9	V.AVC[+57.021]GSLIGWR.N		C[+57]	559.794	2	1118.58	1118.58	0	2	259	NRagged	145.6	60.2	60.2	3.19	15	>sp|P05556|ITB1_HUMAN Integrin beta-1 OS=Homo sapiens GN=ITGB1 PE=1 SV=2	4089	Cmpd 32260, +MS2(559.7935), 25.6eV, 62.9 min #37099	0	62.9325
20191029_0min_chimo	31142:2	9	V.[+57.021]C[+57.021]GSLIGWR.N		.[57], C[+57]	503.248	2	1005.49	1005.49	0	-4.2	261	NRagged	167.6	85.9	85.9	3.22	15	>sp|P05556|ITB1_HUMAN Integrin beta-1 OS=Homo sapiens GN=ITGB1 PE=1 SV=2	4089	Cmpd 30782, +MS2(503.2483), 20.0eV, 60.9 min #35551	0	60.9343
20191029_0min_chimo	24679:3	9	V.QFEISITSNKC[+57.021]PK.K		C[+57]	517.932	3	1551.78	1551.78	0	-0.6	425	NRagged	52.1	41.1	41.1	2.9	15	>sp|P05556|ITB1_HUMAN Integrin beta-1 OS=Homo sapiens GN=ITGB1 PE=1 SV=2	4089	Cmpd 24387, +MS2(517.9324), 20.5eV, 52.8 min #28927	0	52.7927
20191029_0min_chimo	24772:3	9	V.[+57.021]QFEISITSNKC[+57.021]PK.K		.[57], C[+57]	536.94	3	1608.81	1608.81	0	0.4	425	NRagged	153.8	153.8	153.8	4.8	15	>sp|P05556|ITB1_HUMAN Integrin beta-1 OS=Homo sapiens GN=ITGB1 PE=1 SV=2	4089	Cmpd 24480, +MS2(536.9401), 21.1eV, 52.9 min #29022	0	52.8962
20191029_0min_chimo	24560:3	9	V.QFEISITSNKC[+57.021]PK.K		C[+57]	517.931	3	1551.78	1551.78	0	-2.6	425	NRagged	156.7	137.9	137.9	4.5	15	>sp|P05556|ITB1_HUMAN Integrin beta-1 OS=Homo sapiens GN=ITGB1 PE=1 SV=2	4089	Cmpd 24272, +MS2(517.9314), 20.5eV, 52.6 min #28806	0	52.6277
20191029_0min_chimo	24834:3	9	V.[+57.021]QFEISITSNKC[+57.021]PK.K		.[57], C[+57]	536.94	3	1608.81	1608.81	0	-0.2	425	NRagged	161.9	120.2	120.2	4.1	15	>sp|P05556|ITB1_HUMAN Integrin beta-1 OS=Homo sapiens GN=ITGB1 PE=1 SV=2	4089	Cmpd 24542, +MS2(536.9397), 21.1eV, 53.0 min #29086	0	52.9837
20191029_0min_chimo	24625:3	9	V.QFEISITSNKC[+57.021]PK.K		C[+57]	517.933	3	1551.78	1551.78	0	-0.3	425	NRagged	240.5	142	142	6.24	15	>sp|P05556|ITB1_HUMAN Integrin beta-1 OS=Homo sapiens GN=ITGB1 PE=1 SV=2	4089	Cmpd 24335, +MS2(517.9325), 20.5eV, 52.7 min #28874	0	52.7382
20191029_0min_chimo	24791:3	9	V.[+57.021]QFEISITSNKC[+57.021]PK.K		.[57], C[+57]	536.94	3	1608.81	1608.81	0	0.1	425	NRagged	274.2	247.8	247.8	7.19	15	>sp|P05556|ITB1_HUMAN Integrin beta-1 OS=Homo sapiens GN=ITGB1 PE=1 SV=2	4089	Cmpd 24499, +MS2(536.9399), 21.1eV, 52.9 min #29042	0	52.9337
20191029_0min_chimo	24577:3	9	V.QFEISITSNKC[+57.021]PK.K		C[+57]	517.932	3	1551.78	1551.78	0	-1.4	425	NRagged	303.4	273.7	273.7	6.64	15	>sp|P05556|ITB1_HUMAN Integrin beta-1 OS=Homo sapiens GN=ITGB1 PE=1 SV=2	4089	Cmpd 24289, +MS2(517.9320), 20.5eV, 52.7 min #28826	0	52.68
20191029_0min_chimo	24570:3	9	V.QFEISITSNKC[+57.021]PK.K		C[+57]	517.932	3	1551.78	1551.78	0	-1.3	425	NRagged	376.8	296.4	296.4	8.42	15	>sp|P05556|ITB1_HUMAN Integrin beta-1 OS=Homo sapiens GN=ITGB1 PE=1 SV=2	4089	Cmpd 24282, +MS2(517.9320), 20.5eV, 52.7 min #28818	0	52.6667
20191029_0min_chimo	33612:2	9	V.Q[-17.027]FEISITSNKC[+57.021]PK.K		C[+57], Q[-17]	767.881	2	1534.75	1534.76	0	-1.7	425	NRagged	31.1	7.1	7.1	2.25	15	>sp|P05556|ITB1_HUMAN Integrin beta-1 OS=Homo sapiens GN=ITGB1 PE=1 SV=2	4089	Cmpd 33220, +MS2(767.8808), 33.8eV, 64.2 min #38097	0	64.1783
20191029_0min_chimo	33560:2	9	V.Q[-17.027]FEISITSNKC[+57.021]PK.K		C[+57], Q[-17]	767.882	2	1534.76	1534.76	0	0.3	425	NRagged	241.2	101.5	101.5	8.28	15	>sp|P05556|ITB1_HUMAN Integrin beta-1 OS=Homo sapiens GN=ITGB1 PE=1 SV=2	4089	Cmpd 33168, +MS2(767.8824), 33.8eV, 64.1 min #38044	0	64.1235
20191029_0min_chimo	33469:2	9	V.Q[-17.027]FEISITSNKC[+57.021]PK.K		C[+57], Q[-17]	767.883	2	1534.76	1534.76	0	0.7	425	NRagged	321.7	141.4	141.4	7.1	15	>sp|P05556|ITB1_HUMAN Integrin beta-1 OS=Homo sapiens GN=ITGB1 PE=1 SV=2	4089	Cmpd 33077, +MS2(767.8827), 33.8eV, 64.0 min #37949	0	64.0067
20191029_0min_chimo	33517:2	9	V.Q[-17.027]FEISITSNKC[+57.021]PK.K		C[+57], Q[-17]	767.882	2	1534.76	1534.76	0	-0.1	425	NRagged	328.1	91.9	91.9	8.3	15	>sp|P05556|ITB1_HUMAN Integrin beta-1 OS=Homo sapiens GN=ITGB1 PE=1 SV=2	4089	Cmpd 33125, +MS2(767.8820), 33.8eV, 64.1 min #37999	0	64.0693
20191029_0min_chimo	07918:2	9	K.[+145.020]KDSDSFK.I		.[+145]	486.211	2	971.416	971.414	0	1.7	438	Specific	146.4	36.3	35	2.06	15	>sp|P05556|ITB1_HUMAN Integrin beta-1 OS=Homo sapiens GN=ITGB1 PE=1 SV=2	4089	Cmpd 7846, +MS2(486.2114), 22.7eV, 31.8 min #11771	0	31.7718
20191029_0min_chimo	07984:2	9	K.[+145.020]KDSDSFK.I		.[+145]	486.21	2	971.414	971.414	0	-0.3	438	Specific	196.9	109.6	47.5	3.38	15	>sp|P05556|ITB1_HUMAN Integrin beta-1 OS=Homo sapiens GN=ITGB1 PE=1 SV=2	4089	Cmpd 7912, +MS2(486.2105), 22.7eV, 31.9 min #11843	0	31.8785
20191029_0min_chimo	07932:2	9	K.[+145.020]KDSDSFK.I		.[+145]	486.211	2	971.415	971.414	0	0.8	438	Specific	204.8	116	48.2	3.85	15	>sp|P05556|ITB1_HUMAN Integrin beta-1 OS=Homo sapiens GN=ITGB1 PE=1 SV=2	4089	Cmpd 7860, +MS2(486.2109), 22.7eV, 31.8 min #11786	0	31.7947
20191029_0min_chimo	29243:2	10	K.SSGEIVYC[+57.021]GQVFEK.S		C[+57]	801.879	2	1602.75	1602.75	0	1.8	57	Specific	251.7	148.6	148.6	7.09	14	>sp|Q02543|RL18A_HUMAN 60S ribosomal protein L18a OS=Homo sapiens GN=RPL18A PE=1 SV=2	7779	Cmpd 28903, +MS2(801.8785), 35.1eV, 58.6 min #33614	0	58.5972
20191029_0min_chimo	29131:2	10	K.SSGEIVYC[+57.021]GQVFEK.S		C[+57]	801.878	2	1602.75	1602.75	0	1.4	57	Specific	255.6	153	153	8.45	14	>sp|Q02543|RL18A_HUMAN 60S ribosomal protein L18a OS=Homo sapiens GN=RPL18A PE=1 SV=2	7779	Cmpd 28791, +MS2(801.8782), 35.1eV, 58.5 min #33498	0	58.4597
20191029_0min_chimo	29679:2	10	K.[+57.021]SSGEIVYC[+57.021]GQVFEK.S		.[57], C[+57]	830.389	2	1659.77	1659.77	0	1.7	57	Specific	319.7	175.8	175.8	8.6	14	>sp|Q02543|RL18A_HUMAN 60S ribosomal protein L18a OS=Homo sapiens GN=RPL18A PE=1 SV=2	7779	Cmpd 29335, +MS2(830.3892), 36.2eV, 59.1 min #34060	0	59.1415
20191029_0min_chimo	29622:2	10	K.[+57.021]SSGEIVYC[+57.021]GQVFEK.S		.[57], C[+57]	830.39	2	1659.77	1659.77	0	2.1	57	Specific	362.5	184.1	184.1	8.65	14	>sp|Q02543|RL18A_HUMAN 60S ribosomal protein L18a OS=Homo sapiens GN=RPL18A PE=1 SV=2	7779	Cmpd 29278, +MS2(830.3895), 36.2eV, 59.1 min #34000	0	59.0643
20191029_0min_chimo	29194:2	10	K.SSGEIVYC[+57.021]GQVFEK.S		C[+57]	801.879	2	1602.75	1602.75	0	1.8	57	Specific	423.5	228.9	228.9	8.59	14	>sp|Q02543|RL18A_HUMAN 60S ribosomal protein L18a OS=Homo sapiens GN=RPL18A PE=1 SV=2	7779	Cmpd 28854, +MS2(801.8785), 35.1eV, 58.5 min #33564	0	58.5435
20191029_0min_chimo	29153:2	10	K.SSGEIVYC[+57.021]GQVFEK.S		C[+57]	801.878	2	1602.75	1602.75	0	1.2	57	Specific	444.9	269.8	269.8	8.62	14	>sp|Q02543|RL18A_HUMAN 60S ribosomal protein L18a OS=Homo sapiens GN=RPL18A PE=1 SV=2	7779	Cmpd 28813, +MS2(801.8780), 35.1eV, 58.5 min #33522	0	58.4943
20191029_0min_chimo	29147:2	10	S.SGEIVYC[+57.021]GQVFEK.S		C[+57]	758.362	2	1515.72	1515.71	0	0.8	58	NRagged	217.2	101.1	101.1	4.99	14	>sp|Q02543|RL18A_HUMAN 60S ribosomal protein L18a OS=Homo sapiens GN=RPL18A PE=1 SV=2	7779	Cmpd 28807, +MS2(758.3617), 28.0eV, 58.5 min #33516	0	58.4907
20191029_0min_chimo	28830:2	10	S.GEIVYC[+57.021]GQVFEK.S		C[+57]	714.844	2	1428.68	1428.68	0	-1.2	59	NRagged	34.7	3.3	3.3	2.14	14	>sp|Q02543|RL18A_HUMAN 60S ribosomal protein L18a OS=Homo sapiens GN=RPL18A PE=1 SV=2	7779	Cmpd 28492, +MS2(714.8442), 26.7eV, 58.1 min #33187	0	58.058
20191029_0min_chimo	35180:2	10	S.[+114.043]GEIVYC[+57.021]GQVFEK.S		.[114], C[+57]	771.866	2	1542.72	1542.73	0	-0.3	59	NRagged	95.2	18	18	2.29	14	>sp|Q02543|RL18A_HUMAN 60S ribosomal protein L18a OS=Homo sapiens GN=RPL18A PE=1 SV=2	7779	Cmpd 34772, +MS2(771.8663), 28.5eV, 66.3 min #39723	0	66.276
20191029_0min_chimo	28782:2	10	S.GEIVYC[+57.021]GQVFEK.S		C[+57]	714.844	2	1428.68	1428.68	0	-1.2	59	NRagged	157.8	6.1	6.1	2.88	14	>sp|Q02543|RL18A_HUMAN 60S ribosomal protein L18a OS=Homo sapiens GN=RPL18A PE=1 SV=2	7779	Cmpd 28446, +MS2(714.8441), 31.7eV, 58.0 min #33139	0	58.0008
20191029_0min_chimo	23535:3	10	R.DLTTAGAVTQC[+57.021]YR.D		C[+57]	485.901	3	1455.69	1455.69	0	-0.4	99	Specific	127.3	80.4	80.4	2.61	14	>sp|Q02543|RL18A_HUMAN 60S ribosomal protein L18a OS=Homo sapiens GN=RPL18A PE=1 SV=2	7779	Cmpd 23257, +MS2(485.9012), 19.5eV, 51.3 min #27754	0	51.3328
20191029_0min_chimo	23476:3	10	R.DLTTAGAVTQC[+57.021]YR.D		C[+57]	485.901	3	1455.69	1455.69	0	-0.9	99	Specific	177.3	138.9	138.9	2.69	14	>sp|Q02543|RL18A_HUMAN 60S ribosomal protein L18a OS=Homo sapiens GN=RPL18A PE=1 SV=2	7779	Cmpd 23198, +MS2(485.9010), 19.4eV, 51.3 min #27694	0	51.2747
20191029_0min_chimo	23588:2	10	R.DLTTAGAVTQC[+57.021]YR.D		C[+57]	728.348	2	1455.69	1455.69	0	-0.5	99	Specific	202.3	143.2	143.2	4.74	14	>sp|Q02543|RL18A_HUMAN 60S ribosomal protein L18a OS=Homo sapiens GN=RPL18A PE=1 SV=2	7779	Cmpd 23310, +MS2(728.3481), 27.1eV, 51.4 min #27809	0	51.3972
20191029_0min_chimo	23519:2	10	R.DLTTAGAVTQC[+57.021]YR.D		C[+57]	728.349	2	1455.69	1455.69	0	0.8	99	Specific	241.1	185.4	185.4	7.92	14	>sp|Q02543|RL18A_HUMAN 60S ribosomal protein L18a OS=Homo sapiens GN=RPL18A PE=1 SV=2	7779	Cmpd 23241, +MS2(728.3491), 32.2eV, 51.3 min #27738	0	51.3245
20191029_0min_chimo	23437:3	10	R.DLTTAGAVTQC[+57.021]YR.D		C[+57]	485.901	3	1455.69	1455.69	0	0.1	99	Specific	241.4	187.9	187.9	4.5	14	>sp|Q02543|RL18A_HUMAN 60S ribosomal protein L18a OS=Homo sapiens GN=RPL18A PE=1 SV=2	7779	Cmpd 23159, +MS2(485.9014), 19.4eV, 51.2 min #27654	0	51.2268
20191029_0min_chimo	24538:2	10	R.[+57.021]DLTTAGAVTQC[+57.021]YR.D		.[57], C[+57]	756.859	2	1512.71	1512.71	0	0.3	99	Specific	261.2	157.6	157.6	7.89	14	>sp|Q02543|RL18A_HUMAN 60S ribosomal protein L18a OS=Homo sapiens GN=RPL18A PE=1 SV=2	7779	Cmpd 24250, +MS2(756.8594), 33.3eV, 52.6 min #28784	0	52.6162
20191029_0min_chimo	23401:2	10	R.DLTTAGAVTQC[+57.021]YR.D		C[+57]	728.348	2	1455.69	1455.69	0	-0.7	99	Specific	279.7	211.2	211.2	7.93	14	>sp|Q02543|RL18A_HUMAN 60S ribosomal protein L18a OS=Homo sapiens GN=RPL18A PE=1 SV=2	7779	Cmpd 23123, +MS2(728.3479), 32.2eV, 51.2 min #27617	0	51.1807
20191029_0min_chimo	24469:2	10	R.[+57.021]DLTTAGAVTQC[+57.021]YR.D		.[57], C[+57]	756.859	2	1512.71	1512.71	0	-0.3	99	Specific	335.2	266.9	266.9	7.97	14	>sp|Q02543|RL18A_HUMAN 60S ribosomal protein L18a OS=Homo sapiens GN=RPL18A PE=1 SV=2	7779	Cmpd 24181, +MS2(756.8590), 28.0eV, 52.5 min #28711	0	52.5085
20191029_0min_chimo	24493:2	10	R.[+57.021]DLTTAGAVTQC[+57.021]YR.D		.[57], C[+57]	756.86	2	1512.71	1512.71	0	1	99	Specific	354.5	256.6	256.6	8.15	14	>sp|Q02543|RL18A_HUMAN 60S ribosomal protein L18a OS=Homo sapiens GN=RPL18A PE=1 SV=2	7779	Cmpd 24205, +MS2(756.8599), 33.3eV, 52.6 min #28737	0	52.5572
20191029_0min_chimo	23470:2	10	R.DLTTAGAVTQC[+57.021]YR.D		C[+57]	728.348	2	1455.69	1455.69	0	-1.2	99	Specific	431.1	329	329	7.94	14	>sp|Q02543|RL18A_HUMAN 60S ribosomal protein L18a OS=Homo sapiens GN=RPL18A PE=1 SV=2	7779	Cmpd 23192, +MS2(728.3476), 32.2eV, 51.3 min #27688	0	51.2715
20191029_0min_chimo	23429:2	10	R.DLTTAGAVTQC[+57.021]YR.D		C[+57]	728.349	2	1455.69	1455.69	0	0.3	99	Specific	483.1	345.4	345.4	8.36	14	>sp|Q02543|RL18A_HUMAN 60S ribosomal protein L18a OS=Homo sapiens GN=RPL18A PE=1 SV=2	7779	Cmpd 23151, +MS2(728.3487), 32.2eV, 51.2 min #27646	0	51.2227
20191029_0min_chimo	11710:2	10	L.[+57.021]TTAGAVTQC[+57.021]YR.D		.[57], C[+57]	642.805	2	1284.6	1284.6	0	1.2	101	Specific	107.8	80	80	2.36	14	>sp|Q02543|RL18A_HUMAN 60S ribosomal protein L18a OS=Homo sapiens GN=RPL18A PE=1 SV=2	7779	Cmpd 11604, +MS2(642.8045), 28.8eV, 37.0 min #15734	0	36.9512
20191029_0min_chimo	10973:2	10	L.TTAGAVTQC[+57.021]YR.D		C[+57]	614.295	2	1227.58	1227.58	0	2.6	101	Specific	118.4	90.8	90.8	2.74	14	>sp|Q02543|RL18A_HUMAN 60S ribosomal protein L18a OS=Homo sapiens GN=RPL18A PE=1 SV=2	7779	Cmpd 10887, +MS2(614.2946), 27.7eV, 36.1 min #14998	0	36.0962
20191029_0min_chimo	11678:2	10	L.[+57.021]TTAGAVTQC[+57.021]YR.D		.[57], C[+57]	642.805	2	1284.6	1284.6	0	2.7	101	Specific	240.6	158.8	158.8	5.41	14	>sp|Q02543|RL18A_HUMAN 60S ribosomal protein L18a OS=Homo sapiens GN=RPL18A PE=1 SV=2	7779	Cmpd 11574, +MS2(642.8054), 28.8eV, 36.9 min #15703	0	36.9082
20191029_0min_chimo	08627:2	10	T.TAGAVTQC[+57.021]YR.D		C[+57]	563.769	2	1126.53	1126.53	0	-1	102	NRagged	171.8	60.2	60.2	3.04	14	>sp|Q02543|RL18A_HUMAN 60S ribosomal protein L18a OS=Homo sapiens GN=RPL18A PE=1 SV=2	7779	Cmpd 8555, +MS2(563.7685), 25.7eV, 32.9 min #12543	0	32.9063
20191029_0min_chimo	07195:2	10	T.AGAVTQC[+57.021]YR.D		C[+57]	513.245	2	1025.48	1025.48	0	-0.6	103	NRagged	107.1	22	22	2.12	14	>sp|Q02543|RL18A_HUMAN 60S ribosomal protein L18a OS=Homo sapiens GN=RPL18A PE=1 SV=2	7779	Cmpd 7123, +MS2(513.2450), 20.3eV, 30.5 min #10966	0	30.4943
20191029_0min_chimo	11708:2	11	M.[+114.043]PEPAK[+145.020]SAPAPK.K		.[114], K[+145]	676.339	2	1351.67	1351.67	0	1.9	2	Specific	161.4	73.6	73.6	3.9	11	>sp|O60814|H2B1K_HUMAN Histone H2B type 1-K OS=Homo sapiens GN=HIST1H2BK PE=1 SV=3	2869	Cmpd 11602, +MS2(676.3387), 30.1eV, 37.0 min #15732	0	36.9502
20191029_0min_chimo	11598:2	11	M.[+114.043]PEPAK[+145.020]SAPAPK.K		.[114], K[+145]	676.337	2	1351.67	1351.67	0	-0.1	2	Specific	190.9	58	57.5	3.77	11	>sp|O60814|H2B1K_HUMAN Histone H2B type 1-K OS=Homo sapiens GN=HIST1H2BK PE=1 SV=3	2869	Cmpd 11496, +MS2(676.3373), 30.1eV, 36.8 min #15623	0	36.8128
20191029_0min_chimo	11575:2	11	M.[+57.021]PEPAK[+145.020]SAPAPK.K		.[57], K[+145]	647.828	2	1294.65	1294.65	0	1.9	2	Specific	240.9	149.6	136.4	6.24	11	>sp|O60814|H2B1K_HUMAN Histone H2B type 1-K OS=Homo sapiens GN=HIST1H2BK PE=1 SV=3	2869	Cmpd 11473, +MS2(647.8279), 29.0eV, 36.8 min #15600	0	36.8008
20191029_0min_chimo	11617:2	11	M.[+114.043]PEPAK[+145.020]SAPAPK.K		.[114], K[+145]	676.338	2	1351.67	1351.67	0	0.7	2	Specific	299	118.3	118.3	7.29	11	>sp|O60814|H2B1K_HUMAN Histone H2B type 1-K OS=Homo sapiens GN=HIST1H2BK PE=1 SV=3	2869	Cmpd 11515, +MS2(676.3379), 30.1eV, 36.9 min #15643	0	36.85
20191029_0min_chimo	11188:2	11	M.[+57.021]PEPAK[+145.020]SAPAPK.K		.[57], K[+145]	647.828	2	1294.65	1294.65	0	2.1	2	Specific	326.6	179.1	179.1	7.76	11	>sp|O60814|H2B1K_HUMAN Histone H2B type 1-K OS=Homo sapiens GN=HIST1H2BK PE=1 SV=3	2869	Cmpd 11096, +MS2(647.8280), 29.0eV, 36.3 min #15212	0	36.3398
20191029_0min_chimo	11151:2	11	M.[+57.021]PEPAK[+145.020]SAPAPK.K		.[57], K[+145]	647.828	2	1294.65	1294.65	0	2.6	2	Specific	337.9	201.2	177.5	7.44	11	>sp|O60814|H2B1K_HUMAN Histone H2B type 1-K OS=Homo sapiens GN=HIST1H2BK PE=1 SV=3	2869	Cmpd 11059, +MS2(647.8284), 29.0eV, 36.3 min #15174	0	36.295
20191029_0min_chimo	11106:2	11	M.PEPAK[+145.020]SAPAPK.K		K[+145]	619.317	2	1237.63	1237.62	0	1.5	2	Specific	348.2	178.8	178.8	7.81	11	>sp|O60814|H2B1K_HUMAN Histone H2B type 1-K OS=Homo sapiens GN=HIST1H2BK PE=1 SV=3	2869	Cmpd 11016, +MS2(619.3168), 27.9eV, 36.2 min #15130	0	36.2452
20191029_0min_chimo	11402:2	11	M.[+57.021]PEPAK[+145.020]SAPAPK.K		.[57], K[+145]	647.828	2	1294.65	1294.65	0	2.4	2	Specific	369.1	190.2	113.4	7.8	11	>sp|O60814|H2B1K_HUMAN Histone H2B type 1-K OS=Homo sapiens GN=HIST1H2BK PE=1 SV=3	2869	Cmpd 11304, +MS2(647.8282), 29.0eV, 36.6 min #15425	0	36.5848
20191029_0min_chimo	10972:2	11	M.PEPAK[+145.020]SAPAPK.K		K[+145]	619.317	2	1237.63	1237.62	0	1.2	2	Specific	427.2	233.8	184.9	7.75	11	>sp|O60814|H2B1K_HUMAN Histone H2B type 1-K OS=Homo sapiens GN=HIST1H2BK PE=1 SV=3	2869	Cmpd 10886, +MS2(619.3167), 27.9eV, 36.1 min #14997	0	36.0957
20191029_0min_chimo	11516:2	11	M.[+57.021]PEPAK[+145.020]SAPAPK.K		.[57], K[+145]	647.828	2	1294.65	1294.65	0	2.6	2	Specific	443.7	247.4	180.3	7.55	11	>sp|O60814|H2B1K_HUMAN Histone H2B type 1-K OS=Homo sapiens GN=HIST1H2BK PE=1 SV=3	2869	Cmpd 11418, +MS2(647.8283), 29.0eV, 36.7 min #15542	0	36.7258
20191029_0min_chimo	11479:2	11	M.[+57.021]PEPAK[+145.020]SAPAPK.K		.[57], K[+145]	647.829	2	1294.65	1294.65	0	3.3	2	Specific	468.8	248.3	189.3	7.52	11	>sp|O60814|H2B1K_HUMAN Histone H2B type 1-K OS=Homo sapiens GN=HIST1H2BK PE=1 SV=3	2869	Cmpd 11381, +MS2(647.8288), 29.0eV, 36.7 min #15504	0	36.6798
20191029_0min_chimo	11428:2	11	M.[+57.021]PEPAK[+145.020]SAPAPK.K		.[57], K[+145]	647.828	2	1294.65	1294.65	0	2.1	2	Specific	487.7	261	230	7.81	11	>sp|O60814|H2B1K_HUMAN Histone H2B type 1-K OS=Homo sapiens GN=HIST1H2BK PE=1 SV=3	2869	Cmpd 11330, +MS2(647.8280), 29.0eV, 36.6 min #15452	0	36.6257
20191029_0min_chimo	11019:2	11	M.PEPAK[+145.020]SAPAPK.K		K[+145]	619.317	2	1237.63	1237.62	0	1.6	2	Specific	506.6	270	232.1	7.89	11	>sp|O60814|H2B1K_HUMAN Histone H2B type 1-K OS=Homo sapiens GN=HIST1H2BK PE=1 SV=3	2869	Cmpd 10933, +MS2(619.3169), 27.9eV, 36.2 min #15045	0	36.1473
20191029_0min_chimo	08850:2	11	A.VSEGTK[+145.020]AVTK.Y		K[+145]	582.799	2	1164.59	1164.59	0	-2.7	112	NRagged	77.5	22.3	22.3	2.15	11	>sp|O60814|H2B1K_HUMAN Histone H2B type 1-K OS=Homo sapiens GN=HIST1H2BK PE=1 SV=3	2869	Cmpd 8778, +MS2(582.7985), 22.5eV, 33.3 min #12785	0	33.2498
20191029_0min_chimo	08833:2	11	A.VSEGTK[+145.020]AVTK.Y		K[+145]	582.798	2	1164.59	1164.59	0	-3.9	112	NRagged	129.5	45.8	45.8	2.33	11	>sp|O60814|H2B1K_HUMAN Histone H2B type 1-K OS=Homo sapiens GN=HIST1H2BK PE=1 SV=3	2869	Cmpd 8761, +MS2(582.7978), 22.5eV, 33.2 min #12766	0	33.216
20191029_0min_chimo	09226:2	11	A.[+57.021]VSEGTK[+145.020]AVTK.Y		.[57], K[+145]	611.311	2	1221.61	1221.61	0	-0.1	112	NRagged	164.6	98.9	51.5	4.19	11	>sp|O60814|H2B1K_HUMAN Histone H2B type 1-K OS=Homo sapiens GN=HIST1H2BK PE=1 SV=3	2869	Cmpd 9150, +MS2(611.3107), 23.4eV, 33.8 min #13187	0	33.8342
20191029_0min_chimo	06424:2	11	V.SEGTK[+145.020]AVTK.Y		K[+145]	533.266	2	1065.52	1065.53	0	-0.3	113	NRagged	96.3	30.6	30.6	2.2	11	>sp|O60814|H2B1K_HUMAN Histone H2B type 1-K OS=Homo sapiens GN=HIST1H2BK PE=1 SV=3	2869	Cmpd 6356, +MS2(533.2657), 24.5eV, 28.8 min #10061	0	28.8407
20191029_0min_chimo	06704:2	11	V.[+57.021]SEGTK[+145.020]AVTK.Y		.[57], K[+145]	561.776	2	1122.54	1122.55	0	-1.5	113	NRagged	101.5	54.7	54.7	2.18	11	>sp|O60814|H2B1K_HUMAN Histone H2B type 1-K OS=Homo sapiens GN=HIST1H2BK PE=1 SV=3	2869	Cmpd 6632, +MS2(561.7758), 21.9eV, 29.4 min #10385	0	29.4292
20191029_0min_chimo	06909:2	11	V.[+114.043]SEGTK[+145.020]AVTK.Y		.[114], K[+145]	590.288	2	1179.57	1179.57	0	0.9	113	NRagged	128	45.8	45.8	2.7	11	>sp|O60814|H2B1K_HUMAN Histone H2B type 1-K OS=Homo sapiens GN=HIST1H2BK PE=1 SV=3	2869	Cmpd 6837, +MS2(590.2879), 26.8eV, 29.9 min #10631	0	29.8912
20191029_0min_chimo	06347:2	11	V.SEGTK[+145.020]AVTK.Y		K[+145]	533.264	2	1065.52	1065.53	0	-3.9	113	NRagged	146.1	27.6	27.6	2.07	11	>sp|O60814|H2B1K_HUMAN Histone H2B type 1-K OS=Homo sapiens GN=HIST1H2BK PE=1 SV=3	2869	Cmpd 6279, +MS2(533.2638), 21.0eV, 28.7 min #9971	0	28.6765
20191029_0min_chimo	06678:2	11	V.[+57.021]SEGTK[+145.020]AVTK.Y		.[57], K[+145]	561.777	2	1122.55	1122.55	0	0	113	NRagged	170.5	83	83	3.43	11	>sp|O60814|H2B1K_HUMAN Histone H2B type 1-K OS=Homo sapiens GN=HIST1H2BK PE=1 SV=3	2869	Cmpd 6606, +MS2(561.7766), 25.6eV, 29.4 min #10355	0	29.377
20191029_0min_chimo	06923:2	11	V.[+114.043]SEGTK[+145.020]AVTK.Y		.[114], K[+145]	590.287	2	1179.57	1179.57	0	-0.1	113	NRagged	170.7	48.7	48.7	3.67	11	>sp|O60814|H2B1K_HUMAN Histone H2B type 1-K OS=Homo sapiens GN=HIST1H2BK PE=1 SV=3	2869	Cmpd 6851, +MS2(590.2873), 26.8eV, 29.9 min #10648	0	29.9245
20191029_0min_chimo	06615:2	11	V.[+57.021]SEGTK[+145.020]AVTK.Y		.[57], K[+145]	561.776	2	1122.55	1122.55	0	-1.1	113	NRagged	175.3	45.2	45.2	2.94	11	>sp|O60814|H2B1K_HUMAN Histone H2B type 1-K OS=Homo sapiens GN=HIST1H2BK PE=1 SV=3	2869	Cmpd 6547, +MS2(561.7760), 21.9eV, 29.2 min #10283	0	29.2335
20191029_0min_chimo	06613:2	11	V.[+57.021]SEGTK[+145.020]AVTK.Y		.[57], K[+145]	561.776	2	1122.55	1122.55	0	-0.3	113	NRagged	189.4	55.3	55.3	3.67	11	>sp|O60814|H2B1K_HUMAN Histone H2B type 1-K OS=Homo sapiens GN=HIST1H2BK PE=1 SV=3	2869	Cmpd 6545, +MS2(561.7764), 21.9eV, 29.2 min #10280	0	29.2262
20191029_0min_chimo	06363:2	11	V.SEGTK[+145.020]AVTK.Y		K[+145]	533.266	2	1065.52	1065.53	0	0	113	NRagged	190.7	79.5	74.2	3.46	11	>sp|O60814|H2B1K_HUMAN Histone H2B type 1-K OS=Homo sapiens GN=HIST1H2BK PE=1 SV=3	2869	Cmpd 6295, +MS2(533.2659), 24.5eV, 28.7 min #9990	0	28.7153
20191029_0min_chimo	06412:2	11	V.SEGTK[+145.020]AVTK.Y		K[+145]	533.265	2	1065.52	1065.53	0	-0.8	113	NRagged	194.8	68.2	68.2	3.87	11	>sp|O60814|H2B1K_HUMAN Histone H2B type 1-K OS=Homo sapiens GN=HIST1H2BK PE=1 SV=3	2869	Cmpd 6344, +MS2(533.2654), 24.5eV, 28.8 min #10047	0	28.817
20191029_0min_chimo	06895:2	11	V.[+114.043]SEGTK[+145.020]AVTK.Y		.[114], K[+145]	590.287	2	1179.57	1179.57	0	-0.1	113	NRagged	219	95	95	4.18	11	>sp|O60814|H2B1K_HUMAN Histone H2B type 1-K OS=Homo sapiens GN=HIST1H2BK PE=1 SV=3	2869	Cmpd 6823, +MS2(590.2873), 22.8eV, 29.9 min #10614	0	29.86
20191029_0min_chimo	06400:2	11	V.SEGTK[+145.020]AVTK.Y		K[+145]	533.266	2	1065.52	1065.53	0	-0.2	113	NRagged	227.6	121.3	118.5	5.26	11	>sp|O60814|H2B1K_HUMAN Histone H2B type 1-K OS=Homo sapiens GN=HIST1H2BK PE=1 SV=3	2869	Cmpd 6332, +MS2(533.2658), 24.5eV, 28.8 min #10032	0	28.7852
20191029_0min_chimo	06392:2	11	V.SEGTK[+145.020]AVTK.Y		K[+145]	533.266	2	1065.53	1065.53	0	0	113	NRagged	238.1	91.4	91.4	4.94	11	>sp|O60814|H2B1K_HUMAN Histone H2B type 1-K OS=Homo sapiens GN=HIST1H2BK PE=1 SV=3	2869	Cmpd 6324, +MS2(533.2659), 24.5eV, 28.8 min #10023	0	28.771
20191029_0min_chimo	06384:2	11	V.SEGTK[+145.020]AVTK.Y		K[+145]	533.266	2	1065.53	1065.53	0	0.8	113	NRagged	258.2	91	91	5.44	11	>sp|O60814|H2B1K_HUMAN Histone H2B type 1-K OS=Homo sapiens GN=HIST1H2BK PE=1 SV=3	2869	Cmpd 6316, +MS2(533.2663), 24.5eV, 28.8 min #10014	0	28.7567
20191029_0min_chimo	06664:2	11	V.[+57.021]SEGTK[+145.020]AVTK.Y		.[57], K[+145]	561.776	2	1122.55	1122.55	0	-0.5	113	NRagged	289.4	150.2	110.2	7.83	11	>sp|O60814|H2B1K_HUMAN Histone H2B type 1-K OS=Homo sapiens GN=HIST1H2BK PE=1 SV=3	2869	Cmpd 6594, +MS2(561.7763), 25.6eV, 29.4 min #10342	0	29.3575
20191029_0min_chimo	06374:2	11	V.SEGTK[+145.020]AVTK.Y		K[+145]	533.266	2	1065.53	1065.53	0	0.5	113	NRagged	294.7	117.2	117.2	5.59	11	>sp|O60814|H2B1K_HUMAN Histone H2B type 1-K OS=Homo sapiens GN=HIST1H2BK PE=1 SV=3	2869	Cmpd 6306, +MS2(533.2661), 24.5eV, 28.7 min #10002	0	28.7345
20191029_0min_chimo	06625:2	11	V.[+57.021]SEGTK[+145.020]AVTK.Y		.[57], K[+145]	561.777	2	1122.55	1122.55	0	0.1	113	NRagged	296.7	110.4	110.4	7.49	11	>sp|O60814|H2B1K_HUMAN Histone H2B type 1-K OS=Homo sapiens GN=HIST1H2BK PE=1 SV=3	2869	Cmpd 6557, +MS2(561.7766), 25.6eV, 29.3 min #10296	0	29.2638
20191029_0min_chimo	06644:2	11	V.[+57.021]SEGTK[+145.020]AVTK.Y		.[57], K[+145]	561.777	2	1122.55	1122.55	0	0.3	113	NRagged	338.3	114.4	114.4	7.62	11	>sp|O60814|H2B1K_HUMAN Histone H2B type 1-K OS=Homo sapiens GN=HIST1H2BK PE=1 SV=3	2869	Cmpd 6576, +MS2(561.7768), 25.6eV, 29.3 min #10320	0	29.3153
20191029_0min_chimo	06634:2	11	V.[+57.021]SEGTK[+145.020]AVTK.Y		.[57], K[+145]	561.777	2	1122.55	1122.55	0	0.3	113	NRagged	382.7	156	156	7.94	11	>sp|O60814|H2B1K_HUMAN Histone H2B type 1-K OS=Homo sapiens GN=HIST1H2BK PE=1 SV=3	2869	Cmpd 6566, +MS2(561.7768), 25.6eV, 29.3 min #10308	0	29.292
20191029_0min_chimo	06977:2	11	V.SEGTK[+145.020]AVTK[+57.021].Y		K[+57][+145]	561.777	2	1122.55	1122.55	0	0.6	113	NRagged	75.8	36.9	36.9	2.15	11	>sp|O60814|H2B1K_HUMAN Histone H2B type 1-K OS=Homo sapiens GN=HIST1H2BK PE=1 SV=3	2869	Cmpd 6905, +MS2(561.7769), 21.9eV, 30.0 min #10709	0	30.0232
20191029_0min_chimo	06944:2	11	V.SEGTK[+145.020]AVTK[+57.021].Y		K[+57][+145]	561.777	2	1122.55	1122.55	0	1.2	113	NRagged	101.2	49.4	49.4	2.31	11	>sp|O60814|H2B1K_HUMAN Histone H2B type 1-K OS=Homo sapiens GN=HIST1H2BK PE=1 SV=3	2869	Cmpd 6872, +MS2(561.7773), 25.6eV, 30.0 min #10672	0	29.9648
20191029_0min_chimo	06954:2	11	V.SEGTK[+145.020]AVTK[+57.021].Y		K[+57][+145]	561.776	2	1122.55	1122.55	0	-0.3	113	NRagged	127.3	23.1	23.1	2.53	11	>sp|O60814|H2B1K_HUMAN Histone H2B type 1-K OS=Homo sapiens GN=HIST1H2BK PE=1 SV=3	2869	Cmpd 6882, +MS2(561.7764), 25.6eV, 30.0 min #10683	0	29.9818
20191029_0min_chimo	11068:3	12	K.N[+0.984]ASVSISHNSC[+57.021]TAPDK.T		C[+57], N[+1]	563.59	3	1688.76	1688.75	0	0.5	276	Specific	294.3	254.4	254.4	5.81	17	>sp|P08575|PTPRC_HUMAN Receptor-type tyrosine-protein phosphatase C OS=Homo sapiens GN=PTPRC PE=1 SV=2	4256	Cmpd 10980, +MS2(563.5899), 21.9eV, 36.2 min #15093	0	36.1992
20191029_0min_chimo	15093:3	12	K.[+114.043]FQLHDC[+57.021]TQVEK.A		.[114], C[+57]	506.905	3	1518.7	1518.7	0	0.7	304	Specific	98.9	32	32	2.16	17	>sp|P08575|PTPRC_HUMAN Receptor-type tyrosine-protein phosphatase C OS=Homo sapiens GN=PTPRC PE=1 SV=2	4256	Cmpd 14957, +MS2(506.9054), 20.2eV, 41.1 min #19193	0	41.0903
20191029_0min_chimo	24710:3	12	K.[+114.043]FQLHDC[+57.021]TQVEK.A		.[114], C[+57]	506.904	3	1518.7	1518.7	0	-1.3	304	Specific	141.6	127.1	127.1	3.51	17	>sp|P08575|PTPRC_HUMAN Receptor-type tyrosine-protein phosphatase C OS=Homo sapiens GN=PTPRC PE=1 SV=2	4256	Cmpd 24418, +MS2(506.9044), 20.1eV, 52.8 min #28959	0	52.8363
20191029_0min_chimo	17412:3	12	K.[+114.043]FQLHDC[+57.021]TQVEK.A		.[114], C[+57]	506.905	3	1518.7	1518.7	0	0.5	304	Specific	160.8	108.2	108.2	2.79	17	>sp|P08575|PTPRC_HUMAN Receptor-type tyrosine-protein phosphatase C OS=Homo sapiens GN=PTPRC PE=1 SV=2	4256	Cmpd 17218, +MS2(506.9053), 20.1eV, 43.9 min #21520	0	43.855
20191029_0min_chimo	17366:3	12	K.[+114.043]FQLHDC[+57.021]TQVEK.A		.[114], C[+57]	506.906	3	1518.7	1518.7	0	1.2	304	Specific	213.1	94.7	94.7	2.7	17	>sp|P08575|PTPRC_HUMAN Receptor-type tyrosine-protein phosphatase C OS=Homo sapiens GN=PTPRC PE=1 SV=2	4256	Cmpd 17178, +MS2(506.9056), 20.1eV, 43.8 min #21479	0	43.8068
20191029_0min_chimo	17319:3	12	K.[+114.043]FQLHDC[+57.021]TQVEK.A		.[114], C[+57]	506.905	3	1518.7	1518.7	0	0.8	304	Specific	253.6	123.3	123.3	4.01	17	>sp|P08575|PTPRC_HUMAN Receptor-type tyrosine-protein phosphatase C OS=Homo sapiens GN=PTPRC PE=1 SV=2	4256	Cmpd 17133, +MS2(506.9054), 20.1eV, 43.8 min #21433	0	43.7563
20191029_0min_chimo	16115:3	12	K.FQLHDC[+57.021]TQVEK.A		C[+57]	468.891	3	1404.66	1404.66	0	0.2	304	Specific	280.8	194	194	5.81	17	>sp|P08575|PTPRC_HUMAN Receptor-type tyrosine-protein phosphatase C OS=Homo sapiens GN=PTPRC PE=1 SV=2	4256	Cmpd 15955, +MS2(468.8908), 18.9eV, 42.3 min #20220	0	42.3122
20191029_0min_chimo	17766:3	12	K.[+57.021]FQLHDC[+57.021]TQVEK.A		.[57], C[+57]	487.898	3	1461.68	1461.68	0	-0.8	304	Specific	288.4	213.1	199.7	5.05	17	>sp|P08575|PTPRC_HUMAN Receptor-type tyrosine-protein phosphatase C OS=Homo sapiens GN=PTPRC PE=1 SV=2	4256	Cmpd 17562, +MS2(487.8975), 19.5eV, 44.3 min #21875	0	44.2808
20191029_0min_chimo	16078:3	12	K.FQLHDC[+57.021]TQVEK.A		C[+57]	468.891	3	1404.66	1404.66	0	0.9	304	Specific	319.3	213.3	213.3	5.92	17	>sp|P08575|PTPRC_HUMAN Receptor-type tyrosine-protein phosphatase C OS=Homo sapiens GN=PTPRC PE=1 SV=2	4256	Cmpd 15918, +MS2(468.8912), 19.0eV, 42.3 min #20182	0	42.2657
20191029_0min_chimo	15975:3	12	K.FQLHDC[+57.021]TQVEK.A		C[+57]	468.891	3	1404.66	1404.66	0	-0.4	304	Specific	424.7	280.9	280.9	6.02	17	>sp|P08575|PTPRC_HUMAN Receptor-type tyrosine-protein phosphatase C OS=Homo sapiens GN=PTPRC PE=1 SV=2	4256	Cmpd 15821, +MS2(468.8906), 18.9eV, 42.2 min #20082	0	42.1512
20191029_0min_chimo	16066:3	12	K.FQLHDC[+57.021]TQVEK.A		C[+57]	468.891	3	1404.66	1404.66	0	0.9	304	Specific	446.3	297.4	297.4	6.02	17	>sp|P08575|PTPRC_HUMAN Receptor-type tyrosine-protein phosphatase C OS=Homo sapiens GN=PTPRC PE=1 SV=2	4256	Cmpd 15908, +MS2(468.8912), 18.9eV, 42.3 min #20172	0	42.2605
20191029_0min_chimo	17721:3	12	K.[+57.021]FQLHDC[+57.021]TQVEK.A		.[57], C[+57]	487.898	3	1461.68	1461.68	0	0.6	304	Specific	446.8	313	233.4	6.07	17	>sp|P08575|PTPRC_HUMAN Receptor-type tyrosine-protein phosphatase C OS=Homo sapiens GN=PTPRC PE=1 SV=2	4256	Cmpd 17517, +MS2(487.8982), 19.5eV, 44.2 min #21828	0	44.2215
20191029_0min_chimo	17668:3	12	K.[+57.021]FQLHDC[+57.021]TQVEK.A		.[57], C[+57]	487.898	3	1461.68	1461.68	0	-0.6	304	Specific	456.8	323.7	205.1	6.04	17	>sp|P08575|PTPRC_HUMAN Receptor-type tyrosine-protein phosphatase C OS=Homo sapiens GN=PTPRC PE=1 SV=2	4256	Cmpd 17464, +MS2(487.8976), 19.5eV, 44.2 min #21773	0	44.1557
20191029_0min_chimo	15993:3	12	K.FQLHDC[+57.021]TQVEK.A		C[+57]	468.891	3	1404.66	1404.66	0	-0.4	304	Specific	496.5	323.5	323.5	6.4	17	>sp|P08575|PTPRC_HUMAN Receptor-type tyrosine-protein phosphatase C OS=Homo sapiens GN=PTPRC PE=1 SV=2	4256	Cmpd 15839, +MS2(468.8906), 19.0eV, 42.2 min #20100	0	42.1605
20191029_0min_chimo	16024:3	12	K.FQLHDC[+57.021]TQVEK.A		C[+57]	468.891	3	1404.66	1404.66	0	1.4	304	Specific	500	383.8	383.8	8.72	17	>sp|P08575|PTPRC_HUMAN Receptor-type tyrosine-protein phosphatase C OS=Homo sapiens GN=PTPRC PE=1 SV=2	4256	Cmpd 15868, +MS2(468.8914), 18.9eV, 42.2 min #20130	0	42.2032
20191029_0min_chimo	17744:3	12	K.[+57.021]FQLHDC[+57.021]TQVEK.A		.[57], C[+57]	487.898	3	1461.68	1461.68	0	0.6	304	Specific	524.5	422.5	274.6	8.86	17	>sp|P08575|PTPRC_HUMAN Receptor-type tyrosine-protein phosphatase C OS=Homo sapiens GN=PTPRC PE=1 SV=2	4256	Cmpd 17540, +MS2(487.8982), 19.6eV, 44.2 min #21851	0	44.2335
20191029_0min_chimo	16036:3	12	K.FQLHDC[+57.021]TQVEK.A		C[+57]	468.891	3	1404.66	1404.66	0	1.4	304	Specific	536.2	407.9	407.9	8.85	17	>sp|P08575|PTPRC_HUMAN Receptor-type tyrosine-protein phosphatase C OS=Homo sapiens GN=PTPRC PE=1 SV=2	4256	Cmpd 15880, +MS2(468.8914), 19.0eV, 42.2 min #20142	0	42.2093
20191029_0min_chimo	15573:3	12	K.FQLHDC[+57.021]TQVEK[+57.021].A		C[+57], K[+57]	487.898	3	1461.68	1461.68	0	0.4	304	Specific	21.7	21.7	21.7	2.11	17	>sp|P08575|PTPRC_HUMAN Receptor-type tyrosine-protein phosphatase C OS=Homo sapiens GN=PTPRC PE=1 SV=2	4256	Cmpd 15423, +MS2(487.8981), 19.5eV, 41.7 min #19674	0	41.6712
20191029_0min_chimo	15530:3	12	K.FQLH[+57.021]DC[+57.021]TQVEK.A		C[+57], H[+57]	487.898	3	1461.68	1461.68	0	0.9	304	Specific	123.1	57.1	57.1	2.11	17	>sp|P08575|PTPRC_HUMAN Receptor-type tyrosine-protein phosphatase C OS=Homo sapiens GN=PTPRC PE=1 SV=2	4256	Cmpd 15382, +MS2(487.8983), 19.5eV, 41.6 min #19632	0	41.6223
20191029_0min_chimo	15652:3	12	K.FQLH[+57.021]DC[+57.021]TQVEK.A		C[+57], H[+57]	487.898	3	1461.68	1461.68	0	0.4	304	Specific	269.3	146.8	132.7	4.53	17	>sp|P08575|PTPRC_HUMAN Receptor-type tyrosine-protein phosphatase C OS=Homo sapiens GN=PTPRC PE=1 SV=2	4256	Cmpd 15502, +MS2(487.8981), 19.5eV, 41.8 min #19755	0	41.7667
20191029_0min_chimo	15736:3	12	K.FQLH[+57.021]DC[+57.021]TQVEK.A		C[+57], H[+57]	487.898	3	1461.68	1461.68	0	0.5	304	Specific	284.1	178.9	160.6	5.23	17	>sp|P08575|PTPRC_HUMAN Receptor-type tyrosine-protein phosphatase C OS=Homo sapiens GN=PTPRC PE=1 SV=2	4256	Cmpd 15586, +MS2(487.8981), 19.5eV, 41.9 min #19841	0	41.865
20191029_0min_chimo	16199:3	12	K.FQLHDC[+57.021]TQVEK[+57.021].A		C[+57], K[+57]	487.898	3	1461.68	1461.68	0	0.2	304	Specific	306.4	221.9	211	5.29	17	>sp|P08575|PTPRC_HUMAN Receptor-type tyrosine-protein phosphatase C OS=Homo sapiens GN=PTPRC PE=1 SV=2	4256	Cmpd 16035, +MS2(487.8980), 19.5eV, 42.4 min #20302	0	42.4087
20191029_0min_chimo	15695:3	12	K.FQLH[+57.021]DC[+57.021]TQVEK.A		C[+57], H[+57]	487.899	3	1461.68	1461.68	0	1.3	304	Specific	321.3	205.1	139.5	5.38	17	>sp|P08575|PTPRC_HUMAN Receptor-type tyrosine-protein phosphatase C OS=Homo sapiens GN=PTPRC PE=1 SV=2	4256	Cmpd 15545, +MS2(487.8985), 19.5eV, 41.8 min #19799	0	41.8165
20191029_0min_chimo	16149:3	12	K.FQLHDC[+57.021]TQVEK[+57.021].A		C[+57], K[+57]	487.898	3	1461.68	1461.68	0	0	304	Specific	431.4	266.2	266.2	6.24	17	>sp|P08575|PTPRC_HUMAN Receptor-type tyrosine-protein phosphatase C OS=Homo sapiens GN=PTPRC PE=1 SV=2	4256	Cmpd 15989, +MS2(487.8979), 19.5eV, 42.4 min #20255	0	42.3573
20191029_0min_chimo	17993:2	12	F.TN[+0.984]ASK[+145.020]IIK.T		K[+145], N[+1]	510.773	2	1020.54	1020.54	0	0	377	Specific	114.7	50.8	50.8	2.01	17	>sp|P08575|PTPRC_HUMAN Receptor-type tyrosine-protein phosphatase C OS=Homo sapiens GN=PTPRC PE=1 SV=2	4256	Cmpd 17789, +MS2(510.7733), 23.6eV, 44.6 min #22109	0	44.556
20191029_0min_chimo	17826:2	12	F.TN[+0.984]ASK[+145.020]IIK.T		K[+145], N[+1]	510.774	2	1020.54	1020.54	0	0.7	377	Specific	245.3	78.8	78.8	4.51	17	>sp|P08575|PTPRC_HUMAN Receptor-type tyrosine-protein phosphatase C OS=Homo sapiens GN=PTPRC PE=1 SV=2	4256	Cmpd 17622, +MS2(510.7737), 23.6eV, 44.4 min #21938	0	44.3593
20191029_0min_chimo	17906:2	12	F.TN[+0.984]ASK[+145.020]IIK.T		K[+145], N[+1]	510.774	2	1020.54	1020.54	0	0.5	377	Specific	293.8	42.3	42.3	4.22	17	>sp|P08575|PTPRC_HUMAN Receptor-type tyrosine-protein phosphatase C OS=Homo sapiens GN=PTPRC PE=1 SV=2	4256	Cmpd 17702, +MS2(510.7736), 23.6eV, 44.5 min #22020	0	44.4555
20191029_0min_chimo	39045:3	12	K.[+57.021]TDFGSPGEPQIIFC[+57.021]R.S		.[57], C[+57]	594.281	3	1780.83	1780.83	0	-1.6	385	Specific	117.3	117.3	117.3	3.97	17	>sp|P08575|PTPRC_HUMAN Receptor-type tyrosine-protein phosphatase C OS=Homo sapiens GN=PTPRC PE=1 SV=2	4256	Cmpd 38537, +MS2(594.2813), 22.9eV, 71.6 min #43698	0	71.5872
20191029_0min_chimo	38310:2	12	K.TDFGSPGEPQIIFC[+57.021]R.S		C[+57]	862.415	2	1723.82	1723.81	0	6.4	385	Specific	140.8	140.8	140.8	3.72	17	>sp|P08575|PTPRC_HUMAN Receptor-type tyrosine-protein phosphatase C OS=Homo sapiens GN=PTPRC PE=1 SV=2	4256	Cmpd 37826, +MS2(862.4146), 31.3eV, 70.6 min #42954	0	70.6297
20191029_0min_chimo	39009:3	12	K.[+57.021]TDFGSPGEPQIIFC[+57.021]R.S		.[57], C[+57]	594.282	3	1780.83	1780.83	0	-1.1	385	Specific	155.6	155.6	155.6	4.1	17	>sp|P08575|PTPRC_HUMAN Receptor-type tyrosine-protein phosphatase C OS=Homo sapiens GN=PTPRC PE=1 SV=2	4256	Cmpd 38501, +MS2(594.2816), 22.9eV, 71.5 min #43659	0	71.5283
20191029_0min_chimo	09744:3	12	R.N[+0.984]ESHK[+145.020]NC[+57.021]DFR.V		C[+57], K[+145], N[+1]	484.86	3	1452.57	1452.56	0	1.2	529	Specific	40.2	19	19	2.12	17	>sp|P08575|PTPRC_HUMAN Receptor-type tyrosine-protein phosphatase C OS=Homo sapiens GN=PTPRC PE=1 SV=2	4256	Cmpd 9666, +MS2(484.8598), 19.4eV, 34.6 min #13737	0	34.5755
20191029_0min_chimo	09713:3	12	R.N[+0.984]ESHK[+145.020]NC[+57.021]DFR.V		C[+57], K[+145], N[+1]	484.859	3	1452.56	1452.56	0	0.4	529	Specific	145.9	84.8	54.5	3.31	17	>sp|P08575|PTPRC_HUMAN Receptor-type tyrosine-protein phosphatase C OS=Homo sapiens GN=PTPRC PE=1 SV=2	4256	Cmpd 9635, +MS2(484.8594), 22.6eV, 34.5 min #13704	0	34.5267
20191029_0min_chimo	09701:3	12	R.N[+0.984]ESHK[+145.020]NC[+57.021]DFR.V		C[+57], K[+145], N[+1]	484.859	3	1452.56	1452.56	0	0.4	529	Specific	177.4	143.6	110.5	4.02	17	>sp|P08575|PTPRC_HUMAN Receptor-type tyrosine-protein phosphatase C OS=Homo sapiens GN=PTPRC PE=1 SV=2	4256	Cmpd 9623, +MS2(484.8594), 19.4eV, 34.5 min #13692	0	34.5203
20191029_0min_chimo	09608:3	12	R.N[+0.984]ESHK[+145.020]NC[+57.021]DFR.V		C[+57], K[+145], N[+1]	484.859	3	1452.56	1452.56	0	0.3	529	Specific	248.3	134	126.7	5.5	17	>sp|P08575|PTPRC_HUMAN Receptor-type tyrosine-protein phosphatase C OS=Homo sapiens GN=PTPRC PE=1 SV=2	4256	Cmpd 9530, +MS2(484.8594), 19.4eV, 34.4 min #13594	0	34.3948
20191029_0min_chimo	09663:3	12	R.N[+0.984]ESHK[+145.020]NC[+57.021]DFR.V		C[+57], K[+145], N[+1]	484.86	3	1452.56	1452.56	0	0.6	529	Specific	248.8	171.5	38.2	4.56	17	>sp|P08575|PTPRC_HUMAN Receptor-type tyrosine-protein phosphatase C OS=Homo sapiens GN=PTPRC PE=1 SV=2	4256	Cmpd 9585, +MS2(484.8595), 19.4eV, 34.5 min #13652	0	34.4683
20191029_0min_chimo	09620:3	12	R.N[+0.984]ESHK[+145.020]NC[+57.021]DFR.V		C[+57], K[+145], N[+1]	484.859	3	1452.56	1452.56	0	-0.2	529	Specific	300.5	258	137.1	6.41	17	>sp|P08575|PTPRC_HUMAN Receptor-type tyrosine-protein phosphatase C OS=Homo sapiens GN=PTPRC PE=1 SV=2	4256	Cmpd 9542, +MS2(484.8591), 19.4eV, 34.4 min #13608	0	34.4187
20191029_0min_chimo	18593:2	12	R.C[+57.021]PDYIIQK.L		C[+57]	518.76	2	1036.51	1036.51	0	-1.5	787	Specific	157.8	86.4	86.4	2.44	17	>sp|P08575|PTPRC_HUMAN Receptor-type tyrosine-protein phosphatase C OS=Homo sapiens GN=PTPRC PE=1 SV=2	4256	Cmpd 18385, +MS2(518.7594), 23.9eV, 45.3 min #22720	0	45.2568
20191029_0min_chimo	20140:2	12	R.[+57.021]C[+57.021]PDYIIQK.L		.[57], C[+57]	547.271	2	1093.54	1093.54	0	0.5	787	Specific	209.7	110.9	110.9	3.81	17	>sp|P08575|PTPRC_HUMAN Receptor-type tyrosine-protein phosphatase C OS=Homo sapiens GN=PTPRC PE=1 SV=2	4256	Cmpd 19908, +MS2(547.2713), 25.1eV, 47.1 min #24289	0	47.14
20191029_0min_chimo	20182:2	12	R.[+57.021]C[+57.021]PDYIIQK.L		.[57], C[+57]	547.27	2	1093.53	1093.54	0	-1	787	Specific	224.9	139.2	139.2	4.57	17	>sp|P08575|PTPRC_HUMAN Receptor-type tyrosine-protein phosphatase C OS=Homo sapiens GN=PTPRC PE=1 SV=2	4256	Cmpd 19950, +MS2(547.2704), 25.1eV, 47.2 min #24332	0	47.1893
20191029_0min_chimo	20105:2	12	R.[+57.021]C[+57.021]PDYIIQK.L		.[57], C[+57]	547.269	2	1093.53	1093.54	0	-2.8	787	Specific	230.8	155.1	155.1	4.24	17	>sp|P08575|PTPRC_HUMAN Receptor-type tyrosine-protein phosphatase C OS=Homo sapiens GN=PTPRC PE=1 SV=2	4256	Cmpd 19873, +MS2(547.2694), 25.1eV, 47.1 min #24253	0	47.0945
20191029_0min_chimo	27659:2	13	S.[+145.020]LQC[+57.021]YNC[+57.021]PNPTADC[+57.021]K.T		.[145], C[+57]*3	943.374	2	1885.74	1885.73	0	3.3	26	NRagged	14.5	14.5	14.5	2.29	10	>sp|P13987|CD59_HUMAN CD59 glycoprotein OS=Homo sapiens GN=CD59 PE=1 SV=1	4884	Cmpd 27337, +MS2(943.3736), 40.7eV, 56.5 min #31983	0	56.528
20191029_0min_chimo	22504:3	13	S.[+114.043]LQC[+57.021]YNC[+57.021]PNPTADC[+57.021]K.T		.[114], C[+57]*3	618.924	3	1854.76	1854.76	0	1	26	NRagged	134.3	134.3	134.3	4.36	10	>sp|P13987|CD59_HUMAN CD59 glycoprotein OS=Homo sapiens GN=CD59 PE=1 SV=1	4884	Cmpd 22240, +MS2(618.9244), 23.7eV, 50.1 min #26701	0	50.0478
20191029_0min_chimo	15191:3	13	S.LQC[+57.021]YNC[+57.021]PNPTADC[+57.021]K.T		C[+57]*3	580.911	3	1740.72	1740.71	0	2	26	NRagged	142.6	142.6	142.6	3.96	10	>sp|P13987|CD59_HUMAN CD59 glycoprotein OS=Homo sapiens GN=CD59 PE=1 SV=1	4884	Cmpd 15051, +MS2(580.9106), 22.5eV, 41.2 min #19291	0	41.2152
20191029_0min_chimo	27590:2	13	S.[+145.020]LQC[+57.021]YNC[+57.021]PNPTADC[+57.021]K.T		.[145], C[+57]*3	943.372	2	1885.74	1885.73	0	2.1	26	NRagged	177.5	177.5	177.5	5.94	10	>sp|P13987|CD59_HUMAN CD59 glycoprotein OS=Homo sapiens GN=CD59 PE=1 SV=1	4884	Cmpd 27268, +MS2(943.3724), 40.7eV, 56.5 min #31913	0	56.4647
20191029_0min_chimo	15187:2	13	S.LQC[+57.021]YNC[+57.021]PNPTADC[+57.021]K.T		C[+57]*3	870.863	2	1740.72	1740.71	0	2.9	26	NRagged	223.7	219.8	219.8	6.55	10	>sp|P13987|CD59_HUMAN CD59 glycoprotein OS=Homo sapiens GN=CD59 PE=1 SV=1	4884	Cmpd 15047, +MS2(870.8631), 37.8eV, 41.2 min #19287	0	41.213
20191029_0min_chimo	15656:2	13	S.[+57.021]LQC[+57.021]YNC[+57.021]PNPTADC[+57.021]K.T		.[57], C[+57]*3	899.375	2	1797.74	1797.73	0	3.6	26	NRagged	286.4	243.6	243.6	8.49	10	>sp|P13987|CD59_HUMAN CD59 glycoprotein OS=Homo sapiens GN=CD59 PE=1 SV=1	4884	Cmpd 15506, +MS2(899.3746), 38.9eV, 41.8 min #19759	0	41.7687
20191029_0min_chimo	15569:3	13	S.[+57.021]LQC[+57.021]YNC[+57.021]PNPTADC[+57.021]K.T		.[57], C[+57]*3	599.917	3	1797.74	1797.73	0	1.1	26	NRagged	295.1	274.8	274.8	5.91	10	>sp|P13987|CD59_HUMAN CD59 glycoprotein OS=Homo sapiens GN=CD59 PE=1 SV=1	4884	Cmpd 15419, +MS2(599.9173), 23.1eV, 41.7 min #19670	0	41.6692
20191029_0min_chimo	15134:3	13	S.LQC[+57.021]YNC[+57.021]PNPTADC[+57.021]K.T		C[+57]*3	580.91	3	1740.72	1740.71	0	1	26	NRagged	305.4	286.4	286.4	6.41	10	>sp|P13987|CD59_HUMAN CD59 glycoprotein OS=Homo sapiens GN=CD59 PE=1 SV=1	4884	Cmpd 14996, +MS2(580.9100), 22.5eV, 41.2 min #19234	0	41.1497
20191029_0min_chimo	15653:3	13	S.[+57.021]LQC[+57.021]YNC[+57.021]PNPTADC[+57.021]K.T		.[57], C[+57]*3	599.917	3	1797.73	1797.73	0	-0.1	26	NRagged	305.5	189.2	189.2	6.11	10	>sp|P13987|CD59_HUMAN CD59 glycoprotein OS=Homo sapiens GN=CD59 PE=1 SV=1	4884	Cmpd 15503, +MS2(599.9166), 23.1eV, 41.8 min #19756	0	41.7672
20191029_0min_chimo	15036:2	13	S.LQC[+57.021]YNC[+57.021]PNPTADC[+57.021]K.T		C[+57]*3	870.864	2	1740.72	1740.71	0	4.3	26	NRagged	339.7	339.7	339.7	8.14	10	>sp|P13987|CD59_HUMAN CD59 glycoprotein OS=Homo sapiens GN=CD59 PE=1 SV=1	4884	Cmpd 14900, +MS2(870.8643), 37.8eV, 41.0 min #19135	0	41.0333
20191029_0min_chimo	15612:2	13	S.[+57.021]LQC[+57.021]YNC[+57.021]PNPTADC[+57.021]K.T		.[57], C[+57]*3	899.373	2	1797.74	1797.73	0	1.5	26	NRagged	360.6	344.1	344.1	9.13	10	>sp|P13987|CD59_HUMAN CD59 glycoprotein OS=Homo sapiens GN=CD59 PE=1 SV=1	4884	Cmpd 15462, +MS2(899.3726), 38.9eV, 41.7 min #19714	0	41.7185
20191029_0min_chimo	15079:3	13	S.LQC[+57.021]YNC[+57.021]PNPTADC[+57.021]K.T		C[+57]*3	580.909	3	1740.71	1740.71	0	-0.1	26	NRagged	362.5	317.3	317.3	6.18	10	>sp|P13987|CD59_HUMAN CD59 glycoprotein OS=Homo sapiens GN=CD59 PE=1 SV=1	4884	Cmpd 14943, +MS2(580.9094), 22.5eV, 41.1 min #19179	0	41.083
20191029_0min_chimo	15611:3	13	S.[+57.021]LQC[+57.021]YNC[+57.021]PNPTADC[+57.021]K.T		.[57], C[+57]*3	599.917	3	1797.74	1797.73	0	0.4	26	NRagged	378	315.5	315.5	6.71	10	>sp|P13987|CD59_HUMAN CD59 glycoprotein OS=Homo sapiens GN=CD59 PE=1 SV=1	4884	Cmpd 15461, +MS2(599.9169), 23.1eV, 41.7 min #19713	0	41.718
20191029_0min_chimo	15060:3	13	S.LQC[+57.021]YNC[+57.021]PNPTADC[+57.021]K.T		C[+57]*3	580.909	3	1740.71	1740.71	0	-0.9	26	NRagged	378.4	333.6	333.6	8.12	10	>sp|P13987|CD59_HUMAN CD59 glycoprotein OS=Homo sapiens GN=CD59 PE=1 SV=1	4884	Cmpd 14924, +MS2(580.9090), 22.5eV, 41.1 min #19159	0	41.0458
20191029_0min_chimo	15571:2	13	S.[+57.021]LQC[+57.021]YNC[+57.021]PNPTADC[+57.021]K.T		.[57], C[+57]*3	899.374	2	1797.74	1797.73	0	2.6	26	NRagged	401.7	351.2	351.2	8.82	10	>sp|P13987|CD59_HUMAN CD59 glycoprotein OS=Homo sapiens GN=CD59 PE=1 SV=1	4884	Cmpd 15421, +MS2(899.3737), 38.9eV, 41.7 min #19672	0	41.6702
20191029_0min_chimo	15078:2	13	S.LQC[+57.021]YNC[+57.021]PNPTADC[+57.021]K.T		C[+57]*3	870.862	2	1740.72	1740.71	0	2	26	NRagged	498	442.7	442.7	9.96	10	>sp|P13987|CD59_HUMAN CD59 glycoprotein OS=Homo sapiens GN=CD59 PE=1 SV=1	4884	Cmpd 14942, +MS2(870.8623), 37.8eV, 41.1 min #19178	0	41.0825
20191029_0min_chimo	15133:2	13	S.LQC[+57.021]YNC[+57.021]PNPTADC[+57.021]K.T		C[+57]*3	870.862	2	1740.72	1740.71	0	2	26	NRagged	518.9	454.5	454.5	10.03	10	>sp|P13987|CD59_HUMAN CD59 glycoprotein OS=Homo sapiens GN=CD59 PE=1 SV=1	4884	Cmpd 14995, +MS2(870.8623), 37.8eV, 41.2 min #19233	0	41.1492
20191029_0min_chimo	15246:3	13	S.LQC[+57.021]YNC[+57.021]PNPTADC[+57.021]K[+57.021].T		C[+57]*3, K[+57]	599.918	3	1797.74	1797.73	0	1.5	26	NRagged	77.7	77.7	77.7	3.04	10	>sp|P13987|CD59_HUMAN CD59 glycoprotein OS=Homo sapiens GN=CD59 PE=1 SV=1	4884	Cmpd 15104, +MS2(599.9175), 23.1eV, 41.3 min #19345	0	41.2698
20191029_0min_chimo	15251:2	13	S.LQC[+57.021]YNC[+57.021]PNPTADC[+57.021]K[+57.021].T		C[+57]*3, K[+57]	899.374	2	1797.74	1797.73	0	3.3	26	NRagged	114.3	114.3	114.3	4.43	10	>sp|P13987|CD59_HUMAN CD59 glycoprotein OS=Homo sapiens GN=CD59 PE=1 SV=1	4884	Cmpd 15109, +MS2(899.3742), 38.9eV, 41.3 min #19350	0	41.2723
20191029_0min_chimo	15037:3	13	S.LQC[+57.021]YNC[+57.021]PNPTADC[+57.021]K[+57.021].T		C[+57]*3, K[+57]	599.918	3	1797.74	1797.73	0	2.8	26	NRagged	117.5	117.5	117.5	3.85	10	>sp|P13987|CD59_HUMAN CD59 glycoprotein OS=Homo sapiens GN=CD59 PE=1 SV=1	4884	Cmpd 14901, +MS2(599.9183), 23.1eV, 41.0 min #19136	0	41.0338
20191029_0min_chimo	15092:2	13	S.LQC[+57.021]YNC[+57.021]PNPTADC[+57.021]K[+57.021].T		C[+57]*3, K[+57]	899.374	2	1797.74	1797.73	0	3.4	26	NRagged	170.6	170.6	170.6	4.77	10	>sp|P13987|CD59_HUMAN CD59 glycoprotein OS=Homo sapiens GN=CD59 PE=1 SV=1	4884	Cmpd 14956, +MS2(899.3743), 38.9eV, 41.1 min #19192	0	41.0898
20191029_0min_chimo	15088:3	13	S.LQC[+57.021]YNC[+57.021]PNPTADC[+57.021]K[+57.021].T		C[+57]*3, K[+57]	599.916	3	1797.73	1797.73	0	-0.4	26	NRagged	192.7	192.7	192.7	4.53	10	>sp|P13987|CD59_HUMAN CD59 glycoprotein OS=Homo sapiens GN=CD59 PE=1 SV=1	4884	Cmpd 14952, +MS2(599.9164), 23.1eV, 41.1 min #19188	0	41.0877
20191029_0min_chimo	15038:2	13	S.LQC[+57.021]YNC[+57.021]PNPTADC[+57.021]K[+57.021].T		C[+57]*3, K[+57]	899.375	2	1797.74	1797.73	0	4.3	26	NRagged	245.6	220.1	220.1	7.94	10	>sp|P13987|CD59_HUMAN CD59 glycoprotein OS=Homo sapiens GN=CD59 PE=1 SV=1	4884	Cmpd 14902, +MS2(899.3752), 38.9eV, 41.0 min #19137	0	41.0343
20191029_0min_chimo	32735:2	13	K.TAVN[+0.984]C[+57.021]SSDFDAC[+57.021]LITK.A		C[+57]*2, N[+1]	901.901	2	1802.79	1802.79	0	0.2	40	Specific	112.1	112.1	112.1	4.02	10	>sp|P13987|CD59_HUMAN CD59 glycoprotein OS=Homo sapiens GN=CD59 PE=1 SV=1	4884	Cmpd 32349, +MS2(901.9006), 32.6eV, 63.1 min #37191	0	63.038
20191029_0min_chimo	32491:2	13	K.TAVN[+0.984]C[+57.021]SSDFDAC[+57.021]LITK.A		C[+57]*2, N[+1]	901.902	2	1802.8	1802.79	0	1.9	40	Specific	134	134	134	4.43	10	>sp|P13987|CD59_HUMAN CD59 glycoprotein OS=Homo sapiens GN=CD59 PE=1 SV=1	4884	Cmpd 32105, +MS2(901.9022), 32.6eV, 62.7 min #36934	0	62.7113
20191029_0min_chimo	32642:2	13	K.TAVN[+0.984]C[+57.021]SSDFDAC[+57.021]LITK.A		C[+57]*2, N[+1]	901.902	2	1802.8	1802.79	0	1.4	40	Specific	210.1	181.1	181.1	4.93	10	>sp|P13987|CD59_HUMAN CD59 glycoprotein OS=Homo sapiens GN=CD59 PE=1 SV=1	4884	Cmpd 32256, +MS2(901.9017), 39.0eV, 62.9 min #37095	0	62.9303
20191029_0min_chimo	32531:2	13	K.TAVN[+0.984]C[+57.021]SSDFDAC[+57.021]LITK.A		C[+57]*2, N[+1]	901.902	2	1802.8	1802.79	0	1.5	40	Specific	353.3	301.6	301.6	8.55	10	>sp|P13987|CD59_HUMAN CD59 glycoprotein OS=Homo sapiens GN=CD59 PE=1 SV=1	4884	Cmpd 32145, +MS2(901.9017), 39.0eV, 62.8 min #36976	0	62.764
20191029_0min_chimo	32604:2	13	K.TAVN[+0.984]C[+57.021]SSDFDAC[+57.021]LITK.A		C[+57]*2, N[+1]	901.902	2	1802.8	1802.79	0	2	40	Specific	375.7	295.5	295.5	8.45	10	>sp|P13987|CD59_HUMAN CD59 glycoprotein OS=Homo sapiens GN=CD59 PE=1 SV=1	4884	Cmpd 32218, +MS2(901.9022), 39.0eV, 62.9 min #37054	0	62.8742
20191029_0min_chimo	32568:2	13	K.TAVN[+0.984]C[+57.021]SSDFDAC[+57.021]LITK.A		C[+57]*2, N[+1]	901.902	2	1802.8	1802.79	0	1.7	40	Specific	453.1	378.3	378.3	8.88	10	>sp|P13987|CD59_HUMAN CD59 glycoprotein OS=Homo sapiens GN=CD59 PE=1 SV=1	4884	Cmpd 32182, +MS2(901.9019), 39.0eV, 62.8 min #37015	0	62.8162
20191029_0min_chimo	31657:2	13	V.N[+0.984]C[+57.021]SSDFDAC[+57.021]LITK.A		C[+57]*2, N[+1]	766.325	2	1531.64	1531.64	0	0.9	43	NRagged	23.5	23.5	23.5	2.66	10	>sp|P13987|CD59_HUMAN CD59 glycoprotein OS=Homo sapiens GN=CD59 PE=1 SV=1	4884	Cmpd 31293, +MS2(766.3245), 28.3eV, 61.6 min #36076	0	61.5497
20191029_0min_chimo	31611:2	13	V.N[+0.984]C[+57.021]SSDFDAC[+57.021]LITK.A		C[+57]*2, N[+1]	766.327	2	1531.65	1531.64	0	3.8	43	NRagged	95.1	33.4	33.4	2.3	10	>sp|P13987|CD59_HUMAN CD59 glycoprotein OS=Homo sapiens GN=CD59 PE=1 SV=1	4884	Cmpd 31247, +MS2(766.3267), 33.7eV, 61.5 min #36029	0	61.4978
20191029_0min_chimo	31534:2	13	V.N[+0.984]C[+57.021]SSDFDAC[+57.021]LITK.A		C[+57]*2, N[+1]	766.327	2	1531.65	1531.64	0	4.2	43	NRagged	95.4	59.9	59.9	2.2	10	>sp|P13987|CD59_HUMAN CD59 glycoprotein OS=Homo sapiens GN=CD59 PE=1 SV=1	4884	Cmpd 31174, +MS2(766.3270), 33.7eV, 61.4 min #35955	0	61.4317
20191029_0min_chimo	17547:3	13	K.FEHC[+57.021]NFNDVTTR.L		C[+57]	513.894	3	1539.67	1539.66	0	1.4	67	Specific	111.3	93.9	93.9	2.8	10	>sp|P13987|CD59_HUMAN CD59 glycoprotein OS=Homo sapiens GN=CD59 PE=1 SV=1	4884	Cmpd 17349, +MS2(513.8937), 20.4eV, 44.0 min #21654	0	44.0057
20191029_0min_chimo	20108:3	13	K.[+57.021]FEHC[+57.021]NFNDVTTR.L		.[57], C[+57]	532.901	3	1596.69	1596.69	0	1.2	67	Specific	127.6	127.6	53.8	3.31	10	>sp|P13987|CD59_HUMAN CD59 glycoprotein OS=Homo sapiens GN=CD59 PE=1 SV=1	4884	Cmpd 19876, +MS2(532.9008), 21.0eV, 47.1 min #24256	0	47.096
20191029_0min_chimo	17510:3	13	K.FEHC[+57.021]NFNDVTTR.L		C[+57]	513.893	3	1539.67	1539.66	0	0.7	67	Specific	208.4	191.4	191.4	3.92	10	>sp|P13987|CD59_HUMAN CD59 glycoprotein OS=Homo sapiens GN=CD59 PE=1 SV=1	4884	Cmpd 17314, +MS2(513.8934), 20.4eV, 44.0 min #21618	0	43.96
20191029_0min_chimo	25291:2	14	A.[+145.020]GEEELQVIQPDK.S		.[+145]	765.362	2	1529.72	1529.71	0	1	30	NRagged	88.7	88.7	88.7	3.44	7	>sp|P78324|SHPS1_HUMAN Tyrosine-protein phosphatase non-receptor type substrate 1 OS=Homo sapiens GN=SIRPA PE=1 SV=2	7474	Cmpd 24997, +MS2(765.3620), 33.7eV, 53.6 min #29556	0	53.5513
20191029_0min_chimo	25381:2	14	A.[+145.020]GEEELQVIQPDK.S		.[+145]	765.362	2	1529.72	1529.71	0	1.2	30	NRagged	114.7	81.8	81.8	3.94	7	>sp|P78324|SHPS1_HUMAN Tyrosine-protein phosphatase non-receptor type substrate 1 OS=Homo sapiens GN=SIRPA PE=1 SV=2	7474	Cmpd 25083, +MS2(765.3621), 33.7eV, 53.7 min #29646	0	53.665
20191029_0min_chimo	34574:2	14	A.[+145.020]GEEELQVIQPDK.S		.[+145]	765.362	2	1529.72	1529.71	0	0.3	30	NRagged	157.2	82.8	82.8	4.19	7	>sp|P78324|SHPS1_HUMAN Tyrosine-protein phosphatase non-receptor type substrate 1 OS=Homo sapiens GN=SIRPA PE=1 SV=2	7474	Cmpd 34170, +MS2(765.3615), 33.7eV, 65.5 min #39091	0	65.456
20191029_0min_chimo	25328:2	14	A.[+145.020]GEEELQVIQPDK.S		.[+145]	765.362	2	1529.72	1529.71	0	0.6	30	NRagged	184.4	137.2	137.2	4.86	7	>sp|P78324|SHPS1_HUMAN Tyrosine-protein phosphatase non-receptor type substrate 1 OS=Homo sapiens GN=SIRPA PE=1 SV=2	7474	Cmpd 25032, +MS2(765.3617), 33.7eV, 53.6 min #29592	0	53.5972
20191029_0min_chimo	35220:2	14	A.[+87.998]GEEELQVIQPDK.S		.[+88]	736.851	2	1472.69	1472.69	0	0.6	30	NRagged	195.8	15.1	15.1	3.9	7	>sp|P78324|SHPS1_HUMAN Tyrosine-protein phosphatase non-receptor type substrate 1 OS=Homo sapiens GN=SIRPA PE=1 SV=2	7474	Cmpd 34810, +MS2(736.8509), 27.4eV, 66.3 min #39763	0	66.3283
20191029_0min_chimo	35573:2	14	A.[+87.998]GEEELQVIQPDK.S		.[+88]	736.851	2	1472.69	1472.69	0	0.3	30	NRagged	195.9	9.2	9.2	3.9	7	>sp|P78324|SHPS1_HUMAN Tyrosine-protein phosphatase non-receptor type substrate 1 OS=Homo sapiens GN=SIRPA PE=1 SV=2	7474	Cmpd 35159, +MS2(736.8508), 27.4eV, 66.8 min #40131	0	66.815
20191029_0min_chimo	34666:2	14	A.[+145.020]GEEELQVIQPDK.S		.[+145]	765.362	2	1529.72	1529.71	0	0.3	30	NRagged	199.6	123.6	123.6	4.85	7	>sp|P78324|SHPS1_HUMAN Tyrosine-protein phosphatase non-receptor type substrate 1 OS=Homo sapiens GN=SIRPA PE=1 SV=2	7474	Cmpd 34260, +MS2(765.3615), 33.7eV, 65.6 min #39187	0	65.5892
20191029_0min_chimo	35010:2	14	A.[+145.020]GEEELQVIQPDK.S		.[+145]	765.363	2	1529.72	1529.71	0	1.9	30	NRagged	201.7	121.9	121.9	4.85	7	>sp|P78324|SHPS1_HUMAN Tyrosine-protein phosphatase non-receptor type substrate 1 OS=Homo sapiens GN=SIRPA PE=1 SV=2	7474	Cmpd 34602, +MS2(765.3627), 33.7eV, 66.1 min #39545	0	66.0575
20191029_0min_chimo	34621:2	14	A.[+145.020]GEEELQVIQPDK.S		.[+145]	765.363	2	1529.72	1529.71	0	2	30	NRagged	214.3	76.7	76.7	4.17	7	>sp|P78324|SHPS1_HUMAN Tyrosine-protein phosphatase non-receptor type substrate 1 OS=Homo sapiens GN=SIRPA PE=1 SV=2	7474	Cmpd 34215, +MS2(765.3628), 33.7eV, 65.5 min #39139	0	65.5237
20191029_0min_chimo	34553:2	14	A.[+145.020]GEEELQVIQPDK[+57.021].S		.[145], K[+57]	793.873	2	1586.74	1586.74	0	1.3	30	NRagged	220	191	191	5.04	7	>sp|P78324|SHPS1_HUMAN Tyrosine-protein phosphatase non-receptor type substrate 1 OS=Homo sapiens GN=SIRPA PE=1 SV=2	7474	Cmpd 34149, +MS2(793.8730), 29.1eV, 65.4 min #39067	0	65.4023
20191029_0min_chimo	35189:2	14	A.[+87.998]GEEELQVIQPDK[+57.021].S		.[88], K[+57]	765.363	2	1529.72	1529.71	0	2.4	30	NRagged	221.7	16.1	16.1	4.22	7	>sp|P78324|SHPS1_HUMAN Tyrosine-protein phosphatase non-receptor type substrate 1 OS=Homo sapiens GN=SIRPA PE=1 SV=2	7474	Cmpd 34781, +MS2(765.3631), 33.7eV, 66.3 min #39734	0	66.313
20191029_0min_chimo	35156:2	14	A.[+87.998]GEEELQVIQPDK[+57.021].S		.[88], K[+57]	765.363	2	1529.72	1529.71	0	2	30	NRagged	242.7	14.4	14.4	6.26	7	>sp|P78324|SHPS1_HUMAN Tyrosine-protein phosphatase non-receptor type substrate 1 OS=Homo sapiens GN=SIRPA PE=1 SV=2	7474	Cmpd 34748, +MS2(765.3628), 33.7eV, 66.3 min #39699	0	66.2633
20191029_0min_chimo	35050:2	14	A.[+87.998]GEEELQVIQPDK[+57.021].S		.[88], K[+57]	765.363	2	1529.72	1529.71	0	2	30	NRagged	250.1	20.3	20.3	6.26	7	>sp|P78324|SHPS1_HUMAN Tyrosine-protein phosphatase non-receptor type substrate 1 OS=Homo sapiens GN=SIRPA PE=1 SV=2	7474	Cmpd 34642, +MS2(765.3627), 33.7eV, 66.1 min #39587	0	66.1113
20191029_0min_chimo	34975:2	14	A.[+145.020]GEEELQVIQPDK.S		.[+145]	765.362	2	1529.72	1529.71	0	1.5	30	NRagged	257.3	180	180	8.14	7	>sp|P78324|SHPS1_HUMAN Tyrosine-protein phosphatase non-receptor type substrate 1 OS=Homo sapiens GN=SIRPA PE=1 SV=2	7474	Cmpd 34567, +MS2(765.3624), 33.7eV, 66.0 min #39508	0	66.0067
20191029_0min_chimo	34696:2	14	A.[+145.020]GEEELQVIQPDK.S		.[+145]	765.361	2	1529.71	1529.71	0	-1	30	NRagged	270.6	179.2	179.2	7.93	7	>sp|P78324|SHPS1_HUMAN Tyrosine-protein phosphatase non-receptor type substrate 1 OS=Homo sapiens GN=SIRPA PE=1 SV=2	7474	Cmpd 34290, +MS2(765.3605), 33.7eV, 65.6 min #39220	0	65.6477
20191029_0min_chimo	35516:2	14	A.[+87.998]GEEELQVIQPDK.S		.[+88]	736.85	2	1472.69	1472.69	0	-1.1	30	NRagged	271.8	29.3	29.3	6.49	7	>sp|P78324|SHPS1_HUMAN Tyrosine-protein phosphatase non-receptor type substrate 1 OS=Homo sapiens GN=SIRPA PE=1 SV=2	7474	Cmpd 35104, +MS2(736.8497), 32.5eV, 66.8 min #40073	0	66.7467
20191029_0min_chimo	35247:2	14	A.[+87.998]GEEELQVIQPDK.S		.[+88]	736.851	2	1472.69	1472.69	0	0.4	30	NRagged	277.2	11.7	11.7	6.29	7	>sp|P78324|SHPS1_HUMAN Tyrosine-protein phosphatase non-receptor type substrate 1 OS=Homo sapiens GN=SIRPA PE=1 SV=2	7474	Cmpd 34837, +MS2(736.8508), 32.5eV, 66.4 min #39792	0	66.3757
20191029_0min_chimo	34940:2	14	A.[+145.020]GEEELQVIQPDK.S		.[+145]	765.363	2	1529.72	1529.71	0	2.7	30	NRagged	280.6	182	182	7.85	7	>sp|P78324|SHPS1_HUMAN Tyrosine-protein phosphatase non-receptor type substrate 1 OS=Homo sapiens GN=SIRPA PE=1 SV=2	7474	Cmpd 34532, +MS2(765.3633), 33.7eV, 66.0 min #39471	0	65.9578
20191029_0min_chimo	34739:2	14	A.[+145.020]GEEELQVIQPDK.S		.[+145]	765.362	2	1529.72	1529.71	0	0.3	30	NRagged	312.6	182.2	182.2	8.3	7	>sp|P78324|SHPS1_HUMAN Tyrosine-protein phosphatase non-receptor type substrate 1 OS=Homo sapiens GN=SIRPA PE=1 SV=2	7474	Cmpd 34333, +MS2(765.3615), 33.7eV, 65.7 min #39265	0	65.7037
20191029_0min_chimo	35120:2	14	A.[+87.998]GEEELQVIQPDK[+57.021].S		.[88], K[+57]	765.364	2	1529.72	1529.71	0	3.5	30	NRagged	314	15.2	15.2	6.07	7	>sp|P78324|SHPS1_HUMAN Tyrosine-protein phosphatase non-receptor type substrate 1 OS=Homo sapiens GN=SIRPA PE=1 SV=2	7474	Cmpd 34712, +MS2(765.3639), 33.7eV, 66.2 min #39661	0	66.2122
20191029_0min_chimo	35080:2	14	A.[+87.998]GEEELQVIQPDK[+57.021].S		.[88], K[+57]	765.362	2	1529.72	1529.71	0	0.3	30	NRagged	384.3	3.9	3.9	6.4	7	>sp|P78324|SHPS1_HUMAN Tyrosine-protein phosphatase non-receptor type substrate 1 OS=Homo sapiens GN=SIRPA PE=1 SV=2	7474	Cmpd 34672, +MS2(765.3615), 33.7eV, 66.2 min #39619	0	66.1582
20191029_0min_chimo	35470:2	14	A.[+87.998]GEEELQVIQPDK.S		.[+88]	736.851	2	1472.69	1472.69	0	0.2	30	NRagged	399.5	18	18	6.4	7	>sp|P78324|SHPS1_HUMAN Tyrosine-protein phosphatase non-receptor type substrate 1 OS=Homo sapiens GN=SIRPA PE=1 SV=2	7474	Cmpd 35058, +MS2(736.8506), 32.5eV, 66.7 min #40025	0	66.6898
20191029_0min_chimo	35397:2	14	A.[+87.998]GEEELQVIQPDK.S		.[+88]	736.851	2	1472.69	1472.69	0	0.1	30	NRagged	487.5	9.1	9.1	6.52	7	>sp|P78324|SHPS1_HUMAN Tyrosine-protein phosphatase non-receptor type substrate 1 OS=Homo sapiens GN=SIRPA PE=1 SV=2	7474	Cmpd 34985, +MS2(736.8506), 32.5eV, 66.6 min #39947	0	66.5843
20191029_0min_chimo	35272:2	14	A.[+87.998]GEEELQVIQPDK.S		.[+88]	736.851	2	1472.69	1472.69	0	0.3	30	NRagged	502.6	15.7	15.7	6.6	7	>sp|P78324|SHPS1_HUMAN Tyrosine-protein phosphatase non-receptor type substrate 1 OS=Homo sapiens GN=SIRPA PE=1 SV=2	7474	Cmpd 34862, +MS2(736.8507), 32.5eV, 66.4 min #39820	0	66.432
20191029_0min_chimo	35356:2	14	A.[+87.998]GEEELQVIQPDK.S		.[+88]	736.851	2	1472.69	1472.69	0	0.4	30	NRagged	564	16.5	16.5	6.96	7	>sp|P78324|SHPS1_HUMAN Tyrosine-protein phosphatase non-receptor type substrate 1 OS=Homo sapiens GN=SIRPA PE=1 SV=2	7474	Cmpd 34946, +MS2(736.8508), 32.5eV, 66.5 min #39907	0	66.5363
20191029_0min_chimo	35432:2	14	G.[+145.020]EEELQVIQPDK.S		.[+145]	736.85	2	1472.69	1472.69	0	-0.7	31	NRagged	460.3	0.8	0.8	6.32	7	>sp|P78324|SHPS1_HUMAN Tyrosine-protein phosphatase non-receptor type substrate 1 OS=Homo sapiens GN=SIRPA PE=1 SV=2	7474	Cmpd 35020, +MS2(736.8500), 32.5eV, 66.6 min #39985	0	66.6402
20191029_0min_chimo	35317:2	14	G.[+145.020]EEELQVIQPDK.S		.[+145]	736.851	2	1472.69	1472.69	0	0.7	31	NRagged	577.2	1.9	1.9	6.83	7	>sp|P78324|SHPS1_HUMAN Tyrosine-protein phosphatase non-receptor type substrate 1 OS=Homo sapiens GN=SIRPA PE=1 SV=2	7474	Cmpd 34907, +MS2(736.8510), 32.5eV, 66.5 min #39867	0	66.4882
20191029_0min_chimo	19543:2	14	R.[+145.020]KGSPDDVEFK.S		.[+145]	633.788	2	1266.57	1266.57	0	1	126	Specific	260.2	167.5	38.4	5.96	7	>sp|P78324|SHPS1_HUMAN Tyrosine-protein phosphatase non-receptor type substrate 1 OS=Homo sapiens GN=SIRPA PE=1 SV=2	7474	Cmpd 19327, +MS2(633.7878), 28.5eV, 46.4 min #23693	0	46.4448
20191029_0min_chimo	15321:2	14	R.AENQVN[+0.984]VTC[+57.021]QVR.K		C[+57], N[+1]	709.84	2	1418.67	1418.67	0	2.1	265	Specific	177.3	88.4	88.4	3.64	7	>sp|P78324|SHPS1_HUMAN Tyrosine-protein phosphatase non-receptor type substrate 1 OS=Homo sapiens GN=SIRPA PE=1 SV=2	7474	Cmpd 15177, +MS2(709.8397), 31.5eV, 41.4 min #19421	0	41.3702
20191029_0min_chimo	15221:2	14	R.AENQVN[+0.984]VTC[+57.021]QVR.K		C[+57], N[+1]	709.84	2	1418.67	1418.67	0	2.5	265	Specific	198	90.1	90.1	3.9	7	>sp|P78324|SHPS1_HUMAN Tyrosine-protein phosphatase non-receptor type substrate 1 OS=Homo sapiens GN=SIRPA PE=1 SV=2	7474	Cmpd 15081, +MS2(709.8400), 31.5eV, 41.3 min #19322	0	41.2577
20191029_0min_chimo	15273:2	14	R.AENQVN[+0.984]VTC[+57.021]QVR.K		C[+57], N[+1]	709.84	2	1418.67	1418.67	0	1.7	265	Specific	325.3	212.3	189.6	7.16	7	>sp|P78324|SHPS1_HUMAN Tyrosine-protein phosphatase non-receptor type substrate 1 OS=Homo sapiens GN=SIRPA PE=1 SV=2	7474	Cmpd 15131, +MS2(709.8395), 31.5eV, 41.3 min #19374	0	41.3193
20191029_0min_chimo	50464:2	15	K.TIAEC[+57.021]LADELINAAK.G		C[+57]	816.416	2	1631.82	1631.83	0	-4.4	168	Specific	191	140.2	140.2	4.23	7	>sp|P46782|RS5_HUMAN 40S ribosomal protein S5 OS=Homo sapiens GN=RPS5 PE=1 SV=4	6355	Cmpd 49720, +MS2(816.4155), 35.7eV, 88.1 min #55601	0	88.0703
20191029_0min_chimo	51240:2	15	K.[+57.021]TIAEC[+57.021]LADELINAAK.G		.[57], C[+57]	844.929	2	1688.85	1688.85	0	-0.6	168	Specific	192.3	182.2	182.2	5.16	7	>sp|P46782|RS5_HUMAN 40S ribosomal protein S5 OS=Homo sapiens GN=RPS5 PE=1 SV=4	6355	Cmpd 50470, +MS2(844.9293), 36.8eV, 89.2 min #56410	0	89.2337
20191029_0min_chimo	50558:2	15	K.TIAEC[+57.021]LADELINAAK.G		C[+57]	816.416	2	1631.83	1631.83	0	-3.3	168	Specific	225.5	193.7	193.7	7.39	7	>sp|P46782|RS5_HUMAN 40S ribosomal protein S5 OS=Homo sapiens GN=RPS5 PE=1 SV=4	6355	Cmpd 49812, +MS2(816.4164), 35.7eV, 88.2 min #55700	0	88.2078
20191029_0min_chimo	51286:2	15	K.[+57.021]TIAEC[+57.021]LADELINAAK.G		.[57], C[+57]	844.928	2	1688.85	1688.85	0	-2.1	168	Specific	244	194.3	194.3	7.84	7	>sp|P46782|RS5_HUMAN 40S ribosomal protein S5 OS=Homo sapiens GN=RPS5 PE=1 SV=4	6355	Cmpd 50516, +MS2(844.9280), 36.8eV, 89.3 min #56460	0	89.304
20191029_0min_chimo	50495:2	15	K.TIAEC[+57.021]LADELINAAK.G		C[+57]	816.417	2	1631.83	1631.83	0	-3	168	Specific	263.3	178.5	178.5	7.59	7	>sp|P46782|RS5_HUMAN 40S ribosomal protein S5 OS=Homo sapiens GN=RPS5 PE=1 SV=4	6355	Cmpd 49751, +MS2(816.4166), 35.7eV, 88.1 min #55635	0	88.1215
20191029_0min_chimo	50472:2	15	K.TIAEC[+57.021]LADELINAAK.G		C[+57]	816.417	2	1631.83	1631.83	0	-2.8	168	Specific	273.9	182.7	182.7	7.86	7	>sp|P46782|RS5_HUMAN 40S ribosomal protein S5 OS=Homo sapiens GN=RPS5 PE=1 SV=4	6355	Cmpd 49728, +MS2(816.4168), 35.7eV, 88.1 min #55610	0	88.0812
20191029_0min_chimo	51256:2	15	K.[+57.021]TIAEC[+57.021]LADELINAAK.G		.[57], C[+57]	844.928	2	1688.85	1688.85	0	-2.3	168	Specific	283.5	260	260	7.88	7	>sp|P46782|RS5_HUMAN 40S ribosomal protein S5 OS=Homo sapiens GN=RPS5 PE=1 SV=4	6355	Cmpd 50486, +MS2(844.9278), 30.8eV, 89.3 min #56428	0	89.265
20191029_0min_chimo	50521:2	15	K.TIAEC[+57.021]LADELINAAK.G		C[+57]	816.417	2	1631.83	1631.83	0	-2.7	168	Specific	309.6	236.9	236.9	7.86	7	>sp|P46782|RS5_HUMAN 40S ribosomal protein S5 OS=Homo sapiens GN=RPS5 PE=1 SV=4	6355	Cmpd 49777, +MS2(816.4169), 35.7eV, 88.2 min #55663	0	88.1618
20191029_0min_chimo	51211:2	15	K.[+57.021]TIAEC[+57.021]LADELINAAK.G		.[57], C[+57]	844.93	2	1688.85	1688.85	0	-0.4	168	Specific	347.1	305.2	305.2	8.54	7	>sp|P46782|RS5_HUMAN 40S ribosomal protein S5 OS=Homo sapiens GN=RPS5 PE=1 SV=4	6355	Cmpd 50441, +MS2(844.9295), 30.8eV, 89.2 min #56379	0	89.1942
20191029_0min_chimo	37754:2	15	I.[+57.021]AEC[+57.021]LADELINAAK.G		.[57], C[+57]	737.864	2	1474.72	1474.72	0	0.1	170	NRagged	52.1	5.5	5.5	2.25	7	>sp|P46782|RS5_HUMAN 40S ribosomal protein S5 OS=Homo sapiens GN=RPS5 PE=1 SV=4	6355	Cmpd 37286, +MS2(737.8640), 27.4eV, 69.9 min #42381	0	69.8467
20191029_0min_chimo	38717:2	15	I.[+57.021]AEC[+57.021]LADELINAAK.G		.[57], C[+57]	737.863	2	1474.72	1474.72	0	-1.7	170	NRagged	172.6	80.8	80.8	4.2	7	>sp|P46782|RS5_HUMAN 40S ribosomal protein S5 OS=Homo sapiens GN=RPS5 PE=1 SV=4	6355	Cmpd 38221, +MS2(737.8627), 32.6eV, 71.2 min #43368	0	71.171
20191029_0min_chimo	38766:2	15	I.[+57.021]AEC[+57.021]LADELINAAK.G		.[57], C[+57]	737.865	2	1474.72	1474.72	0	1.5	170	NRagged	178.4	66.2	66.2	4.18	7	>sp|P46782|RS5_HUMAN 40S ribosomal protein S5 OS=Homo sapiens GN=RPS5 PE=1 SV=4	6355	Cmpd 38270, +MS2(737.8650), 32.6eV, 71.2 min #43418	0	71.2238
20191029_0min_chimo	38491:2	15	I.AEC[+57.021]LADELINAAK.G		C[+57]	709.352	2	1417.7	1417.7	0	-1.9	170	NRagged	215.6	97.6	97.6	4.63	7	>sp|P46782|RS5_HUMAN 40S ribosomal protein S5 OS=Homo sapiens GN=RPS5 PE=1 SV=4	6355	Cmpd 37999, +MS2(709.3519), 31.4eV, 70.9 min #43138	0	70.8848
20191029_0min_chimo	38444:2	15	I.AEC[+57.021]LADELINAAK.G		C[+57]	709.353	2	1417.7	1417.7	0	-0.9	170	NRagged	304.5	97.4	97.4	7.89	7	>sp|P46782|RS5_HUMAN 40S ribosomal protein S5 OS=Homo sapiens GN=RPS5 PE=1 SV=4	6355	Cmpd 37954, +MS2(709.3526), 31.4eV, 70.8 min #43092	0	70.8345
20191029_0min_chimo	38365:2	15	I.AEC[+57.021]LADELINAAK.G		C[+57]	709.353	2	1417.7	1417.7	0	-0.9	170	NRagged	351.6	171.1	171.1	8.43	7	>sp|P46782|RS5_HUMAN 40S ribosomal protein S5 OS=Homo sapiens GN=RPS5 PE=1 SV=4	6355	Cmpd 37879, +MS2(709.3526), 31.4eV, 70.7 min #43011	0	70.7222
20191029_0min_chimo	38366:2	15	I.AEC[+57.021]LADELINAAK.G		C[+57]	709.352	2	1417.7	1417.7	0	-1.4	170	NRagged	379.4	178.3	178.3	8.38	7	>sp|P46782|RS5_HUMAN 40S ribosomal protein S5 OS=Homo sapiens GN=RPS5 PE=1 SV=4	6355	Cmpd 37880, +MS2(709.3522), 31.4eV, 70.7 min #43013	0	70.729
20191029_0min_chimo	38405:2	15	I.AEC[+57.021]LADELINAAK.G		C[+57]	709.353	2	1417.7	1417.7	0	0.1	170	NRagged	465.3	237	237	8.56	7	>sp|P46782|RS5_HUMAN 40S ribosomal protein S5 OS=Homo sapiens GN=RPS5 PE=1 SV=4	6355	Cmpd 37917, +MS2(709.3533), 31.4eV, 70.8 min #43053	0	70.7838
20191029_0min_chimo	38243:2	15	I.AEC[+57.021]LADELINAAK[+57.021].G		C[+57], K[+57]	737.864	2	1474.72	1474.72	0	-0.3	170	NRagged	70	7	7	2.31	7	>sp|P46782|RS5_HUMAN 40S ribosomal protein S5 OS=Homo sapiens GN=RPS5 PE=1 SV=4	6355	Cmpd 37759, +MS2(737.8637), 27.4eV, 70.5 min #42883	0	70.532
20191029_0min_chimo	39923:2	15	I.AEC[+57.021]LADELINAAK[+57.021].G		C[+57], K[+57]	737.862	2	1474.72	1474.72	0	-2.6	170	NRagged	87.3	58.9	58.9	2.62	7	>sp|P46782|RS5_HUMAN 40S ribosomal protein S5 OS=Homo sapiens GN=RPS5 PE=1 SV=4	6355	Cmpd 39383, +MS2(737.8620), 27.4eV, 72.8 min #44585	0	72.7423
20191029_0min_chimo	38587:2	15	A.EC[+57.021]LADELINAAK.G		C[+57]	673.835	2	1346.66	1346.66	0	0.5	171	NRagged	308	180.4	180.4	8.59	7	>sp|P46782|RS5_HUMAN 40S ribosomal protein S5 OS=Homo sapiens GN=RPS5 PE=1 SV=4	6355	Cmpd 38091, +MS2(673.8350), 30.0eV, 71.0 min #43234	0	71.0092
20191029_0min_chimo	38531:2	15	A.EC[+57.021]LADELINAAK.G		C[+57]	673.834	2	1346.66	1346.66	0	-0.3	171	NRagged	336.9	123.6	123.6	8.4	7	>sp|P46782|RS5_HUMAN 40S ribosomal protein S5 OS=Homo sapiens GN=RPS5 PE=1 SV=4	6355	Cmpd 38037, +MS2(673.8344), 30.0eV, 70.9 min #43178	0	70.9383
20191029_0min_chimo	19289:3	16	K.[+57.021]VSSC[+57.021]REC[+57.021]IESGPGC[+57.021]TWC[+57.021]QK.L		.[57], C[+57]*4	786.663	3	2357.98	2357.97	0	1.2	30	Specific	139.8	139.8	139.8	5.6	15	>sp|P05107|ITB2_HUMAN Integrin beta-2 OS=Homo sapiens GN=ITGB2 PE=1 SV=2	4044	Cmpd 19077, +MS2(786.6634), 28.9eV, 46.1 min #23434	0	46.1238
20191029_0min_chimo	18861:3	16	K.VSSC[+57.021]REC[+57.021]IESGPGC[+57.021]TWC[+57.021]QK.L		C[+57]*4	767.657	3	2300.95	2300.95	0	1.5	30	Specific	337.4	337.4	337.4	9.1	15	>sp|P05107|ITB2_HUMAN Integrin beta-2 OS=Homo sapiens GN=ITGB2 PE=1 SV=2	4044	Cmpd 18649, +MS2(767.6565), 28.3eV, 45.6 min #22992	0	45.5938
20191029_0min_chimo	18811:3	16	K.VSSC[+57.021]REC[+57.021]IESGPGC[+57.021]TWC[+57.021]QK.L		C[+57]*4	767.657	3	2300.96	2300.95	0	1.8	30	Specific	399.4	399.4	399.4	9.97	15	>sp|P05107|ITB2_HUMAN Integrin beta-2 OS=Homo sapiens GN=ITGB2 PE=1 SV=2	4044	Cmpd 18599, +MS2(767.6567), 28.3eV, 45.5 min #22941	0	45.5403
20191029_0min_chimo	18645:3	16	K.VSSC[+57.021]REC[+57.021]IESGPGC[+57.021]TWC[+57.021]QK[+57.021].L		C[+57]*4, K[+57]	786.663	3	2357.97	2357.97	0	0.9	30	Specific	54.2	54.2	54.2	3.63	15	>sp|P05107|ITB2_HUMAN Integrin beta-2 OS=Homo sapiens GN=ITGB2 PE=1 SV=2	4044	Cmpd 18435, +MS2(786.6632), 28.9eV, 45.3 min #22772	0	45.3375
20191029_0min_chimo	29090:3	16	V.KVTATEC[+57.021]IQEQSFVIR.A		C[+57]	637	3	1908.98	1908.98	0	0.3	414	NRagged	165.2	165.2	165.2	5.42	15	>sp|P05107|ITB2_HUMAN Integrin beta-2 OS=Homo sapiens GN=ITGB2 PE=1 SV=2	4044	Cmpd 28750, +MS2(636.9999), 24.2eV, 58.4 min #33456	0	58.4112
20191029_0min_chimo	33693:3	16	K.[+114.043]VTATEC[+57.021]IQEQSFVIR.A		.[114], C[+57]	632.315	3	1894.93	1894.93	0	-1.4	415	Specific	81.2	81	81	2.42	15	>sp|P05107|ITB2_HUMAN Integrin beta-2 OS=Homo sapiens GN=ITGB2 PE=1 SV=2	4044	Cmpd 33301, +MS2(632.3149), 24.1eV, 64.3 min #38182	0	64.2878
20191029_0min_chimo	33660:2	16	K.VTATEC[+57.021]IQEQSFVIR.A		C[+57]	890.949	2	1780.89	1780.89	0	0.9	415	Specific	83.9	83.9	83.9	3.89	15	>sp|P05107|ITB2_HUMAN Integrin beta-2 OS=Homo sapiens GN=ITGB2 PE=1 SV=2	4044	Cmpd 33268, +MS2(890.9493), 38.6eV, 64.3 min #38147	0	64.2367
20191029_0min_chimo	34104:2	16	K.[+57.021]VTATEC[+57.021]IQEQSFVIR.A		.[57], C[+57]	919.461	2	1837.91	1837.91	0	2.1	415	Specific	90.4	90.4	90.4	3.93	15	>sp|P05107|ITB2_HUMAN Integrin beta-2 OS=Homo sapiens GN=ITGB2 PE=1 SV=2	4044	Cmpd 33702, +MS2(919.4612), 39.7eV, 64.8 min #38600	0	64.8155
20191029_0min_chimo	33651:3	16	K.[+114.043]VTATEC[+57.021]IQEQSFVIR.A		.[114], C[+57]	632.312	3	1894.92	1894.93	0	-5.5	415	Specific	127.5	127.5	127.5	2.62	15	>sp|P05107|ITB2_HUMAN Integrin beta-2 OS=Homo sapiens GN=ITGB2 PE=1 SV=2	4044	Cmpd 33259, +MS2(632.3123), 24.1eV, 64.2 min #38138	0	64.2318
20191029_0min_chimo	34137:3	16	K.[+57.021]VTATEC[+57.021]IQEQSFVIR.A		.[57], C[+57]	613.307	3	1837.91	1837.91	0	-2.8	415	Specific	159.9	159.9	159.9	3.93	15	>sp|P05107|ITB2_HUMAN Integrin beta-2 OS=Homo sapiens GN=ITGB2 PE=1 SV=2	4044	Cmpd 33735, +MS2(613.3069), 23.5eV, 64.9 min #38634	0	64.8587
20191029_0min_chimo	33649:3	16	K.VTATEC[+57.021]IQEQSFVIR.A		C[+57]	594.299	3	1780.88	1780.89	0	-5	415	Specific	196.7	196.7	196.7	4.01	15	>sp|P05107|ITB2_HUMAN Integrin beta-2 OS=Homo sapiens GN=ITGB2 PE=1 SV=2	4044	Cmpd 33257, +MS2(594.2985), 22.9eV, 64.2 min #38136	0	64.2308
20191029_0min_chimo	33509:2	16	K.VTATEC[+57.021]IQEQSFVIR.A		C[+57]	890.95	2	1780.89	1780.89	0	1.8	415	Specific	303.3	280.8	280.8	8.15	15	>sp|P05107|ITB2_HUMAN Integrin beta-2 OS=Homo sapiens GN=ITGB2 PE=1 SV=2	4044	Cmpd 33117, +MS2(890.9501), 38.6eV, 64.1 min #37990	0	64.055
20191029_0min_chimo	33599:2	16	K.VTATEC[+57.021]IQEQSFVIR.A		C[+57]	890.949	2	1780.89	1780.89	0	0.2	415	Specific	321.5	315.1	315.1	8.2	15	>sp|P05107|ITB2_HUMAN Integrin beta-2 OS=Homo sapiens GN=ITGB2 PE=1 SV=2	4044	Cmpd 33207, +MS2(890.9487), 38.6eV, 64.2 min #38084	0	64.1717
20191029_0min_chimo	34007:3	16	K.[+57.021]VTATEC[+57.021]IQEQSFVIR.A		.[57], C[+57]	613.312	3	1837.92	1837.91	0	5	415	Specific	333.2	291.8	291.8	6.48	15	>sp|P05107|ITB2_HUMAN Integrin beta-2 OS=Homo sapiens GN=ITGB2 PE=1 SV=2	4044	Cmpd 33609, +MS2(613.3117), 23.5eV, 64.7 min #38502	0	64.6915
20191029_0min_chimo	34089:3	16	K.[+57.021]VTATEC[+57.021]IQEQSFVIR.A		.[57], C[+57]	613.31	3	1837.92	1837.91	0	2.4	415	Specific	350.9	290.3	290.3	7.6	15	>sp|P05107|ITB2_HUMAN Integrin beta-2 OS=Homo sapiens GN=ITGB2 PE=1 SV=2	4044	Cmpd 33689, +MS2(613.3101), 23.5eV, 64.8 min #38587	0	64.8087
20191029_0min_chimo	33520:3	16	K.VTATEC[+57.021]IQEQSFVIR.A		C[+57]	594.3	3	1780.89	1780.89	0	-2.3	415	Specific	366.3	305.4	305.4	7.15	15	>sp|P05107|ITB2_HUMAN Integrin beta-2 OS=Homo sapiens GN=ITGB2 PE=1 SV=2	4044	Cmpd 33128, +MS2(594.3001), 22.9eV, 64.1 min #38002	0	64.0708
20191029_0min_chimo	34048:2	16	K.[+57.021]VTATEC[+57.021]IQEQSFVIR.A		.[57], C[+57]	919.461	2	1837.91	1837.91	0	1.8	415	Specific	397.7	356.1	356.1	8.33	15	>sp|P05107|ITB2_HUMAN Integrin beta-2 OS=Homo sapiens GN=ITGB2 PE=1 SV=2	4044	Cmpd 33648, +MS2(919.4609), 39.7eV, 64.8 min #38543	0	64.7455
20191029_0min_chimo	34046:3	16	K.[+57.021]VTATEC[+57.021]IQEQSFVIR.A		.[57], C[+57]	613.31	3	1837.92	1837.91	0	2.6	415	Specific	426.4	368.7	368.7	7.65	15	>sp|P05107|ITB2_HUMAN Integrin beta-2 OS=Homo sapiens GN=ITGB2 PE=1 SV=2	4044	Cmpd 33646, +MS2(613.3102), 23.5eV, 64.7 min #38541	0	64.7445
20191029_0min_chimo	33597:3	16	K.VTATEC[+57.021]IQEQSFVIR.A		C[+57]	594.3	3	1780.89	1780.89	0	-1.8	415	Specific	432.4	294.6	294.6	7.38	15	>sp|P05107|ITB2_HUMAN Integrin beta-2 OS=Homo sapiens GN=ITGB2 PE=1 SV=2	4044	Cmpd 33205, +MS2(594.3004), 22.9eV, 64.2 min #38082	0	64.1705
20191029_0min_chimo	33559:2	16	K.VTATEC[+57.021]IQEQSFVIR.A		C[+57]	890.949	2	1780.89	1780.89	0	1	415	Specific	436.1	367.2	367.2	8.6	15	>sp|P05107|ITB2_HUMAN Integrin beta-2 OS=Homo sapiens GN=ITGB2 PE=1 SV=2	4044	Cmpd 33167, +MS2(890.9494), 38.6eV, 64.1 min #38043	0	64.123
20191029_0min_chimo	33524:2	16	K.VTATEC[+57.021]IQEQSFVIR.A		C[+57]	890.949	2	1780.89	1780.89	0	0.2	415	Specific	446.4	379.1	379.1	8.6	15	>sp|P05107|ITB2_HUMAN Integrin beta-2 OS=Homo sapiens GN=ITGB2 PE=1 SV=2	4044	Cmpd 33132, +MS2(890.9487), 38.6eV, 64.1 min #38006	0	64.073
20191029_0min_chimo	33558:3	16	K.VTATEC[+57.021]IQEQSFVIR.A		C[+57]	594.3	3	1780.89	1780.89	0	-2.1	415	Specific	491.5	370.7	370.7	7.58	15	>sp|P05107|ITB2_HUMAN Integrin beta-2 OS=Homo sapiens GN=ITGB2 PE=1 SV=2	4044	Cmpd 33166, +MS2(594.3002), 22.9eV, 64.1 min #38042	0	64.1223
20191029_0min_chimo	26925:2	16	K.GFLEC[+57.021]GIC[+57.021]R.C		C[+57]*2	556.256	2	1111.51	1111.5	0	2.4	463	Specific	129.2	48.8	48.8	2.09	15	>sp|P05107|ITB2_HUMAN Integrin beta-2 OS=Homo sapiens GN=ITGB2 PE=1 SV=2	4044	Cmpd 26607, +MS2(556.2561), 25.4eV, 55.6 min #31227	0	55.6122
20191029_0min_chimo	10975:3	16	R.[+57.021]C[+57.021]DTGYIGKNC[+57.021]EC[+57.021]QTQGR.S		.[57], C[+57]*3	701.96	3	2103.86	2103.86	0	0.1	472	Specific	48.6	48.6	48.6	3.97	15	>sp|P05107|ITB2_HUMAN Integrin beta-2 OS=Homo sapiens GN=ITGB2 PE=1 SV=2	4044	Cmpd 10889, +MS2(701.9596), 26.3eV, 36.1 min #15000	0	36.0972
20191029_0min_chimo	06720:3	16	T.GYIGKNC[+57.021]EC[+57.021]QTQGR.S		C[+57]*2	557.582	3	1670.73	1670.74	0	-4.1	475	NRagged	32.8	10.3	10.3	2.19	15	>sp|P05107|ITB2_HUMAN Integrin beta-2 OS=Homo sapiens GN=ITGB2 PE=1 SV=2	4044	Cmpd 6648, +MS2(557.5817), 21.7eV, 29.5 min #10403	0	29.455
20191029_0min_chimo	06710:3	16	G.[+57.021]YIGKNC[+57.021]EC[+57.021]QTQGR.S		.[57], C[+57]*2	557.584	3	1670.74	1670.74	0	-0.6	476	NRagged	1.8	1.8	1.8	2.14	15	>sp|P05107|ITB2_HUMAN Integrin beta-2 OS=Homo sapiens GN=ITGB2 PE=1 SV=2	4044	Cmpd 6638, +MS2(557.5837), 21.7eV, 29.4 min #10391	0	29.4322
20191029_0min_chimo	06699:3	16	G.[+57.021]YIGKNC[+57.021]EC[+57.021]QTQGR.S		.[57], C[+57]*2	557.584	3	1670.74	1670.74	0	0	476	NRagged	42.6	9.3	9.3	2.16	15	>sp|P05107|ITB2_HUMAN Integrin beta-2 OS=Homo sapiens GN=ITGB2 PE=1 SV=2	4044	Cmpd 6627, +MS2(557.5839), 21.7eV, 29.4 min #10379	0	29.4132
20191029_0min_chimo	06687:3	16	G.[+57.021]YIGKNC[+57.021]EC[+57.021]QTQGR.S		.[57], C[+57]*2	557.584	3	1670.74	1670.74	0	-0.4	476	NRagged	67.2	9.3	7.7	2.16	15	>sp|P05107|ITB2_HUMAN Integrin beta-2 OS=Homo sapiens GN=ITGB2 PE=1 SV=2	4044	Cmpd 6615, +MS2(557.5837), 21.7eV, 29.4 min #10366	0	29.3993
20191029_0min_chimo	07890:2	16	R.TTEGC[+57.021]LNPR.R		C[+57]	524.249	2	1047.49	1047.49	0	1.5	578	Specific	108.2	85.5	85.5	2.32	15	>sp|P05107|ITB2_HUMAN Integrin beta-2 OS=Homo sapiens GN=ITGB2 PE=1 SV=2	4044	Cmpd 7818, +MS2(524.2488), 20.7eV, 31.7 min #11740	0	31.7202
20191029_0min_chimo	07871:2	16	R.TTEGC[+57.021]LNPR.R		C[+57]	524.25	2	1047.49	1047.49	0	4.2	578	Specific	144.7	107.4	107.4	2.14	15	>sp|P05107|ITB2_HUMAN Integrin beta-2 OS=Homo sapiens GN=ITGB2 PE=1 SV=2	4044	Cmpd 7799, +MS2(524.2502), 24.2eV, 31.7 min #11719	0	31.6817
20191029_0min_chimo	07903:2	16	R.TTEGC[+57.021]LNPR.R		C[+57]	524.247	2	1047.49	1047.49	0	-2.3	578	Specific	182.9	45.9	45.9	2.15	15	>sp|P05107|ITB2_HUMAN Integrin beta-2 OS=Homo sapiens GN=ITGB2 PE=1 SV=2	4044	Cmpd 7831, +MS2(524.2468), 20.7eV, 31.7 min #11754	0	31.7407
20191029_0min_chimo	21128:2	17	K.[+57.021]QTEC[+57.021]LNYIR.V		.[57], C[+57]	627.301	2	1253.6	1253.59	0	0.5	105	Specific	125.6	111.6	111.6	2.79	11	>sp|Q92854|SEM4D_HUMAN Semaphorin-4D OS=Homo sapiens GN=SEMA4D PE=1 SV=1	15134	Cmpd 20882, +MS2(627.3011), 28.2eV, 48.3 min #25292	0	48.3283
20191029_0min_chimo	20627:2	17	K.QTEC[+57.021]LNYIR.V		C[+57]	598.79	2	1196.57	1196.57	0	-0.2	105	Specific	257.1	187.9	187.9	5.72	11	>sp|Q92854|SEM4D_HUMAN Semaphorin-4D OS=Homo sapiens GN=SEMA4D PE=1 SV=1	15134	Cmpd 20387, +MS2(598.7899), 27.1eV, 47.7 min #24783	0	47.7288
20191029_0min_chimo	30275:2	17	K.Q[-17.027]TEC[+57.021]LNYIR.V		C[+57], Q[-17]	590.276	2	1179.54	1179.55	0	-1.9	105	Specific	192.8	125.5	125.5	3.53	11	>sp|Q92854|SEM4D_HUMAN Semaphorin-4D OS=Homo sapiens GN=SEMA4D PE=1 SV=1	15134	Cmpd 29919, +MS2(590.2757), 22.8eV, 59.9 min #34663	0	59.869
20191029_0min_chimo	30227:2	17	K.Q[-17.027]TEC[+57.021]LNYIR.V		C[+57], Q[-17]	590.277	2	1179.55	1179.55	0	-0.4	105	Specific	197.1	174.2	174.2	4.09	11	>sp|Q92854|SEM4D_HUMAN Semaphorin-4D OS=Homo sapiens GN=SEMA4D PE=1 SV=1	15134	Cmpd 29873, +MS2(590.2765), 26.8eV, 59.8 min #34616	0	59.8177
20191029_0min_chimo	09147:2	17	M.SGDASVC[+57.021]PDK[+145.020]SK.G		C[+57], K[+145]	698.298	2	1395.59	1395.59	0	0.2	547	Specific	177.5	65.1	22.5	3.93	11	>sp|Q92854|SEM4D_HUMAN Semaphorin-4D OS=Homo sapiens GN=SEMA4D PE=1 SV=1	15134	Cmpd 9073, +MS2(698.2977), 31.0eV, 33.7 min #13104	0	33.7138
20191029_0min_chimo	09324:2	17	M.[+57.021]SGDASVC[+57.021]PDK[+145.020]SK.G		.[57], C[+57], K[+145]	726.809	2	1452.61	1452.61	0	1.5	547	Specific	181.1	111.3	24.2	4.19	11	>sp|Q92854|SEM4D_HUMAN Semaphorin-4D OS=Homo sapiens GN=SEMA4D PE=1 SV=1	15134	Cmpd 9248, +MS2(726.8094), 32.1eV, 34.0 min #13293	0	33.9808
20191029_0min_chimo	09351:2	17	M.[+57.021]SGDASVC[+57.021]PDK[+145.020]SK.G		.[57], C[+57], K[+145]	726.809	2	1452.61	1452.61	0	1.1	547	Specific	197.7	160.3	24.2	4.62	11	>sp|Q92854|SEM4D_HUMAN Semaphorin-4D OS=Homo sapiens GN=SEMA4D PE=1 SV=1	15134	Cmpd 9275, +MS2(726.8091), 32.1eV, 34.0 min #13322	0	34.019
20191029_0min_chimo	09125:2	17	M.SGDASVC[+57.021]PDK[+145.020]SK.G		C[+57], K[+145]	698.299	2	1395.59	1395.59	0	1.5	547	Specific	233.2	104.2	22.5	4.98	11	>sp|Q92854|SEM4D_HUMAN Semaphorin-4D OS=Homo sapiens GN=SEMA4D PE=1 SV=1	15134	Cmpd 9051, +MS2(698.2986), 31.0eV, 33.7 min #13080	0	33.6787
20191029_0min_chimo	09086:2	17	M.SGDASVC[+57.021]PDK[+145.020]SK.G		C[+57], K[+145]	698.3	2	1395.59	1395.59	0	3.2	547	Specific	253.6	111.2	22.5	5.38	11	>sp|Q92854|SEM4D_HUMAN Semaphorin-4D OS=Homo sapiens GN=SEMA4D PE=1 SV=1	15134	Cmpd 9012, +MS2(698.2998), 31.0eV, 33.6 min #13038	0	33.62
20191029_0min_chimo	09254:2	17	M.[+57.021]SGDASVC[+57.021]PDK[+145.020]SK.G		.[57], C[+57], K[+145]	726.809	2	1452.61	1452.61	0	0.8	547	Specific	305.8	240.7	24.2	7.94	11	>sp|Q92854|SEM4D_HUMAN Semaphorin-4D OS=Homo sapiens GN=SEMA4D PE=1 SV=1	15134	Cmpd 9178, +MS2(726.8089), 27.0eV, 33.9 min #13216	0	33.8693
20191029_0min_chimo	09306:2	17	M.[+57.021]SGDASVC[+57.021]PDK[+145.020]SK.G		.[57], C[+57], K[+145]	726.81	2	1452.61	1452.61	0	2.8	547	Specific	321.9	263.2	24.2	7.49	11	>sp|Q92854|SEM4D_HUMAN Semaphorin-4D OS=Homo sapiens GN=SEMA4D PE=1 SV=1	15134	Cmpd 9230, +MS2(726.8104), 32.1eV, 34.0 min #13273	0	33.9503
20191029_0min_chimo	09288:2	17	M.[+57.021]SGDASVC[+57.021]PDK[+145.020]SK.G		.[57], C[+57], K[+145]	726.809	2	1452.61	1452.61	0	1.3	547	Specific	346.7	231.4	24.2	7.86	11	>sp|Q92854|SEM4D_HUMAN Semaphorin-4D OS=Homo sapiens GN=SEMA4D PE=1 SV=1	15134	Cmpd 9212, +MS2(726.8092), 32.1eV, 33.9 min #13253	0	33.9198
20191029_0min_chimo	09097:2	17	M.SGDASVC[+57.021]PDK[+145.020]SK.G		C[+57], K[+145]	698.298	2	1395.59	1395.59	0	0.2	547	Specific	356.3	138.6	2.6	7.78	11	>sp|Q92854|SEM4D_HUMAN Semaphorin-4D OS=Homo sapiens GN=SEMA4D PE=1 SV=1	15134	Cmpd 9023, +MS2(698.2977), 31.0eV, 33.6 min #13050	0	33.6327
20191029_0min_chimo	23001:2	17	L.SEGDSGVYQC[+57.021]LSEER.V		C[+57]	858.362	2	1715.72	1715.72	0	-0.1	615	Specific	148.8	134.4	134.4	4.09	11	>sp|Q92854|SEM4D_HUMAN Semaphorin-4D OS=Homo sapiens GN=SEMA4D PE=1 SV=1	15134	Cmpd 22727, +MS2(858.3624), 37.3eV, 50.7 min #27210	0	50.7078
20191029_0min_chimo	29492:2	17	L.[+145.020]SEGDSGVYQC[+57.021]LSEER.V		.[145], C[+57]	930.874	2	1860.74	1860.74	0	1.9	615	Specific	368.5	318.9	318.9	8.49	11	>sp|Q92854|SEM4D_HUMAN Semaphorin-4D OS=Homo sapiens GN=SEMA4D PE=1 SV=1	15134	Cmpd 29150, +MS2(930.8742), 40.2eV, 58.9 min #33868	0	58.904
20191029_0min_chimo	29444:2	17	L.[+145.020]SEGDSGVYQC[+57.021]LSEER.V		.[145], C[+57]	930.875	2	1860.74	1860.74	0	2.4	615	Specific	445.9	363.8	363.8	8.88	11	>sp|Q92854|SEM4D_HUMAN Semaphorin-4D OS=Homo sapiens GN=SEMA4D PE=1 SV=1	15134	Cmpd 29102, +MS2(930.8746), 40.2eV, 58.9 min #33819	0	58.851
20191029_0min_chimo	29353:2	17	L.[+145.020]SEGDSGVYQC[+57.021]LSEER.V		.[145], C[+57]	930.874	2	1860.74	1860.74	0	1.7	615	Specific	500.9	433.1	433.1	9.54	11	>sp|Q92854|SEM4D_HUMAN Semaphorin-4D OS=Homo sapiens GN=SEMA4D PE=1 SV=1	15134	Cmpd 29013, +MS2(930.8739), 40.2eV, 58.7 min #33727	0	58.7383
20191029_0min_chimo	29396:2	17	L.[+145.020]SEGDSGVYQC[+57.021]LSEER.V		.[145], C[+57]	930.875	2	1860.74	1860.74	0	2.6	615	Specific	527	407.2	407.2	9.33	11	>sp|Q92854|SEM4D_HUMAN Semaphorin-4D OS=Homo sapiens GN=SEMA4D PE=1 SV=1	15134	Cmpd 29056, +MS2(930.8748), 40.2eV, 58.8 min #33771	0	58.7883
20191029_0min_chimo	12241:3	18	D.KN[+0.984]LTC[+57.021]PEEEDTVK.V		C[+57], N[+1]	521.912	3	1563.72	1563.72	0	-0.1	85	NRagged	135.5	106.7	106.7	3.51	15	>sp|P13727|PRG2_HUMAN Bone marrow proteoglycan OS=Homo sapiens GN=PRG2 PE=1 SV=2	4866	Cmpd 12131, +MS2(521.9117), 20.6eV, 37.6 min #16276	0	37.5963
20191029_0min_chimo	12198:3	18	D.KN[+0.984]LTC[+57.021]PEEEDTVK.V		C[+57], N[+1]	521.912	3	1563.72	1563.72	0	1	85	NRagged	220.9	151.6	151.6	5.72	15	>sp|P13727|PRG2_HUMAN Bone marrow proteoglycan OS=Homo sapiens GN=PRG2 PE=1 SV=2	4866	Cmpd 12088, +MS2(521.9123), 20.6eV, 37.6 min #16232	0	37.5467
20191029_0min_chimo	18289:2	18	K.N[+0.984]LTC[+57.021]PEEEDTVK.V		C[+57], N[+1]	718.318	2	1435.63	1435.63	0	2.2	86	Specific	70.4	50.5	50.5	2.16	15	>sp|P13727|PRG2_HUMAN Bone marrow proteoglycan OS=Homo sapiens GN=PRG2 PE=1 SV=2	4866	Cmpd 18083, +MS2(718.3181), 31.8eV, 44.9 min #22410	0	44.8997
20191029_0min_chimo	18242:2	18	K.N[+0.984]LTC[+57.021]PEEEDTVK.V		C[+57], N[+1]	718.318	2	1435.63	1435.63	0	2.1	86	Specific	194.6	105.5	105.5	4.21	15	>sp|P13727|PRG2_HUMAN Bone marrow proteoglycan OS=Homo sapiens GN=PRG2 PE=1 SV=2	4866	Cmpd 18036, +MS2(718.3180), 31.8eV, 44.9 min #22362	0	44.848
20191029_0min_chimo	18460:2	18	K.VVGIPGC[+57.021]QTC[+57.021]R.Y		C[+57]*2	623.806	2	1246.6	1246.6	0	0.7	98	Specific	129.7	71.2	71.2	2.08	15	>sp|P13727|PRG2_HUMAN Bone marrow proteoglycan OS=Homo sapiens GN=PRG2 PE=1 SV=2	4866	Cmpd 18254, +MS2(623.8056), 28.1eV, 45.1 min #22585	0	45.0977
20191029_0min_chimo	18349:2	18	K.VVGIPGC[+57.021]QTC[+57.021]R.Y		C[+57]*2	623.807	2	1246.61	1246.6	0	2.5	98	Specific	158.7	157.7	157.7	3.45	15	>sp|P13727|PRG2_HUMAN Bone marrow proteoglycan OS=Homo sapiens GN=PRG2 PE=1 SV=2	4866	Cmpd 18143, +MS2(623.8067), 23.8eV, 45.0 min #22472	0	44.985
20191029_0min_chimo	18416:2	18	K.VVGIPGC[+57.021]QTC[+57.021]R.Y		C[+57]*2	623.806	2	1246.6	1246.6	0	0.4	98	Specific	158.8	117.8	117.8	3.02	15	>sp|P13727|PRG2_HUMAN Bone marrow proteoglycan OS=Homo sapiens GN=PRG2 PE=1 SV=2	4866	Cmpd 18210, +MS2(623.8055), 28.1eV, 45.1 min #22540	0	45.0472
20191029_0min_chimo	25089:2	18	F.[+57.021]SQAWFTC[+57.021]R.R		.[57], C[+57]	556.751	2	1112.49	1112.49	0	0.4	119	Specific	131.9	55.4	55.4	2.1	15	>sp|P13727|PRG2_HUMAN Bone marrow proteoglycan OS=Homo sapiens GN=PRG2 PE=1 SV=2	4866	Cmpd 24797, +MS2(556.7509), 25.4eV, 53.3 min #29348	0	53.2905
20191029_0min_chimo	24147:2	18	F.SQAWFTC[+57.021]R.R		C[+57]	528.24	2	1055.47	1055.47	0	-0.6	119	Specific	193.6	92.3	92.3	3.46	15	>sp|P13727|PRG2_HUMAN Bone marrow proteoglycan OS=Homo sapiens GN=PRG2 PE=1 SV=2	4866	Cmpd 23861, +MS2(528.2397), 24.3eV, 52.1 min #28382	0	52.1325
20191029_0min_chimo	24237:2	18	F.SQAWFTC[+57.021]R.R		C[+57]	528.24	2	1055.47	1055.47	0	-0.3	119	Specific	199	110	110	3.1	15	>sp|P13727|PRG2_HUMAN Bone marrow proteoglycan OS=Homo sapiens GN=PRG2 PE=1 SV=2	4866	Cmpd 23951, +MS2(528.2399), 24.3eV, 52.2 min #28474	0	52.2342
20191029_0min_chimo	24191:2	18	F.SQAWFTC[+57.021]R.R		C[+57]	528.24	2	1055.47	1055.47	0	0	119	Specific	204.6	113.4	113.4	3.54	15	>sp|P13727|PRG2_HUMAN Bone marrow proteoglycan OS=Homo sapiens GN=PRG2 PE=1 SV=2	4866	Cmpd 23905, +MS2(528.2400), 24.3eV, 52.2 min #28427	0	52.1825
20191029_0min_chimo	24998:2	18	F.[+57.021]SQAWFTC[+57.021]R.R		.[57], C[+57]	556.751	2	1112.49	1112.49	0	-0.1	119	Specific	255	104.5	104.5	5.08	15	>sp|P13727|PRG2_HUMAN Bone marrow proteoglycan OS=Homo sapiens GN=PRG2 PE=1 SV=2	4866	Cmpd 24706, +MS2(556.7507), 25.4eV, 53.2 min #29255	0	53.188
20191029_0min_chimo	25039:2	18	F.[+57.021]SQAWFTC[+57.021]R.R		.[57], C[+57]	556.751	2	1112.49	1112.49	0	-0.1	119	Specific	259.7	108.9	108.9	5.08	15	>sp|P13727|PRG2_HUMAN Bone marrow proteoglycan OS=Homo sapiens GN=PRG2 PE=1 SV=2	4866	Cmpd 24747, +MS2(556.7507), 25.4eV, 53.2 min #29297	0	53.2368
20191029_0min_chimo	24959:2	18	F.[+57.021]SQAWFTC[+57.021]R.R		.[57], C[+57]	556.75	2	1112.49	1112.49	0	-0.8	119	Specific	279.8	82.1	82.1	4.98	15	>sp|P13727|PRG2_HUMAN Bone marrow proteoglycan OS=Homo sapiens GN=PRG2 PE=1 SV=2	4866	Cmpd 24667, +MS2(556.7503), 25.4eV, 53.1 min #29214	0	53.1308
20191029_0min_chimo	37156:2	18	R.RLPFIC[+57.021]SY.-		C[+57]	528.271	2	1055.53	1055.53	0	-0.5	215	Specific	229.4	133.1	133.1	4.79	15	>sp|P13727|PRG2_HUMAN Bone marrow proteoglycan OS=Homo sapiens GN=PRG2 PE=1 SV=2	4866	Cmpd 36694, +MS2(528.2705), 24.3eV, 69.0 min #41751	0	68.9942
20191029_0min_chimo	37210:2	18	R.RLPFIC[+57.021]SY.-		C[+57]	528.271	2	1055.53	1055.53	0	-0.5	215	Specific	247.6	82.4	82.4	4.91	15	>sp|P13727|PRG2_HUMAN Bone marrow proteoglycan OS=Homo sapiens GN=PRG2 PE=1 SV=2	4866	Cmpd 36748, +MS2(528.2705), 24.3eV, 69.1 min #41808	0	69.0658
20191029_0min_chimo	37178:2	18	R.RLPFIC[+57.021]SY.-		C[+57]	528.271	2	1055.53	1055.53	0	0.2	215	Specific	250.2	152.9	152.9	5.37	15	>sp|P13727|PRG2_HUMAN Bone marrow proteoglycan OS=Homo sapiens GN=PRG2 PE=1 SV=2	4866	Cmpd 36716, +MS2(528.2709), 24.3eV, 69.0 min #41774	0	69.0225
20191029_0min_chimo	44417:2	18	R.[+114.043]RLPFIC[+57.021]SY.-		.[114], C[+57]	585.292	2	1169.58	1169.58	0	0.2	215	Specific	262.1	138	138	5.58	15	>sp|P13727|PRG2_HUMAN Bone marrow proteoglycan OS=Homo sapiens GN=PRG2 PE=1 SV=2	4866	Cmpd 43809, +MS2(585.2923), 22.6eV, 79.0 min #49260	0	79.0253
20191029_0min_chimo	44288:2	18	R.[+114.043]RLPFIC[+57.021]SY.-		.[114], C[+57]	585.291	2	1169.58	1169.58	0	-1.5	215	Specific	267.9	84.8	84.8	6.37	15	>sp|P13727|PRG2_HUMAN Bone marrow proteoglycan OS=Homo sapiens GN=PRG2 PE=1 SV=2	4866	Cmpd 43680, +MS2(585.2914), 26.6eV, 78.9 min #49124	0	78.8535
20191029_0min_chimo	44320:2	18	R.[+114.043]RLPFIC[+57.021]SY.-		.[114], C[+57]	585.291	2	1169.57	1169.58	0	-2.7	215	Specific	323.6	170	170	5.41	15	>sp|P13727|PRG2_HUMAN Bone marrow proteoglycan OS=Homo sapiens GN=PRG2 PE=1 SV=2	4866	Cmpd 43712, +MS2(585.2907), 26.6eV, 78.9 min #49158	0	78.8995
20191029_0min_chimo	44375:2	18	R.[+114.043]RLPFIC[+57.021]SY.-		.[114], C[+57]	585.291	2	1169.57	1169.58	0	-3	215	Specific	338.5	90.3	90.3	6.28	15	>sp|P13727|PRG2_HUMAN Bone marrow proteoglycan OS=Homo sapiens GN=PRG2 PE=1 SV=2	4866	Cmpd 43767, +MS2(585.2905), 22.6eV, 79.0 min #49216	0	78.9752
20191029_0min_chimo	44347:2	18	R.[+114.043]RLPFIC[+57.021]SY.-		.[114], C[+57]	585.29	2	1169.57	1169.58	0	-3.5	215	Specific	339.8	149.6	149.6	6.51	15	>sp|P13727|PRG2_HUMAN Bone marrow proteoglycan OS=Homo sapiens GN=PRG2 PE=1 SV=2	4866	Cmpd 43739, +MS2(585.2902), 26.6eV, 78.9 min #49186	0	78.9362
20191029_0min_chimo	37132:2	18	R.RLPFIC[+57.021]SY.-		C[+57]	528.271	2	1055.54	1055.53	0	0.4	215	Specific	351.3	138.2	138.2	7.11	15	>sp|P13727|PRG2_HUMAN Bone marrow proteoglycan OS=Homo sapiens GN=PRG2 PE=1 SV=2	4866	Cmpd 36672, +MS2(528.2710), 24.3eV, 69.0 min #41727	0	68.9583
20191029_0min_chimo	37762:2	18	R.[+57.021]RLPFIC[+57.021]SY.-		.[57], C[+57]	556.781	2	1112.56	1112.56	0	-0.3	215	Specific	357	145.4	145.4	7.24	15	>sp|P13727|PRG2_HUMAN Bone marrow proteoglycan OS=Homo sapiens GN=PRG2 PE=1 SV=2	4866	Cmpd 37294, +MS2(556.7813), 25.4eV, 69.9 min #42391	0	69.8823
20191029_0min_chimo	36955:2	18	R.RLPFIC[+57.021]SY.-		C[+57]	528.27	2	1055.53	1055.53	0	-0.8	215	Specific	413.3	163	163	7.02	15	>sp|P13727|PRG2_HUMAN Bone marrow proteoglycan OS=Homo sapiens GN=PRG2 PE=1 SV=2	4866	Cmpd 36499, +MS2(528.2704), 24.3eV, 68.7 min #41542	0	68.702
20191029_0min_chimo	37683:2	18	R.[+57.021]RLPFIC[+57.021]SY.-		.[57], C[+57]	556.781	2	1112.56	1112.56	0	-0.3	215	Specific	419	158.4	158.4	7.23	15	>sp|P13727|PRG2_HUMAN Bone marrow proteoglycan OS=Homo sapiens GN=PRG2 PE=1 SV=2	4866	Cmpd 37217, +MS2(556.7813), 25.4eV, 69.8 min #42308	0	69.765
20191029_0min_chimo	37069:2	18	R.RLPFIC[+57.021]SY.-		C[+57]	528.27	2	1055.53	1055.53	0	-0.8	215	Specific	428.3	144.4	144.4	7.03	15	>sp|P13727|PRG2_HUMAN Bone marrow proteoglycan OS=Homo sapiens GN=PRG2 PE=1 SV=2	4866	Cmpd 36611, +MS2(528.2704), 24.3eV, 68.9 min #41662	0	68.8662
20191029_0min_chimo	37100:2	18	R.RLPFIC[+57.021]SY.-		C[+57]	528.27	2	1055.53	1055.53	0	-1.4	215	Specific	433.1	143.9	143.9	7.03	15	>sp|P13727|PRG2_HUMAN Bone marrow proteoglycan OS=Homo sapiens GN=PRG2 PE=1 SV=2	4866	Cmpd 36640, +MS2(528.2700), 24.3eV, 68.9 min #41693	0	68.9122
20191029_0min_chimo	37609:2	18	R.[+57.021]RLPFIC[+57.021]SY.-		.[57], C[+57]	556.781	2	1112.56	1112.56	0	-0.8	215	Specific	439.3	157.2	157.2	7.03	15	>sp|P13727|PRG2_HUMAN Bone marrow proteoglycan OS=Homo sapiens GN=PRG2 PE=1 SV=2	4866	Cmpd 37145, +MS2(556.7811), 25.4eV, 69.7 min #42232	0	69.6632
20191029_0min_chimo	37725:2	18	R.[+57.021]RLPFIC[+57.021]SY.-		.[57], C[+57]	556.781	2	1112.55	1112.56	0	-1.2	215	Specific	448	141	141	7.03	15	>sp|P13727|PRG2_HUMAN Bone marrow proteoglycan OS=Homo sapiens GN=PRG2 PE=1 SV=2	4866	Cmpd 37257, +MS2(556.7808), 25.4eV, 69.8 min #42352	0	69.8313
20191029_0min_chimo	36964:2	18	R.RLPFIC[+57.021]SY.-		C[+57]	528.27	2	1055.53	1055.53	0	-0.7	215	Specific	448.8	163.9	163.9	7.05	15	>sp|P13727|PRG2_HUMAN Bone marrow proteoglycan OS=Homo sapiens GN=PRG2 PE=1 SV=2	4866	Cmpd 36508, +MS2(528.2704), 24.3eV, 68.7 min #41553	0	68.7213
20191029_0min_chimo	37648:2	18	R.[+57.021]RLPFIC[+57.021]SY.-		.[57], C[+57]	556.781	2	1112.55	1112.56	0	-1.3	215	Specific	456.7	160	160	7.03	15	>sp|P13727|PRG2_HUMAN Bone marrow proteoglycan OS=Homo sapiens GN=PRG2 PE=1 SV=2	4866	Cmpd 37184, +MS2(556.7808), 25.4eV, 69.7 min #42273	0	69.7133
20191029_0min_chimo	37027:2	18	R.RLPFIC[+57.021]SY.-		C[+57]	528.271	2	1055.54	1055.53	0	0.2	215	Specific	457.3	164.4	164.4	7.28	15	>sp|P13727|PRG2_HUMAN Bone marrow proteoglycan OS=Homo sapiens GN=PRG2 PE=1 SV=2	4866	Cmpd 36569, +MS2(528.2709), 24.3eV, 68.8 min #41618	0	68.8125
20191029_0min_chimo	36999:2	18	R.RLPFIC[+57.021]SY.-		C[+57]	528.271	2	1055.54	1055.53	0	0.5	215	Specific	478	172.5	172.5	7.26	15	>sp|P13727|PRG2_HUMAN Bone marrow proteoglycan OS=Homo sapiens GN=PRG2 PE=1 SV=2	4866	Cmpd 36541, +MS2(528.2710), 24.3eV, 68.8 min #41588	0	68.7678
20191029_0min_chimo	42320:1	18	R.[+57.021]LPFIC[+57.021]SY.-		.[57], C[+57]	956.454	1	956.454	956.455	0	-1.1	216	Specific	249.7	53.3	53.3	3.41	15	>sp|P13727|PRG2_HUMAN Bone marrow proteoglycan OS=Homo sapiens GN=PRG2 PE=1 SV=2	4866	Cmpd 41738, +MS2(956.4535), 34.3eV, 76.0 min #47050	0	75.9445
20191029_0min_chimo	42236:1	18	R.[+57.021]LPFIC[+57.021]SY.-		.[57], C[+57]	956.453	1	956.453	956.455	0	-1.6	216	Specific	267.7	61.9	61.9	4.18	15	>sp|P13727|PRG2_HUMAN Bone marrow proteoglycan OS=Homo sapiens GN=PRG2 PE=1 SV=2	4866	Cmpd 41654, +MS2(956.4531), 34.3eV, 75.8 min #46962	0	75.838
20191029_0min_chimo	42234:1	18	R.[+57.021]LPFIC[+57.021]SY.-		.[57], C[+57]	956.453	1	956.453	956.455	0	-1.6	216	Specific	279.9	49.3	49.3	3.94	15	>sp|P13727|PRG2_HUMAN Bone marrow proteoglycan OS=Homo sapiens GN=PRG2 PE=1 SV=2	4866	Cmpd 41652, +MS2(956.4531), 34.3eV, 75.8 min #46960	0	75.8368
20191029_0min_chimo	42304:1	18	R.[+57.021]LPFIC[+57.021]SY.-		.[57], C[+57]	956.454	1	956.454	956.455	0	-1.1	216	Specific	281.8	70.4	70.4	4.18	15	>sp|P13727|PRG2_HUMAN Bone marrow proteoglycan OS=Homo sapiens GN=PRG2 PE=1 SV=2	4866	Cmpd 41722, +MS2(956.4535), 34.3eV, 75.9 min #47034	0	75.936
20191029_0min_chimo	42272:1	18	R.[+57.021]LPFIC[+57.021]SY.-		.[57], C[+57]	956.452	1	956.452	956.455	0	-2.3	216	Specific	300.7	69.2	69.2	4.05	15	>sp|P13727|PRG2_HUMAN Bone marrow proteoglycan OS=Homo sapiens GN=PRG2 PE=1 SV=2	4866	Cmpd 41690, +MS2(956.4524), 34.3eV, 75.9 min #47000	0	75.8875
20191029_0min_chimo	42299:1	18	R.[+57.021]LPFIC[+57.021]SY.-		.[57], C[+57]	956.452	1	956.452	956.455	0	-2.3	216	Specific	300.9	57.7	57.7	4.09	15	>sp|P13727|PRG2_HUMAN Bone marrow proteoglycan OS=Homo sapiens GN=PRG2 PE=1 SV=2	4866	Cmpd 41717, +MS2(956.4524), 34.3eV, 75.9 min #47027	0	75.9018
20191029_0min_chimo	42198:1	18	R.[+57.021]LPFIC[+57.021]SY.-		.[57], C[+57]	956.452	1	956.452	956.455	0	-2.7	216	Specific	339.9	75.1	75.1	4.05	15	>sp|P13727|PRG2_HUMAN Bone marrow proteoglycan OS=Homo sapiens GN=PRG2 PE=1 SV=2	4866	Cmpd 41616, +MS2(956.4520), 41.2eV, 75.8 min #46922	0	75.786
20191029_0min_chimo	37580:2	19	M.[+42.011]DDDIAALVVDNGSGMC[+57.021]K[+57.021].A		.[42], C[+57], K[+57]	939.915	2	1878.82	1878.82	0	0.6	2	Specific	78	78	78	3.93	8	>sp|P60709|ACTB_HUMAN Actin, cytoplasmic 1 OS=Homo sapiens GN=ACTB PE=1 SV=1	7234	Cmpd 37118, +MS2(939.9146), 40.6eV, 69.6 min #42202	0	69.612
20191029_0min_chimo	37614:2	19	M.[+42.011]DDDIAALVVDNGSGMC[+57.021]K[+57.021].A		.[42], C[+57], K[+57]	939.913	2	1878.82	1878.82	0	-0.8	2	Specific	92.9	54.4	54.4	3.77	8	>sp|P60709|ACTB_HUMAN Actin, cytoplasmic 1 OS=Homo sapiens GN=ACTB PE=1 SV=1	7234	Cmpd 37150, +MS2(939.9133), 40.6eV, 69.7 min #42237	0	69.6658
20191029_0min_chimo	37660:2	19	M.[+42.011]DDDIAALVVDNGSGMC[+57.021]K[+57.021].A		.[42], C[+57], K[+57]	939.914	2	1878.82	1878.82	0	0.2	2	Specific	117.8	117.8	117.8	4.26	8	>sp|P60709|ACTB_HUMAN Actin, cytoplasmic 1 OS=Homo sapiens GN=ACTB PE=1 SV=1	7234	Cmpd 37196, +MS2(939.9142), 40.6eV, 69.7 min #42285	0	69.7198
20191029_0min_chimo	42581:2	19	M.[+42.011]DDDIAALVVDNGSGM[+43.006]C[+57.021]K.A		.[42], C[+57], M[+43]	932.908	2	1864.81	1864.81	0	1.5	2	Specific	184.7	151.1	151.1	5.19	8	>sp|P60709|ACTB_HUMAN Actin, cytoplasmic 1 OS=Homo sapiens GN=ACTB PE=1 SV=1	7234	Cmpd 41997, +MS2(932.9076), 33.5eV, 76.3 min #47325	0	76.332
20191029_0min_chimo	10918:2	19	K.AGFAGDDAPR.A			488.728	2	976.45	976.448	0	1.4	19	Specific	135.4	75	75	2.32	8	>sp|P60709|ACTB_HUMAN Actin, cytoplasmic 1 OS=Homo sapiens GN=ACTB PE=1 SV=1	7234	Cmpd 10832, +MS2(488.7284), 22.8eV, 36.0 min #14941	0	36.013
20191029_0min_chimo	10880:2	19	K.AGFAGDDAPR.A			488.727	2	976.447	976.448	0	-1.1	19	Specific	166	85.1	85.1	2.61	8	>sp|P60709|ACTB_HUMAN Actin, cytoplasmic 1 OS=Homo sapiens GN=ACTB PE=1 SV=1	7234	Cmpd 10794, +MS2(488.7272), 22.8eV, 36.0 min #14902	0	35.9663
20191029_0min_chimo	05629:2	19	Y.VGDEAQSK[+145.020]R.G		K[+145]	567.763	2	1134.52	1134.52	0	-2.6	54	Specific	111	70.6	70.6	2.06	8	>sp|P60709|ACTB_HUMAN Actin, cytoplasmic 1 OS=Homo sapiens GN=ACTB PE=1 SV=1	7234	Cmpd 5561, +MS2(567.7626), 22.0eV, 26.8 min #9067	0	26.7627
20191029_0min_chimo	05621:2	19	Y.VGDEAQSK[+145.020]R.G		K[+145]	567.764	2	1134.52	1134.52	0	-0.9	54	Specific	158.5	76.4	76.4	2.79	8	>sp|P60709|ACTB_HUMAN Actin, cytoplasmic 1 OS=Homo sapiens GN=ACTB PE=1 SV=1	7234	Cmpd 5553, +MS2(567.7635), 22.0eV, 26.7 min #9055	0	26.7282
20191029_0min_chimo	05642:2	19	Y.VGDEAQSK[+145.020]R.G		K[+145]	567.765	2	1134.52	1134.52	0	1.2	54	Specific	206.1	118	118	4.03	8	>sp|P60709|ACTB_HUMAN Actin, cytoplasmic 1 OS=Homo sapiens GN=ACTB PE=1 SV=1	7234	Cmpd 5574, +MS2(567.7647), 22.0eV, 26.8 min #9084	0	26.8013
20191029_0min_chimo	05632:2	19	Y.VGDEAQSK[+145.020]R.G		K[+145]	567.764	2	1134.52	1134.52	0	0	54	Specific	239	97.9	97.9	4.9	8	>sp|P60709|ACTB_HUMAN Actin, cytoplasmic 1 OS=Homo sapiens GN=ACTB PE=1 SV=1	7234	Cmpd 5564, +MS2(567.7641), 22.0eV, 26.8 min #9071	0	26.7723
20191029_0min_chimo	05626:2	19	Y.VGDEAQSK[+145.020]R.G		K[+145]	567.763	2	1134.52	1134.52	0	-1.5	54	Specific	272.8	132.5	132.5	6.89	8	>sp|P60709|ACTB_HUMAN Actin, cytoplasmic 1 OS=Homo sapiens GN=ACTB PE=1 SV=1	7234	Cmpd 5558, +MS2(567.7632), 22.0eV, 26.7 min #9062	0	26.7468
20191029_0min_chimo	18286:2	19	L.[+57.021]TEAPLNPK[+145.020]ANR.E		.[57], K[+145]	706.851	2	1412.69	1412.69	0	-0.2	106	Specific	130.8	63.8	63.8	3.58	8	>sp|P60709|ACTB_HUMAN Actin, cytoplasmic 1 OS=Homo sapiens GN=ACTB PE=1 SV=1	7234	Cmpd 18080, +MS2(706.8510), 31.4eV, 44.9 min #22407	0	44.898
20191029_0min_chimo	17646:3	19	L.TEAPLNPK[+145.020]ANR.E		K[+145]	452.562	3	1355.67	1355.67	0	-1.4	106	Specific	132.9	47.5	47.5	2.13	8	>sp|P60709|ACTB_HUMAN Actin, cytoplasmic 1 OS=Homo sapiens GN=ACTB PE=1 SV=1	7234	Cmpd 17442, +MS2(452.5621), 18.3eV, 44.1 min #21750	0	44.117
20191029_0min_chimo	17582:3	19	L.TEAPLNPK[+145.020]ANR.E		K[+145]	452.562	3	1355.67	1355.67	0	-1.2	106	Specific	149.4	69.1	69.1	2.43	8	>sp|P60709|ACTB_HUMAN Actin, cytoplasmic 1 OS=Homo sapiens GN=ACTB PE=1 SV=1	7234	Cmpd 17378, +MS2(452.5622), 18.3eV, 44.0 min #21684	0	44.048
20191029_0min_chimo	17687:2	19	L.TEAPLNPK[+145.020]ANR.E		K[+145]	678.34	2	1355.67	1355.67	0	-0.4	106	Specific	226.8	156	156	5.99	8	>sp|P60709|ACTB_HUMAN Actin, cytoplasmic 1 OS=Homo sapiens GN=ACTB PE=1 SV=1	7234	Cmpd 17483, +MS2(678.3401), 30.2eV, 44.2 min #21792	0	44.1655
20191029_0min_chimo	17617:2	19	L.TEAPLNPK[+145.020]ANR.E		K[+145]	678.34	2	1355.67	1355.67	0	-0.9	106	Specific	234.6	77.6	77.6	5.26	8	>sp|P60709|ACTB_HUMAN Actin, cytoplasmic 1 OS=Homo sapiens GN=ACTB PE=1 SV=1	7234	Cmpd 17413, +MS2(678.3398), 30.2eV, 44.1 min #21719	0	44.0663
20191029_0min_chimo	18310:2	19	L.[+57.021]TEAPLNPK[+145.020]ANR.E		.[57], K[+145]	706.852	2	1412.7	1412.69	0	1	106	Specific	250.3	159.3	159.3	7.88	8	>sp|P60709|ACTB_HUMAN Actin, cytoplasmic 1 OS=Homo sapiens GN=ACTB PE=1 SV=1	7234	Cmpd 18104, +MS2(706.8519), 26.4eV, 44.9 min #22432	0	44.9378
20191029_0min_chimo	18226:2	19	L.[+57.021]TEAPLNPK[+145.020]ANR.E		.[57], K[+145]	706.851	2	1412.69	1412.69	0	-0.1	106	Specific	252.8	161.7	161.7	7.89	8	>sp|P60709|ACTB_HUMAN Actin, cytoplasmic 1 OS=Homo sapiens GN=ACTB PE=1 SV=1	7234	Cmpd 18020, +MS2(706.8511), 31.4eV, 44.8 min #22346	0	44.8397
20191029_0min_chimo	17641:2	19	L.TEAPLNPK[+145.020]ANR.E		K[+145]	678.341	2	1355.67	1355.67	0	1.1	106	Specific	268.7	218.2	218.2	7.94	8	>sp|P60709|ACTB_HUMAN Actin, cytoplasmic 1 OS=Homo sapiens GN=ACTB PE=1 SV=1	7234	Cmpd 17437, +MS2(678.3412), 30.2eV, 44.1 min #21745	0	44.1143
20191029_0min_chimo	13388:2	19	E.APLNPK[+145.020]ANR.E		K[+145]	563.296	2	1125.59	1125.58	0	1.7	108	NRagged	159.3	6.9	6.9	2.77	8	>sp|P60709|ACTB_HUMAN Actin, cytoplasmic 1 OS=Homo sapiens GN=ACTB PE=1 SV=1	7234	Cmpd 13264, +MS2(563.2963), 25.7eV, 39.0 min #17448	0	39.0147
20191029_0min_chimo	18035:2	20	R.Q[-17.027]PGEN[+0.984]GSIVTC[+57.021]GHR.W		C[+57], N[+1], Q[-17]	748.335	2	1495.66	1495.66	0	2.4	134	Specific	321	258.5	258.5	7.99	8	>sp|P13612|ITA4_HUMAN Integrin alpha-4 OS=Homo sapiens GN=ITGA4 PE=1 SV=3	4848	Cmpd 17831, +MS2(748.3352), 33.0eV, 44.6 min #22152	0	44.6047
20191029_0min_chimo	15082:2	20	Y.N[+0.984]ITTNK[+145.020]YK.A		K[+145], N[+1]	564.273	2	1127.54	1127.54	0	-0.6	229	Specific	156.5	35.5	35.4	2.08	8	>sp|P13612|ITA4_HUMAN Integrin alpha-4 OS=Homo sapiens GN=ITGA4 PE=1 SV=3	4848	Cmpd 14946, +MS2(564.2734), 25.7eV, 41.1 min #19182	0	41.0845
20191029_0min_chimo	15044:2	20	Y.N[+0.984]ITTNK[+145.020]YK.A		K[+145], N[+1]	564.274	2	1127.54	1127.54	0	0.3	229	Specific	173.2	32.9	32.9	2.23	8	>sp|P13612|ITA4_HUMAN Integrin alpha-4 OS=Homo sapiens GN=ITGA4 PE=1 SV=3	4848	Cmpd 14908, +MS2(564.2739), 25.7eV, 41.0 min #19143	0	41.0375
20191029_0min_chimo	47470:2	20	R.[+145.020]STEEFPPLQPILQQK[+57.021].K		.[145], K[+57]	978.991	2	1956.97	1956.97	0	0.6	592	Specific	35.1	35.1	35.1	2.63	8	>sp|P13612|ITA4_HUMAN Integrin alpha-4 OS=Homo sapiens GN=ITGA4 PE=1 SV=3	4848	Cmpd 46802, +MS2(978.9910), 35.0eV, 83.5 min #52450	0	83.452
20191029_0min_chimo	47513:2	20	R.[+145.020]STEEFPPLQPILQQK[+57.021].K		.[145], K[+57]	978.99	2	1956.97	1956.97	0	-0.3	592	Specific	50.1	50.1	50.1	3.13	8	>sp|P13612|ITA4_HUMAN Integrin alpha-4 OS=Homo sapiens GN=ITGA4 PE=1 SV=3	4848	Cmpd 46845, +MS2(978.9901), 35.0eV, 83.5 min #52496	0	83.5165
20191029_0min_chimo	47340:2	20	R.[+145.020]STEEFPPLQPILQQK[+57.021].K		.[145], K[+57]	978.992	2	1956.98	1956.97	0	1.2	592	Specific	61.8	61.8	61.8	3.49	8	>sp|P13612|ITA4_HUMAN Integrin alpha-4 OS=Homo sapiens GN=ITGA4 PE=1 SV=3	4848	Cmpd 46674, +MS2(978.9915), 35.0eV, 83.3 min #52312	0	83.2575
20191029_0min_chimo	47315:2	20	R.[+145.020]STEEFPPLQPILQQK[+57.021].K		.[145], K[+57]	978.988	2	1956.97	1956.97	0	-2.5	592	Specific	76	76	76	3.45	8	>sp|P13612|ITA4_HUMAN Integrin alpha-4 OS=Homo sapiens GN=ITGA4 PE=1 SV=3	4848	Cmpd 46651, +MS2(978.9880), 35.0eV, 83.2 min #52287	0	83.2197
20191029_0min_chimo	47365:2	20	R.[+145.020]STEEFPPLQPILQQK[+57.021].K		.[145], K[+57]	978.991	2	1956.97	1956.97	0	0.2	592	Specific	80.2	80.2	80.2	3.9	8	>sp|P13612|ITA4_HUMAN Integrin alpha-4 OS=Homo sapiens GN=ITGA4 PE=1 SV=3	4848	Cmpd 46699, +MS2(978.9906), 35.0eV, 83.3 min #52339	0	83.2943
20191029_0min_chimo	47443:2	20	R.[+145.020]STEEFPPLQPILQQK[+57.021].K		.[145], K[+57]	978.99	2	1956.97	1956.97	0	-0.2	592	Specific	100.3	100.3	100.3	4.24	8	>sp|P13612|ITA4_HUMAN Integrin alpha-4 OS=Homo sapiens GN=ITGA4 PE=1 SV=3	4848	Cmpd 46775, +MS2(978.9902), 35.0eV, 83.4 min #52421	0	83.4117
20191029_0min_chimo	48072:2	20	R.[+145.020]STEEFPPLQPILQQK.K		.[+145]	950.477	2	1899.95	1899.95	0	-3	592	Specific	136.4	136.4	136.4	4.2	8	>sp|P13612|ITA4_HUMAN Integrin alpha-4 OS=Homo sapiens GN=ITGA4 PE=1 SV=3	4848	Cmpd 47396, +MS2(950.4768), 40.9eV, 84.4 min #53088	0	84.3642
20191029_0min_chimo	47293:2	20	R.[+145.020]STEEFPPLQPILQQK[+57.021].K		.[145], K[+57]	978.992	2	1956.98	1956.97	0	1.3	592	Specific	156	156	156	5.11	8	>sp|P13612|ITA4_HUMAN Integrin alpha-4 OS=Homo sapiens GN=ITGA4 PE=1 SV=3	4848	Cmpd 46631, +MS2(978.9917), 35.0eV, 83.2 min #52265	0	83.1843
20191029_0min_chimo	48087:3	20	R.[+145.020]STEEFPPLQPILQQK.K		.[+145]	633.988	3	1899.95	1899.95	0	-2	592	Specific	158.6	158.6	158.6	4.38	8	>sp|P13612|ITA4_HUMAN Integrin alpha-4 OS=Homo sapiens GN=ITGA4 PE=1 SV=3	4848	Cmpd 47411, +MS2(633.9876), 24.1eV, 84.4 min #53103	0	84.3722
20191029_0min_chimo	47930:3	20	R.[+145.020]STEEFPPLQPILQQK.K		.[+145]	633.988	3	1899.95	1899.95	0	-0.8	592	Specific	175.7	175.7	175.7	6.17	8	>sp|P13612|ITA4_HUMAN Integrin alpha-4 OS=Homo sapiens GN=ITGA4 PE=1 SV=3	4848	Cmpd 47256, +MS2(633.9884), 24.1eV, 84.2 min #52939	0	84.1577
20191029_0min_chimo	47860:3	20	R.[+145.020]STEEFPPLQPILQQK.K		.[+145]	633.987	3	1899.95	1899.95	0	-3.4	592	Specific	187.8	187.8	187.8	5.52	8	>sp|P13612|ITA4_HUMAN Integrin alpha-4 OS=Homo sapiens GN=ITGA4 PE=1 SV=3	4848	Cmpd 47188, +MS2(633.9867), 24.1eV, 84.1 min #52867	0	84.0577
20191029_0min_chimo	48139:2	20	R.[+145.020]STEEFPPLQPILQQK.K		.[+145]	950.476	2	1899.94	1899.95	0	-3.8	592	Specific	211.3	211.3	211.3	6.13	8	>sp|P13612|ITA4_HUMAN Integrin alpha-4 OS=Homo sapiens GN=ITGA4 PE=1 SV=3	4848	Cmpd 47461, +MS2(950.4761), 34.1eV, 84.5 min #53157	0	84.4587
20191029_0min_chimo	48007:2	20	R.[+145.020]STEEFPPLQPILQQK.K		.[+145]	950.478	2	1899.95	1899.95	0	-2.2	592	Specific	218.4	218.4	218.4	6.36	8	>sp|P13612|ITA4_HUMAN Integrin alpha-4 OS=Homo sapiens GN=ITGA4 PE=1 SV=3	4848	Cmpd 47331, +MS2(950.4776), 40.9eV, 84.3 min #53020	0	84.279
20191029_0min_chimo	47880:3	20	R.[+145.020]STEEFPPLQPILQQK.K		.[+145]	633.988	3	1899.95	1899.95	0	-1.3	592	Specific	227	227	227	7.11	8	>sp|P13612|ITA4_HUMAN Integrin alpha-4 OS=Homo sapiens GN=ITGA4 PE=1 SV=3	4848	Cmpd 47208, +MS2(633.9881), 24.1eV, 84.1 min #52888	0	84.089
20191029_0min_chimo	47945:2	20	R.[+145.020]STEEFPPLQPILQQK.K		.[+145]	950.478	2	1899.95	1899.95	0	-2	592	Specific	228.9	228.9	228.9	7.51	8	>sp|P13612|ITA4_HUMAN Integrin alpha-4 OS=Homo sapiens GN=ITGA4 PE=1 SV=3	4848	Cmpd 47271, +MS2(950.4778), 40.9eV, 84.2 min #52956	0	84.1927
20191029_0min_chimo	48019:3	20	R.[+145.020]STEEFPPLQPILQQK.K		.[+145]	633.988	3	1899.95	1899.95	0	-2	592	Specific	233.6	233.6	233.6	6.89	8	>sp|P13612|ITA4_HUMAN Integrin alpha-4 OS=Homo sapiens GN=ITGA4 PE=1 SV=3	4848	Cmpd 47343, +MS2(633.9876), 24.1eV, 84.3 min #53032	0	84.2853
20191029_0min_chimo	47832:3	20	R.[+145.020]STEEFPPLQPILQQK.K		.[+145]	633.988	3	1899.95	1899.95	0	-1.1	592	Specific	241.5	241.5	241.5	7.46	8	>sp|P13612|ITA4_HUMAN Integrin alpha-4 OS=Homo sapiens GN=ITGA4 PE=1 SV=3	4848	Cmpd 47160, +MS2(633.9882), 24.1eV, 84.0 min #52836	0	84.0108
20191029_0min_chimo	48107:2	20	R.[+145.020]STEEFPPLQPILQQK.K		.[+145]	950.478	2	1899.95	1899.95	0	-1.9	592	Specific	243.9	243.9	243.9	8.08	8	>sp|P13612|ITA4_HUMAN Integrin alpha-4 OS=Homo sapiens GN=ITGA4 PE=1 SV=3	4848	Cmpd 47429, +MS2(950.4779), 34.1eV, 84.4 min #53123	0	84.4132
20191029_0min_chimo	47985:3	20	R.[+145.020]STEEFPPLQPILQQK.K		.[+145]	633.986	3	1899.94	1899.95	0	-4.4	592	Specific	244.7	244.7	244.7	6.91	8	>sp|P13612|ITA4_HUMAN Integrin alpha-4 OS=Homo sapiens GN=ITGA4 PE=1 SV=3	4848	Cmpd 47311, +MS2(633.9861), 24.1eV, 84.2 min #52998	0	84.241
20191029_0min_chimo	47664:2	20	R.[+145.020]STEEFPPLQPILQQK.K		.[+145]	950.477	2	1899.95	1899.95	0	-2.7	592	Specific	245.2	245.2	245.2	7.86	8	>sp|P13612|ITA4_HUMAN Integrin alpha-4 OS=Homo sapiens GN=ITGA4 PE=1 SV=3	4848	Cmpd 46994, +MS2(950.4771), 34.1eV, 83.8 min #52658	0	83.7635
20191029_0min_chimo	47729:2	20	R.[+145.020]STEEFPPLQPILQQK.K		.[+145]	950.478	2	1899.95	1899.95	0	-1.8	592	Specific	248.5	248.5	248.5	8.08	8	>sp|P13612|ITA4_HUMAN Integrin alpha-4 OS=Homo sapiens GN=ITGA4 PE=1 SV=3	4848	Cmpd 47059, +MS2(950.4780), 40.9eV, 83.9 min #52727	0	83.8545
20191029_0min_chimo	47796:2	20	R.[+145.020]STEEFPPLQPILQQK.K		.[+145]	950.478	2	1899.95	1899.95	0	-1.4	592	Specific	257.2	257.2	257.2	8.08	8	>sp|P13612|ITA4_HUMAN Integrin alpha-4 OS=Homo sapiens GN=ITGA4 PE=1 SV=3	4848	Cmpd 47126, +MS2(950.4783), 40.9eV, 84.0 min #52800	0	83.9657
20191029_0min_chimo	47921:2	20	R.[+145.020]STEEFPPLQPILQQK.K		.[+145]	950.479	2	1899.95	1899.95	0	-0.6	592	Specific	272.9	272.9	272.9	8.21	8	>sp|P13612|ITA4_HUMAN Integrin alpha-4 OS=Homo sapiens GN=ITGA4 PE=1 SV=3	4848	Cmpd 47247, +MS2(950.4791), 40.9eV, 84.2 min #52930	0	84.153
20191029_0min_chimo	47708:2	20	R.[+145.020]STEEFPPLQPILQQK.K		.[+145]	950.479	2	1899.95	1899.95	0	-0.5	592	Specific	274.1	274.1	274.1	8.21	8	>sp|P13612|ITA4_HUMAN Integrin alpha-4 OS=Homo sapiens GN=ITGA4 PE=1 SV=3	4848	Cmpd 47038, +MS2(950.4792), 34.1eV, 83.8 min #52704	0	83.8162
20191029_0min_chimo	47903:3	20	R.[+145.020]STEEFPPLQPILQQK.K		.[+145]	633.988	3	1899.95	1899.95	0	-1.2	592	Specific	292.4	292.4	292.4	7.47	8	>sp|P13612|ITA4_HUMAN Integrin alpha-4 OS=Homo sapiens GN=ITGA4 PE=1 SV=3	4848	Cmpd 47231, +MS2(633.9881), 24.1eV, 84.1 min #52912	0	84.1197
20191029_0min_chimo	47778:2	20	R.[+145.020]STEEFPPLQPILQQK.K		.[+145]	950.478	2	1899.95	1899.95	0	-1.6	592	Specific	311.2	311.2	311.2	8.25	8	>sp|P13612|ITA4_HUMAN Integrin alpha-4 OS=Homo sapiens GN=ITGA4 PE=1 SV=3	4848	Cmpd 47108, +MS2(950.4781), 41.0eV, 83.9 min #52780	0	83.9325
20191029_0min_chimo	48040:2	20	R.[+145.020]STEEFPPLQPILQQK.K		.[+145]	950.48	2	1899.95	1899.95	0	-0.1	592	Specific	321	321	321	8.46	8	>sp|P13612|ITA4_HUMAN Integrin alpha-4 OS=Homo sapiens GN=ITGA4 PE=1 SV=3	4848	Cmpd 47364, +MS2(950.4796), 34.1eV, 84.3 min #53054	0	84.3197
20191029_0min_chimo	47976:2	20	R.[+145.020]STEEFPPLQPILQQK.K		.[+145]	950.477	2	1899.95	1899.95	0	-2.6	592	Specific	327.9	327.9	327.9	8.02	8	>sp|P13612|ITA4_HUMAN Integrin alpha-4 OS=Homo sapiens GN=ITGA4 PE=1 SV=3	4848	Cmpd 47302, +MS2(950.4772), 41.0eV, 84.2 min #52989	0	84.2363
20191029_0min_chimo	47849:2	20	R.[+145.020]STEEFPPLQPILQQK.K		.[+145]	950.479	2	1899.95	1899.95	0	-1.1	592	Specific	344.2	344.2	344.2	8.44	8	>sp|P13612|ITA4_HUMAN Integrin alpha-4 OS=Homo sapiens GN=ITGA4 PE=1 SV=3	4848	Cmpd 47177, +MS2(950.4787), 41.0eV, 84.1 min #52856	0	84.052
20191029_0min_chimo	47893:2	20	R.[+145.020]STEEFPPLQPILQQK.K		.[+145]	950.478	2	1899.95	1899.95	0	-1.6	592	Specific	344.9	344.9	344.9	8.44	8	>sp|P13612|ITA4_HUMAN Integrin alpha-4 OS=Homo sapiens GN=ITGA4 PE=1 SV=3	4848	Cmpd 47221, +MS2(950.4782), 41.0eV, 84.1 min #52902	0	84.1143
20191029_0min_chimo	47824:2	20	R.[+145.020]STEEFPPLQPILQQK.K		.[+145]	950.479	2	1899.95	1899.95	0	-0.3	592	Specific	350.8	350.8	350.8	8.67	8	>sp|P13612|ITA4_HUMAN Integrin alpha-4 OS=Homo sapiens GN=ITGA4 PE=1 SV=3	4848	Cmpd 47152, +MS2(950.4794), 40.9eV, 84.0 min #52828	0	84.0065
20191029_0min_chimo	47753:2	20	R.[+145.020]STEEFPPLQPILQQK.K		.[+145]	950.48	2	1899.95	1899.95	0	0	592	Specific	359.9	359.9	359.9	8.67	8	>sp|P13612|ITA4_HUMAN Integrin alpha-4 OS=Homo sapiens GN=ITGA4 PE=1 SV=3	4848	Cmpd 47083, +MS2(950.4797), 41.0eV, 83.9 min #52753	0	83.8933
20191029_0min_chimo	47954:3	20	R.[+145.020]STEEFPPLQPILQQK.K		.[+145]	633.987	3	1899.95	1899.95	0	-3.1	592	Specific	361.3	361.3	361.3	7.51	8	>sp|P13612|ITA4_HUMAN Integrin alpha-4 OS=Homo sapiens GN=ITGA4 PE=1 SV=3	4848	Cmpd 47280, +MS2(633.9869), 24.1eV, 84.2 min #52965	0	84.1973
20191029_0min_chimo	47872:2	20	R.[+145.020]STEEFPPLQPILQQK.K		.[+145]	950.478	2	1899.95	1899.95	0	-2.3	592	Specific	423.9	423.9	423.9	8.97	8	>sp|P13612|ITA4_HUMAN Integrin alpha-4 OS=Homo sapiens GN=ITGA4 PE=1 SV=3	4848	Cmpd 47200, +MS2(950.4775), 40.9eV, 84.1 min #52880	0	84.0847
20191029_0min_chimo	17191:3	20	V.Q[-17.027]TTTGEC[+57.021]HFENYQR.V		C[+57], Q[-17]	585.247	3	1753.73	1753.72	0	1.1	846	NRagged	59.5	59.5	59.5	3.48	8	>sp|P13612|ITA4_HUMAN Integrin alpha-4 OS=Homo sapiens GN=ITGA4 PE=1 SV=3	4848	Cmpd 17011, +MS2(585.2467), 22.6eV, 43.6 min #21306	0	43.5908
20191029_0min_chimo	17179:2	20	V.Q[-17.027]TTTGEC[+57.021]HFENYQR.V		C[+57], Q[-17]	877.369	2	1753.73	1753.72	0	3.8	846	NRagged	63	63	63	3.91	8	>sp|P13612|ITA4_HUMAN Integrin alpha-4 OS=Homo sapiens GN=ITGA4 PE=1 SV=3	4848	Cmpd 16999, +MS2(877.3687), 38.1eV, 43.6 min #21294	0	43.5845
20191029_0min_chimo	09568:3	20	T.TGEC[+57.021]HFENYQR.V		C[+57]	480.871	3	1440.6	1440.6	0	2.3	849	NRagged	109.3	99.5	99.5	3.54	8	>sp|P13612|ITA4_HUMAN Integrin alpha-4 OS=Homo sapiens GN=ITGA4 PE=1 SV=3	4848	Cmpd 9490, +MS2(480.8713), 19.3eV, 34.3 min #13553	0	34.3472
20191029_0min_chimo	08051:2	20	R.[+57.021]VC[+57.021]ALEQQK.S		.[57], C[+57]	516.762	2	1032.52	1032.51	0	1.6	860	Specific	151.2	92.7	92.7	2.69	8	>sp|P13612|ITA4_HUMAN Integrin alpha-4 OS=Homo sapiens GN=ITGA4 PE=1 SV=3	4848	Cmpd 7979, +MS2(516.7616), 20.4eV, 32.0 min #11914	0	31.9652
20191029_0min_chimo	07206:2	20	R.VC[+57.021]ALEQQK.S		C[+57]	488.251	2	975.494	975.493	0	1.5	860	Specific	163.1	83.9	83.9	3.11	8	>sp|P13612|ITA4_HUMAN Integrin alpha-4 OS=Homo sapiens GN=ITGA4 PE=1 SV=3	4848	Cmpd 7134, +MS2(488.2508), 19.5eV, 30.5 min #10978	0	30.5133
20191029_0min_chimo	08003:2	20	R.[+57.021]VC[+57.021]ALEQQK.S		.[57], C[+57]	516.76	2	1032.51	1032.51	0	-2.1	860	Specific	168	85.3	85.3	2.78	8	>sp|P13612|ITA4_HUMAN Integrin alpha-4 OS=Homo sapiens GN=ITGA4 PE=1 SV=3	4848	Cmpd 7931, +MS2(516.7597), 20.4eV, 31.9 min #11864	0	31.9137
20191029_0min_chimo	20541:2	21	Y.[+145.020]AKDLGVPDTK[+57.021].A		.[145], K[+57]	623.311	2	1245.62	1245.61	0	0.8	253	Specific	110.9	32.6	17.6	2.28	8	>sp|O15427|MOT4_HUMAN Monocarboxylate transporter 4 OS=Homo sapiens GN=SLC16A3 PE=1 SV=1	2380	Cmpd 20303, +MS2(623.3113), 28.1eV, 47.6 min #24695	0	47.6108
20191029_0min_chimo	20755:2	21	Y.[+57.021]AK[+145.020]DLGVPDTK.A		.[57], K[+145]	623.312	2	1245.62	1245.61	0	1	253	Specific	173.7	53.4	9.3	2.35	8	>sp|O15427|MOT4_HUMAN Monocarboxylate transporter 4 OS=Homo sapiens GN=SLC16A3 PE=1 SV=1	2380	Cmpd 20513, +MS2(623.3115), 28.1eV, 47.9 min #24912	0	47.8767
20191029_0min_chimo	20673:2	21	Y.[+57.021]AK[+145.020]DLGVPDTK.A		.[57], K[+145]	623.311	2	1245.62	1245.61	0	0.5	253	Specific	195.4	72.2	2.4	3.52	8	>sp|O15427|MOT4_HUMAN Monocarboxylate transporter 4 OS=Homo sapiens GN=SLC16A3 PE=1 SV=1	2380	Cmpd 20433, +MS2(623.3111), 28.1eV, 47.8 min #24830	0	47.7802
20191029_0min_chimo	20642:2	21	Y.[+145.020]AKDLGVPDTK[+57.021].A		.[145], K[+57]	623.311	2	1245.61	1245.61	0	-0.2	253	Specific	201.8	57.6	17.6	3.2	8	>sp|O15427|MOT4_HUMAN Monocarboxylate transporter 4 OS=Homo sapiens GN=SLC16A3 PE=1 SV=1	2380	Cmpd 20402, +MS2(623.3107), 23.8eV, 47.7 min #24798	0	47.7367
20191029_0min_chimo	20710:2	21	Y.[+57.021]AK[+145.020]DLGVPDTK.A		.[57], K[+145]	623.311	2	1245.62	1245.61	0	0.8	253	Specific	211.6	77.7	12.4	3.52	8	>sp|O15427|MOT4_HUMAN Monocarboxylate transporter 4 OS=Homo sapiens GN=SLC16A3 PE=1 SV=1	2380	Cmpd 20470, +MS2(623.3113), 28.1eV, 47.8 min #24868	0	47.8268
20191029_0min_chimo	20447:2	21	Y.[+145.020]AKDLGVPDTK[+57.021].A		.[145], K[+57]	623.31	2	1245.61	1245.61	0	-1.9	253	Specific	234.6	109.9	19.4	5.19	8	>sp|O15427|MOT4_HUMAN Monocarboxylate transporter 4 OS=Homo sapiens GN=SLC16A3 PE=1 SV=1	2380	Cmpd 20211, +MS2(623.3097), 28.1eV, 47.5 min #24600	0	47.4993
20191029_0min_chimo	20665:2	21	Y.[+145.020]AKDLGVPDTK.A		.[+145]	594.801	2	1188.6	1188.59	0	1.4	253	Specific	313	142	17.6	8.01	8	>sp|O15427|MOT4_HUMAN Monocarboxylate transporter 4 OS=Homo sapiens GN=SLC16A3 PE=1 SV=1	2380	Cmpd 20425, +MS2(594.8009), 26.9eV, 47.8 min #24822	0	47.776
20191029_0min_chimo	20427:2	21	Y.[+145.020]AKDLGVPDTK[+57.021].A		.[145], K[+57]	623.311	2	1245.61	1245.61	0	0.1	253	Specific	343.5	198.3	17.6	8.12	8	>sp|O15427|MOT4_HUMAN Monocarboxylate transporter 4 OS=Homo sapiens GN=SLC16A3 PE=1 SV=1	2380	Cmpd 20193, +MS2(623.3109), 28.1eV, 47.5 min #24581	0	47.4792
20191029_0min_chimo	20548:2	21	A.[+145.020]KDLGVPDTK.A		.[+145]	559.281	2	1117.56	1117.56	0	-0.2	254	NRagged	85.3	22.7	22.7	2.15	8	>sp|O15427|MOT4_HUMAN Monocarboxylate transporter 4 OS=Homo sapiens GN=SLC16A3 PE=1 SV=1	2380	Cmpd 20309, +MS2(559.2814), 21.8eV, 47.6 min #24701	0	47.614
20191029_0min_chimo	20236:2	21	A.[+145.020]KDLGVPDTK[+57.021].A		.[145], K[+57]	587.792	2	1174.58	1174.58	0	0.2	254	NRagged	169.4	72.6	25.9	3.54	8	>sp|O15427|MOT4_HUMAN Monocarboxylate transporter 4 OS=Homo sapiens GN=SLC16A3 PE=1 SV=1	2380	Cmpd 20002, +MS2(587.7924), 26.7eV, 47.3 min #24385	0	47.2435
20191029_0min_chimo	20811:2	21	A.[+145.020]K[+57.021]DLGVPDTK.A		.[145], K[+57]	587.794	2	1174.58	1174.58	0	2.1	254	NRagged	235.8	96.6	8.1	5.46	8	>sp|O15427|MOT4_HUMAN Monocarboxylate transporter 4 OS=Homo sapiens GN=SLC16A3 PE=1 SV=1	2380	Cmpd 20569, +MS2(587.7935), 22.7eV, 47.9 min #24969	0	47.9328
20191029_0min_chimo	20792:2	21	A.[+145.020]K[+57.021]DLGVPDTK.A		.[145], K[+57]	587.794	2	1174.58	1174.58	0	2.1	254	NRagged	293.5	144.9	14.6	6.48	8	>sp|O15427|MOT4_HUMAN Monocarboxylate transporter 4 OS=Homo sapiens GN=SLC16A3 PE=1 SV=1	2380	Cmpd 20550, +MS2(587.7935), 22.7eV, 47.9 min #24950	0	47.9228
20191029_0min_chimo	20481:2	21	A.[+145.020]KDLGVPDTK.A		.[+145]	559.282	2	1117.56	1117.56	0	0	254	NRagged	305.3	138	39.2	6.13	8	>sp|O15427|MOT4_HUMAN Monocarboxylate transporter 4 OS=Homo sapiens GN=SLC16A3 PE=1 SV=1	2380	Cmpd 20243, +MS2(559.2815), 25.5eV, 47.5 min #24633	0	47.5433
20191029_0min_chimo	20438:2	21	A.[+145.020]KDLGVPDTK.A		.[+145]	559.282	2	1117.56	1117.56	0	1.3	254	NRagged	357.4	153.2	38.4	6.35	8	>sp|O15427|MOT4_HUMAN Monocarboxylate transporter 4 OS=Homo sapiens GN=SLC16A3 PE=1 SV=1	2380	Cmpd 20202, +MS2(559.2823), 25.5eV, 47.5 min #24591	0	47.4947
20191029_0min_chimo	20383:2	21	A.[+145.020]KDLGVPDTK.A		.[+145]	559.282	2	1117.56	1117.56	0	0.9	254	NRagged	360.3	146.1	32.4	6.06	8	>sp|O15427|MOT4_HUMAN Monocarboxylate transporter 4 OS=Homo sapiens GN=SLC16A3 PE=1 SV=1	2380	Cmpd 20149, +MS2(559.2820), 25.5eV, 47.4 min #24536	0	47.4288
20191029_0min_chimo	41079:2	21	K.DLGVPDTK[+145.020]AAF.L		K[+145]	639.804	2	1278.6	1278.6	0	-1.6	255	Specific	153.9	57.9	57.9	2.81	8	>sp|O15427|MOT4_HUMAN Monocarboxylate transporter 4 OS=Homo sapiens GN=SLC16A3 PE=1 SV=1	2380	Cmpd 40517, +MS2(639.8043), 28.7eV, 74.3 min #45772	0	74.2847
20191029_0min_chimo	26717:3	22	R.[+57.021]EKC[+57.021]GVPFSC[+57.021]C[+57.021]VPDPAQK.V		.[57], C[+57]*3	679.305	3	2035.9	2035.9	0	-1.2	178	Specific	138	138	20	4.21	5	>sp|Q8NG11|TSN14_HUMAN Tetraspanin-14 OS=Homo sapiens GN=TSPAN14 PE=1 SV=1	13966	Cmpd 26399, +MS2(679.3052), 25.6eV, 55.3 min #31009	0	55.3315
20191029_0min_chimo	27296:3	22	R.EKC[+57.021]GVPFSC[+57.021]C[+57.021]VPDPAQK.V		C[+57]*3	660.299	3	1978.88	1978.88	0	0.4	178	Specific	198.6	198.6	198.6	5.21	5	>sp|Q8NG11|TSN14_HUMAN Tetraspanin-14 OS=Homo sapiens GN=TSPAN14 PE=1 SV=1	13966	Cmpd 26976, +MS2(660.2991), 25.0eV, 56.1 min #31607	0	56.0667
20191029_0min_chimo	27107:3	22	R.EKC[+57.021]GVPFSC[+57.021]C[+57.021]VPDPAQK.V		C[+57]*3	660.3	3	1978.89	1978.88	0	1.9	178	Specific	299.4	299.4	299.4	7.25	5	>sp|Q8NG11|TSN14_HUMAN Tetraspanin-14 OS=Homo sapiens GN=TSPAN14 PE=1 SV=1	13966	Cmpd 26787, +MS2(660.3001), 25.0eV, 55.8 min #31412	0	55.8203
20191029_0min_chimo	27127:3	22	R.EKC[+57.021]GVPFSC[+57.021]C[+57.021]VPDPAQK.V		C[+57]*3	660.299	3	1978.88	1978.88	0	0.8	178	Specific	346.4	343.8	343.8	7.61	5	>sp|Q8NG11|TSN14_HUMAN Tetraspanin-14 OS=Homo sapiens GN=TSPAN14 PE=1 SV=1	13966	Cmpd 26807, +MS2(660.2994), 25.0eV, 55.9 min #31434	0	55.8695
20191029_0min_chimo	27254:3	22	R.EKC[+57.021]GVPFSC[+57.021]C[+57.021]VPDPAQK.V		C[+57]*3	660.3	3	1978.88	1978.88	0	1.1	178	Specific	395.2	385.4	385.4	9.95	5	>sp|Q8NG11|TSN14_HUMAN Tetraspanin-14 OS=Homo sapiens GN=TSPAN14 PE=1 SV=1	13966	Cmpd 26934, +MS2(660.2996), 25.0eV, 56.0 min #31564	0	56.0183
20191029_0min_chimo	27173:3	22	R.EKC[+57.021]GVPFSC[+57.021]C[+57.021]VPDPAQK.V		C[+57]*3	660.3	3	1978.88	1978.88	0	1.7	178	Specific	479.6	445.3	445.3	10	5	>sp|Q8NG11|TSN14_HUMAN Tetraspanin-14 OS=Homo sapiens GN=TSPAN14 PE=1 SV=1	13966	Cmpd 26853, +MS2(660.3000), 25.0eV, 55.9 min #31481	0	55.921
20191029_0min_chimo	27212:3	22	R.EKC[+57.021]GVPFSC[+57.021]C[+57.021]VPDPAQK.V		C[+57]*3	660.299	3	1978.88	1978.88	0	0.5	178	Specific	511.6	458.1	458.1	10.15	5	>sp|Q8NG11|TSN14_HUMAN Tetraspanin-14 OS=Homo sapiens GN=TSPAN14 PE=1 SV=1	13966	Cmpd 26892, +MS2(660.2991), 25.0eV, 56.0 min #31521	0	55.9688
20191029_0min_chimo	26587:3	22	R.EKC[+57.021]GVPFSC[+57.021]C[+57.021]VPDPAQK[+57.021].V		C[+57]*3, K[+57]	679.303	3	2035.89	2035.9	0	-3.9	178	Specific	19.7	19.7	19.7	2.12	5	>sp|Q8NG11|TSN14_HUMAN Tetraspanin-14 OS=Homo sapiens GN=TSPAN14 PE=1 SV=1	13966	Cmpd 26271, +MS2(679.3033), 25.6eV, 55.2 min #30878	0	55.1827
20191029_0min_chimo	26630:3	22	R.EKC[+57.021]GVPFSC[+57.021]C[+57.021]VPDPAQK[+57.021].V		C[+57]*3, K[+57]	679.303	3	2035.9	2035.9	0	-3.8	178	Specific	68	68	68	3.07	5	>sp|Q8NG11|TSN14_HUMAN Tetraspanin-14 OS=Homo sapiens GN=TSPAN14 PE=1 SV=1	13966	Cmpd 26314, +MS2(679.3034), 25.6eV, 55.2 min #30922	0	55.2322
20191029_0min_chimo	26668:3	22	R.EKC[+57.021]GVPFSC[+57.021]C[+57.021]VPDPAQK[+57.021].V		C[+57]*3, K[+57]	679.306	3	2035.9	2035.9	0	0	178	Specific	208.2	208.2	154.1	5.5	5	>sp|Q8NG11|TSN14_HUMAN Tetraspanin-14 OS=Homo sapiens GN=TSPAN14 PE=1 SV=1	13966	Cmpd 26352, +MS2(679.3060), 25.6eV, 55.3 min #30961	0	55.2793
20191029_0min_chimo	32327:2	22	K.[+57.021]C[+57.021]GVPFSC[+57.021]C[+57.021]VPDPAQK.V		.[57], C[+57]*3	889.889	2	1778.77	1778.77	0	2.5	180	Specific	105.5	100.1	100.1	3.53	5	>sp|Q8NG11|TSN14_HUMAN Tetraspanin-14 OS=Homo sapiens GN=TSPAN14 PE=1 SV=1	13966	Cmpd 31943, +MS2(889.8888), 32.2eV, 62.5 min #36763	0	62.4678
20191029_0min_chimo	32282:2	22	K.[+57.021]C[+57.021]GVPFSC[+57.021]C[+57.021]VPDPAQK.V		.[57], C[+57]*3	889.885	2	1778.76	1778.77	0	-1.6	180	Specific	177.8	163.6	163.6	4.21	5	>sp|Q8NG11|TSN14_HUMAN Tetraspanin-14 OS=Homo sapiens GN=TSPAN14 PE=1 SV=1	13966	Cmpd 31900, +MS2(889.8852), 32.2eV, 62.4 min #36718	0	62.412
20191029_0min_chimo	13179:2	22	K.VVNTQC[+57.021]GYDVR.I		C[+57]	655.812	2	1310.62	1310.62	0	1.3	195	Specific	315	255.3	255.3	7.64	5	>sp|Q8NG11|TSN14_HUMAN Tetraspanin-14 OS=Homo sapiens GN=TSPAN14 PE=1 SV=1	13966	Cmpd 13055, +MS2(655.8123), 29.3eV, 38.8 min #17233	0	38.7632
20191029_0min_chimo	13100:2	22	K.VVNTQC[+57.021]GYDVR.I		C[+57]	655.812	2	1310.62	1310.62	0	1	195	Specific	330.3	301.5	301.5	7.67	5	>sp|Q8NG11|TSN14_HUMAN Tetraspanin-14 OS=Homo sapiens GN=TSPAN14 PE=1 SV=1	13966	Cmpd 12976, +MS2(655.8122), 29.3eV, 38.7 min #17151	0	38.6583
20191029_0min_chimo	13129:2	22	K.VVNTQC[+57.021]GYDVR.I		C[+57]	655.813	2	1310.62	1310.62	0	1.8	195	Specific	394	307.2	307.2	7.66	5	>sp|Q8NG11|TSN14_HUMAN Tetraspanin-14 OS=Homo sapiens GN=TSPAN14 PE=1 SV=1	13966	Cmpd 13005, +MS2(655.8127), 29.3eV, 38.7 min #17181	0	38.7008
20191029_0min_chimo	19520:2	23	V.ILANNC[+57.021]PALR.K		C[+57]	571.311	2	1141.62	1141.62	0	0.4	47	NRagged	85.9	40.2	40.2	2.53	8	>sp|P62888|RL30_HUMAN 60S ribosomal protein L30 OS=Homo sapiens GN=RPL30 PE=1 SV=2	7394	Cmpd 19304, +MS2(571.3112), 26.0eV, 46.4 min #23669	0	46.4055
20191029_0min_chimo	07213:2	23	A.[+57.021]NNC[+57.021]PALR.K		.[57], C[+57]	451.219	2	901.431	901.431	0	0.5	50	NRagged	69.7	25.2	25.2	2.06	8	>sp|P62888|RL30_HUMAN 60S ribosomal protein L30 OS=Homo sapiens GN=RPL30 PE=1 SV=2	7394	Cmpd 7141, +MS2(451.2193), 18.3eV, 30.5 min #10986	0	30.5235
20191029_0min_chimo	07198:2	23	A.[+57.021]NNC[+57.021]PALR.K		.[57], C[+57]	451.22	2	901.433	901.431	0	1.8	50	NRagged	129	32.7	32.7	2.07	8	>sp|P62888|RL30_HUMAN 60S ribosomal protein L30 OS=Homo sapiens GN=RPL30 PE=1 SV=2	7394	Cmpd 7126, +MS2(451.2199), 18.3eV, 30.5 min #10969	0	30.496
20191029_0min_chimo	07174:2	23	A.[+57.021]NNC[+57.021]PALR.K		.[57], C[+57]	451.22	2	901.433	901.431	0	2	50	NRagged	134.9	49.6	49.6	2.16	8	>sp|P62888|RL30_HUMAN 60S ribosomal protein L30 OS=Homo sapiens GN=RPL30 PE=1 SV=2	7394	Cmpd 7102, +MS2(451.2200), 21.3eV, 30.5 min #10942	0	30.4542
20191029_0min_chimo	07168:2	23	A.[+57.021]NNC[+57.021]PALR.K		.[57], C[+57]	451.22	2	901.432	901.431	0	1.2	50	NRagged	146.4	45.5	45.5	2.17	8	>sp|P62888|RL30_HUMAN 60S ribosomal protein L30 OS=Homo sapiens GN=RPL30 PE=1 SV=2	7394	Cmpd 7096, +MS2(451.2196), 21.3eV, 30.4 min #10934	0	30.4342
20191029_0min_chimo	07153:2	23	A.[+57.021]NNC[+57.021]PALR.K		.[57], C[+57]	451.219	2	901.431	901.431	0	0.5	50	NRagged	156.4	4.6	4.6	2.02	8	>sp|P62888|RL30_HUMAN 60S ribosomal protein L30 OS=Homo sapiens GN=RPL30 PE=1 SV=2	7394	Cmpd 7081, +MS2(451.2193), 21.3eV, 30.4 min #10915	0	30.3942
20191029_0min_chimo	15849:2	23	Y.[+57.021]SGNNIELGTAC[+57.021]GK.Y		.[57], C[+57]	689.326	2	1377.64	1377.64	0	1.2	75	Specific	264.4	147.1	147.1	6.27	8	>sp|P62888|RL30_HUMAN 60S ribosomal protein L30 OS=Homo sapiens GN=RPL30 PE=1 SV=2	7394	Cmpd 15699, +MS2(689.3258), 30.7eV, 42.0 min #19957	0	42.0055
20191029_0min_chimo	20933:2	23	S.[+114.043]GNNIELGTAC[+57.021]GK.Y		.[114], C[+57]	674.32	2	1347.63	1347.63	0	-0.4	76	NRagged	136.9	92.6	92.6	3.94	8	>sp|P62888|RL30_HUMAN 60S ribosomal protein L30 OS=Homo sapiens GN=RPL30 PE=1 SV=2	7394	Cmpd 20687, +MS2(674.3195), 25.4eV, 48.1 min #25090	0	48.0758
20191029_0min_chimo	20870:2	23	S.[+114.043]GNNIELGTAC[+57.021]GK.Y		.[114], C[+57]	674.32	2	1347.63	1347.63	0	-0.3	76	NRagged	206.1	177.5	177.5	4.77	8	>sp|P62888|RL30_HUMAN 60S ribosomal protein L30 OS=Homo sapiens GN=RPL30 PE=1 SV=2	7394	Cmpd 20626, +MS2(674.3195), 30.1eV, 48.0 min #25028	0	48.0168
20191029_0min_chimo	20829:2	23	S.[+114.043]GNNIELGTAC[+57.021]GK.Y		.[114], C[+57]	674.32	2	1347.63	1347.63	0	0.1	76	NRagged	347.1	210.8	210.8	8.35	8	>sp|P62888|RL30_HUMAN 60S ribosomal protein L30 OS=Homo sapiens GN=RPL30 PE=1 SV=2	7394	Cmpd 20585, +MS2(674.3198), 30.1eV, 48.0 min #24986	0	47.9682
20191029_0min_chimo	20753:2	23	S.[+114.043]GNNIELGTAC[+57.021]GK.Y		.[114], C[+57]	674.32	2	1347.63	1347.63	0	0	76	NRagged	359.4	184.2	184.2	8.37	8	>sp|P62888|RL30_HUMAN 60S ribosomal protein L30 OS=Homo sapiens GN=RPL30 PE=1 SV=2	7394	Cmpd 20511, +MS2(674.3197), 30.1eV, 47.9 min #24910	0	47.8755
20191029_0min_chimo	15604:2	23	S.GNNIELGTAC[+57.021]GK.Y		C[+57]	617.298	2	1233.59	1233.59	0	0.2	76	NRagged	367	3.8	3.8	6.41	8	>sp|P62888|RL30_HUMAN 60S ribosomal protein L30 OS=Homo sapiens GN=RPL30 PE=1 SV=2	7394	Cmpd 15454, +MS2(617.2984), 27.8eV, 41.7 min #19706	0	41.7143
20191029_0min_chimo	16528:2	23	G.[+57.021]NNIELGTAC[+57.021]GK.Y		.[57], C[+57]	617.299	2	1233.59	1233.59	0	0.3	77	NRagged	114.6	5	5	2.12	8	>sp|P62888|RL30_HUMAN 60S ribosomal protein L30 OS=Homo sapiens GN=RPL30 PE=1 SV=2	7394	Cmpd 16360, +MS2(617.2984), 27.8eV, 42.8 min #20637	0	42.7972
20191029_0min_chimo	16472:2	23	G.[+57.021]NNIELGTAC[+57.021]GK.Y		.[57], C[+57]	617.298	2	1233.59	1233.59	0	-0.3	77	NRagged	215	0.4	0.4	3.57	8	>sp|P62888|RL30_HUMAN 60S ribosomal protein L30 OS=Homo sapiens GN=RPL30 PE=1 SV=2	7394	Cmpd 16304, +MS2(617.2981), 27.8eV, 42.7 min #20580	0	42.7405
20191029_0min_chimo	16441:2	23	G.[+57.021]NNIELGTAC[+57.021]GK.Y		.[57], C[+57]	617.298	2	1233.59	1233.59	0	0	77	NRagged	289.6	3.1	3.1	6.16	8	>sp|P62888|RL30_HUMAN 60S ribosomal protein L30 OS=Homo sapiens GN=RPL30 PE=1 SV=2	7394	Cmpd 16273, +MS2(617.2982), 27.8eV, 42.7 min #20548	0	42.697
20191029_0min_chimo	15650:2	23	G.[+57.021]NNIELGTAC[+57.021]GK.Y		.[57], C[+57]	617.299	2	1233.59	1233.59	0	1.3	77	NRagged	358.6	0.8	0.8	6.34	8	>sp|P62888|RL30_HUMAN 60S ribosomal protein L30 OS=Homo sapiens GN=RPL30 PE=1 SV=2	7394	Cmpd 15500, +MS2(617.2991), 27.8eV, 41.8 min #19753	0	41.7655
20191029_0min_chimo	16294:2	23	N.NIELGTAC[+57.021]GK.Y		C[+57]	531.767	2	1062.53	1062.53	0	0.9	78	NRagged	205.1	17.3	17.3	3.37	8	>sp|P62888|RL30_HUMAN 60S ribosomal protein L30 OS=Homo sapiens GN=RPL30 PE=1 SV=2	7394	Cmpd 16126, +MS2(531.7665), 24.5eV, 42.5 min #20395	0	42.5107
20191029_0min_chimo	31846:2	24	V.[+145.020]TQITGPTTVN[+0.984]GLER.G		.[145], N[+1]	816.899	2	1632.79	1632.79	0	0.1	20	NRagged	184.9	132	132	5.46	4	>sp|Q8TDQ1|CLM1_HUMAN CMRF35-like molecule 1 OS=Homo sapiens GN=CD300LF PE=1 SV=3	14533	Cmpd 31474, +MS2(816.8986), 29.9eV, 61.8 min #36267	0	61.8092
20191029_0min_chimo	31767:2	24	V.[+145.020]TQITGPTTVN[+0.984]GLER.G		.[145], N[+1]	816.898	2	1632.79	1632.79	0	-0.1	20	NRagged	221.3	81.1	81.1	6.71	4	>sp|Q8TDQ1|CLM1_HUMAN CMRF35-like molecule 1 OS=Homo sapiens GN=CD300LF PE=1 SV=3	14533	Cmpd 31397, +MS2(816.8984), 29.9eV, 61.7 min #36187	0	61.709
20191029_0min_chimo	31808:2	24	V.[+145.020]TQITGPTTVN[+0.984]GLER.G		.[145], N[+1]	816.899	2	1632.79	1632.79	0	0	20	NRagged	294.7	197.5	197.5	8.8	4	>sp|Q8TDQ1|CLM1_HUMAN CMRF35-like molecule 1 OS=Homo sapiens GN=CD300LF PE=1 SV=3	14533	Cmpd 31436, +MS2(816.8985), 35.7eV, 61.8 min #36228	0	61.7615
20191029_0min_chimo	22886:2	24	R.GSLTVQC[+57.021]VYR.S		C[+57]	591.801	2	1182.6	1182.59	0	1.4	34	Specific	170.2	37	37	2.85	4	>sp|Q8TDQ1|CLM1_HUMAN CMRF35-like molecule 1 OS=Homo sapiens GN=CD300LF PE=1 SV=3	14533	Cmpd 22612, +MS2(591.8012), 26.8eV, 50.6 min #27091	0	50.557
20191029_0min_chimo	22931:2	24	R.[+57.021]GSLTVQC[+57.021]VYR.S		.[57], C[+57]	620.311	2	1239.62	1239.62	0	0	34	Specific	275.8	52.1	52.1	5.14	4	>sp|Q8TDQ1|CLM1_HUMAN CMRF35-like molecule 1 OS=Homo sapiens GN=CD300LF PE=1 SV=3	14533	Cmpd 22657, +MS2(620.3111), 27.9eV, 50.6 min #27138	0	50.6163
20191029_0min_chimo	29095:2	24	R.[+114.043]GSLTVQC[+57.021]VYR.S		.[114], C[+57]	648.821	2	1296.63	1296.64	0	-1.4	34	Specific	327.1	86.9	86.9	7.15	4	>sp|Q8TDQ1|CLM1_HUMAN CMRF35-like molecule 1 OS=Homo sapiens GN=CD300LF PE=1 SV=3	14533	Cmpd 28755, +MS2(648.8210), 29.1eV, 58.4 min #33461	0	58.4138
20191029_0min_chimo	22824:2	24	R.GSLTVQC[+57.021]VYR.S		C[+57]	591.8	2	1182.59	1182.59	0	-0.5	34	Specific	357.7	44.9	44.9	6.67	4	>sp|Q8TDQ1|CLM1_HUMAN CMRF35-like molecule 1 OS=Homo sapiens GN=CD300LF PE=1 SV=3	14533	Cmpd 22554, +MS2(591.8001), 26.8eV, 50.5 min #27031	0	50.4895
20191029_0min_chimo	29008:2	24	R.[+114.043]GSLTVQC[+57.021]VYR.S		.[114], C[+57]	648.821	2	1296.64	1296.64	0	-0.7	34	Specific	360.2	136.3	136.3	7.71	4	>sp|Q8TDQ1|CLM1_HUMAN CMRF35-like molecule 1 OS=Homo sapiens GN=CD300LF PE=1 SV=3	14533	Cmpd 28668, +MS2(648.8214), 29.1eV, 58.3 min #33370	0	58.2992
20191029_0min_chimo	29052:2	24	R.[+114.043]GSLTVQC[+57.021]VYR.S		.[114], C[+57]	648.823	2	1296.64	1296.64	0	2	34	Specific	400	195.1	195.1	7.89	4	>sp|Q8TDQ1|CLM1_HUMAN CMRF35-like molecule 1 OS=Homo sapiens GN=CD300LF PE=1 SV=3	14533	Cmpd 28712, +MS2(648.8232), 29.1eV, 58.4 min #33417	0	58.3635
20191029_0min_chimo	22780:2	24	R.GSLTVQC[+57.021]VYR.S		C[+57]	591.801	2	1182.59	1182.59	0	0.2	34	Specific	413.2	49.3	49.3	6.66	4	>sp|Q8TDQ1|CLM1_HUMAN CMRF35-like molecule 1 OS=Homo sapiens GN=CD300LF PE=1 SV=3	14533	Cmpd 22510, +MS2(591.8006), 26.8eV, 50.4 min #26985	0	50.4328
20191029_0min_chimo	22785:2	24	R.GSLTVQC[+57.021]VYR.S		C[+57]	591.801	2	1182.59	1182.59	0	0.5	34	Specific	415.4	48.3	48.3	6.67	4	>sp|Q8TDQ1|CLM1_HUMAN CMRF35-like molecule 1 OS=Homo sapiens GN=CD300LF PE=1 SV=3	14533	Cmpd 22515, +MS2(591.8007), 26.8eV, 50.4 min #26991	0	50.4418
20191029_0min_chimo	19457:3	25	T.VQDESHSEWVSC[+57.021]VR.F		C[+57]	573.256	3	1717.75	1717.76	0	-3.7	142	NRagged	4.1	4.1	4.1	2.27	8	>sp|P63244|RACK1_HUMAN Receptor of activated protein C kinase 1 OS=Homo sapiens GN=RACK1 PE=1 SV=3	7437	Cmpd 19243, +MS2(573.2560), 22.2eV, 46.3 min #23607	0	46.3463
20191029_0min_chimo	19548:3	25	T.VQDESHSEWVSC[+57.021]VR.F		C[+57]	573.258	3	1717.76	1717.76	0	-0.1	142	NRagged	10.5	10.5	10.5	2.79	8	>sp|P63244|RACK1_HUMAN Receptor of activated protein C kinase 1 OS=Homo sapiens GN=RACK1 PE=1 SV=3	7437	Cmpd 19332, +MS2(573.2581), 22.2eV, 46.5 min #23698	0	46.4473
20191029_0min_chimo	19504:3	25	T.VQDESHSEWVSC[+57.021]VR.F		C[+57]	573.259	3	1717.76	1717.76	0	1.8	142	NRagged	175.6	155.9	155.9	4.17	8	>sp|P63244|RACK1_HUMAN Receptor of activated protein C kinase 1 OS=Homo sapiens GN=RACK1 PE=1 SV=3	7437	Cmpd 19290, +MS2(573.2592), 22.2eV, 46.4 min #23655	0	46.3983
20191029_0min_chimo	36271:2	25	R.FSPNSSNPIIVSC[+57.021]GWDK.L		C[+57]	954.452	2	1907.9	1907.9	0	0.9	156	Specific	158.9	136.9	136.9	5.06	8	>sp|P63244|RACK1_HUMAN Receptor of activated protein C kinase 1 OS=Homo sapiens GN=RACK1 PE=1 SV=3	7437	Cmpd 35823, +MS2(954.4523), 41.1eV, 67.8 min #40830	0	67.7567
20191029_0min_chimo	37470:2	25	R.[+57.021]FSPNSSNPIIVSC[+57.021]GWDK.L		.[57], C[+57]	982.964	2	1964.92	1964.92	0	1.5	156	Specific	220	197.8	197.8	5.8	8	>sp|P63244|RACK1_HUMAN Receptor of activated protein C kinase 1 OS=Homo sapiens GN=RACK1 PE=1 SV=3	7437	Cmpd 37008, +MS2(982.9637), 35.1eV, 69.5 min #42085	0	69.454
20191029_0min_chimo	31538:2	25	S.[+57.021]SNPIIVSC[+57.021]GWDK.L		.[57], C[+57]	716.847	2	1432.69	1432.69	0	-1.1	161	NRagged	176	60.4	60.4	3.99	8	>sp|P63244|RACK1_HUMAN Receptor of activated protein C kinase 1 OS=Homo sapiens GN=RACK1 PE=1 SV=3	7437	Cmpd 31178, +MS2(716.8473), 26.7eV, 61.4 min #35959	0	61.4337
20191029_0min_chimo	13609:2	25	V.[+57.021]TVSPDGSLC[+57.021]ASGGK.D		.[57], C[+57]	696.826	2	1392.65	1392.64	0	2.3	199	NRagged	202	125.3	125.3	5.23	8	>sp|P63244|RACK1_HUMAN Receptor of activated protein C kinase 1 OS=Homo sapiens GN=RACK1 PE=1 SV=3	7437	Cmpd 13483, +MS2(696.8264), 31.0eV, 39.3 min #17674	0	39.285
20191029_0min_chimo	43840:3	25	L.[+57.021]DGGDIINALC[+57.021]FSPNR.Y		.[57], C[+57]	569.271	3	1705.8	1705.8	0	1.4	231	Specific	71.1	71.1	71.1	2.83	8	>sp|P63244|RACK1_HUMAN Receptor of activated protein C kinase 1 OS=Homo sapiens GN=RACK1 PE=1 SV=3	7437	Cmpd 43240, +MS2(569.2711), 22.1eV, 78.2 min #48659	0	78.2195
20191029_0min_chimo	43099:2	25	L.DGGDIINALC[+57.021]FSPNR.Y		C[+57]	824.89	2	1648.77	1648.78	0	-1.6	231	Specific	159.9	136.6	136.6	4.05	8	>sp|P63244|RACK1_HUMAN Receptor of activated protein C kinase 1 OS=Homo sapiens GN=RACK1 PE=1 SV=3	7437	Cmpd 42507, +MS2(824.8897), 36.0eV, 77.1 min #47869	0	77.0788
20191029_0min_chimo	43027:2	25	L.DGGDIINALC[+57.021]FSPNR.Y		C[+57]	824.891	2	1648.78	1648.78	0	0.5	231	Specific	279.2	236.8	236.8	8.2	8	>sp|P63244|RACK1_HUMAN Receptor of activated protein C kinase 1 OS=Homo sapiens GN=RACK1 PE=1 SV=3	7437	Cmpd 42435, +MS2(824.8914), 36.0eV, 77.0 min #47792	0	76.9725
20191029_0min_chimo	43059:2	25	L.DGGDIINALC[+57.021]FSPNR.Y		C[+57]	824.891	2	1648.78	1648.78	0	-0.1	231	Specific	303.7	243.2	243.2	8.45	8	>sp|P63244|RACK1_HUMAN Receptor of activated protein C kinase 1 OS=Homo sapiens GN=RACK1 PE=1 SV=3	7437	Cmpd 42467, +MS2(824.8909), 36.0eV, 77.0 min #47826	0	77.0207
20191029_0min_chimo	43009:2	25	L.DGGDIINALC[+57.021]FSPNR.Y		C[+57]	824.891	2	1648.78	1648.78	0	-0.1	231	Specific	342.6	284.7	284.7	8.49	8	>sp|P63244|RACK1_HUMAN Receptor of activated protein C kinase 1 OS=Homo sapiens GN=RACK1 PE=1 SV=3	7437	Cmpd 42417, +MS2(824.8910), 36.0eV, 77.0 min #47773	0	76.9542
20191029_0min_chimo	22891:2	25	I.[+57.021]NALC[+57.021]FSPNR.Y		.[57], C[+57]	568.27	2	1135.53	1135.53	0	1.8	237	NRagged	65.5	16.6	16.6	2.06	8	>sp|P63244|RACK1_HUMAN Receptor of activated protein C kinase 1 OS=Homo sapiens GN=RACK1 PE=1 SV=3	7437	Cmpd 22617, +MS2(568.2703), 25.9eV, 50.6 min #27096	0	50.5597
20191029_0min_chimo	06755:2	26	E.[+145.020]KDEYAC[+57.021]R.V		.[145], C[+57]	543.722	2	1086.44	1086.43	0	2	95	NRagged	60.8	27.5	27.5	2.21	8	>sp|P61769|B2MG_HUMAN Beta-2-microglobulin OS=Homo sapiens GN=B2M PE=1 SV=1	7308	Cmpd 6683, +MS2(543.7219), 24.9eV, 29.5 min #10444	0	29.5287
20191029_0min_chimo	06773:2	26	E.[+145.020]KDEYAC[+57.021]R.V		.[145], C[+57]	543.722	2	1086.44	1086.43	0	1.6	95	NRagged	91.2	43.4	41.9	2.19	8	>sp|P61769|B2MG_HUMAN Beta-2-microglobulin OS=Homo sapiens GN=B2M PE=1 SV=1	7308	Cmpd 6701, +MS2(543.7216), 24.9eV, 29.6 min #10465	0	29.5658
20191029_0min_chimo	06768:2	26	E.[+145.020]KDEYAC[+57.021]R.V		.[145], C[+57]	543.723	2	1086.44	1086.43	0	3.2	95	NRagged	148.9	41.4	41.4	2.08	8	>sp|P61769|B2MG_HUMAN Beta-2-microglobulin OS=Homo sapiens GN=B2M PE=1 SV=1	7308	Cmpd 6696, +MS2(543.7225), 24.9eV, 29.6 min #10459	0	29.5543
20191029_0min_chimo	20760:2	26	V.TLSQPK[+145.020]IVK.W		K[+145]	579.831	2	1158.65	1158.65	0	-0.7	106	NRagged	85.9	23.8	22	2.36	8	>sp|P61769|B2MG_HUMAN Beta-2-microglobulin OS=Homo sapiens GN=B2M PE=1 SV=1	7308	Cmpd 20518, +MS2(579.8308), 26.3eV, 47.9 min #24917	0	47.8793
20191029_0min_chimo	20712:2	26	V.TLSQPK[+145.020]IVK.W		K[+145]	579.832	2	1158.66	1158.65	0	0.9	106	NRagged	100.7	18.7	18.7	2.16	8	>sp|P61769|B2MG_HUMAN Beta-2-microglobulin OS=Homo sapiens GN=B2M PE=1 SV=1	7308	Cmpd 20472, +MS2(579.8317), 26.3eV, 47.8 min #24870	0	47.8278
20191029_0min_chimo	20664:2	26	V.TLSQPK[+145.020]IVK.W		K[+145]	579.831	2	1158.65	1158.65	0	0.3	106	NRagged	128.8	38.7	38.7	2.78	8	>sp|P61769|B2MG_HUMAN Beta-2-microglobulin OS=Homo sapiens GN=B2M PE=1 SV=1	7308	Cmpd 20424, +MS2(579.8314), 26.3eV, 47.8 min #24821	0	47.7755
20191029_0min_chimo	21334:2	26	V.[+57.021]TLSQPK[+145.020]IVK.W		.[57], K[+145]	608.343	2	1215.68	1215.68	0	1.5	106	NRagged	174.4	81.8	17.7	4.17	8	>sp|P61769|B2MG_HUMAN Beta-2-microglobulin OS=Homo sapiens GN=B2M PE=1 SV=1	7308	Cmpd 21084, +MS2(608.3428), 27.5eV, 48.6 min #25500	0	48.5805
20191029_0min_chimo	21296:2	26	V.[+57.021]TLSQPK[+145.020]IVK.W		.[57], K[+145]	608.343	2	1215.68	1215.68	0	1	106	NRagged	209.9	79.9	50.5	4.16	8	>sp|P61769|B2MG_HUMAN Beta-2-microglobulin OS=Homo sapiens GN=B2M PE=1 SV=1	7308	Cmpd 21046, +MS2(608.3425), 27.5eV, 48.5 min #25461	0	48.5332
20191029_0min_chimo	20619:2	26	V.TLSQPK[+145.020]IVK.W		K[+145]	579.832	2	1158.66	1158.65	0	1.2	106	NRagged	255	79.1	71.1	5.92	8	>sp|P61769|B2MG_HUMAN Beta-2-microglobulin OS=Homo sapiens GN=B2M PE=1 SV=1	7308	Cmpd 20379, +MS2(579.8319), 26.3eV, 47.7 min #24775	0	47.7247
20191029_0min_chimo	21251:2	26	V.[+57.021]TLSQPK[+145.020]IVK.W		.[57], K[+145]	608.343	2	1215.68	1215.68	0	1.7	106	NRagged	259.2	92.7	37.8	6.28	8	>sp|P61769|B2MG_HUMAN Beta-2-microglobulin OS=Homo sapiens GN=B2M PE=1 SV=1	7308	Cmpd 21001, +MS2(608.3430), 27.5eV, 48.5 min #25415	0	48.4823
20191029_0min_chimo	21078:2	26	V.[+57.021]TLSQPK[+145.020]IVK.W		.[57], K[+145]	608.343	2	1215.68	1215.68	0	1.5	106	NRagged	297.1	123.7	66.7	7.97	8	>sp|P61769|B2MG_HUMAN Beta-2-microglobulin OS=Homo sapiens GN=B2M PE=1 SV=1	7308	Cmpd 20832, +MS2(608.3428), 27.5eV, 48.3 min #25240	0	48.2667
20191029_0min_chimo	20570:2	26	V.TLSQPK[+145.020]IVK.W		K[+145]	579.832	2	1158.66	1158.65	0	1	106	NRagged	304.2	56	42.7	5.34	8	>sp|P61769|B2MG_HUMAN Beta-2-microglobulin OS=Homo sapiens GN=B2M PE=1 SV=1	7308	Cmpd 20330, +MS2(579.8318), 26.3eV, 47.7 min #24723	0	47.6523
20191029_0min_chimo	21208:2	26	V.[+57.021]TLSQPK[+145.020]IVK.W		.[57], K[+145]	608.343	2	1215.68	1215.68	0	1.4	106	NRagged	317.5	92.2	63.1	7.77	8	>sp|P61769|B2MG_HUMAN Beta-2-microglobulin OS=Homo sapiens GN=B2M PE=1 SV=1	7308	Cmpd 20958, +MS2(608.3428), 27.5eV, 48.4 min #25371	0	48.4327
20191029_0min_chimo	20424:2	26	V.TLSQPK[+145.020]IVK.W		K[+145]	579.832	2	1158.66	1158.65	0	1.1	106	NRagged	346.1	108.6	89.4	7.96	8	>sp|P61769|B2MG_HUMAN Beta-2-microglobulin OS=Homo sapiens GN=B2M PE=1 SV=1	7308	Cmpd 20190, +MS2(579.8318), 26.3eV, 47.5 min #24578	0	47.4775
20191029_0min_chimo	20416:2	26	V.TLSQPK[+145.020]IVK.W		K[+145]	579.833	2	1158.66	1158.65	0	2.6	106	NRagged	358.9	122.3	77.7	8.15	8	>sp|P61769|B2MG_HUMAN Beta-2-microglobulin OS=Homo sapiens GN=B2M PE=1 SV=1	7308	Cmpd 20182, +MS2(579.8327), 22.4eV, 47.5 min #24569	0	47.446
20191029_0min_chimo	20526:2	26	V.TLSQPK[+145.020]IVK.W		K[+145]	579.833	2	1158.66	1158.65	0	2.3	106	NRagged	363.2	151.7	71.6	8.24	8	>sp|P61769|B2MG_HUMAN Beta-2-microglobulin OS=Homo sapiens GN=B2M PE=1 SV=1	7308	Cmpd 20288, +MS2(579.8325), 26.3eV, 47.6 min #24680	0	47.6028
20191029_0min_chimo	21165:2	26	V.[+57.021]TLSQPK[+145.020]IVK.W		.[57], K[+145]	608.343	2	1215.68	1215.68	0	1.2	106	NRagged	363.3	124.3	59.6	8.11	8	>sp|P61769|B2MG_HUMAN Beta-2-microglobulin OS=Homo sapiens GN=B2M PE=1 SV=1	7308	Cmpd 20917, +MS2(608.3427), 27.5eV, 48.4 min #25328	0	48.374
20191029_0min_chimo	20437:2	26	V.TLSQPK[+145.020]IVK.W		K[+145]	579.832	2	1158.66	1158.65	0	2	106	NRagged	388.8	102.9	102.9	7.89	8	>sp|P61769|B2MG_HUMAN Beta-2-microglobulin OS=Homo sapiens GN=B2M PE=1 SV=1	7308	Cmpd 20201, +MS2(579.8323), 26.3eV, 47.5 min #24590	0	47.4942
20191029_0min_chimo	21119:2	26	V.[+57.021]TLSQPK[+145.020]IVK.W		.[57], K[+145]	608.343	2	1215.68	1215.68	0	1.3	106	NRagged	401.7	151.4	76.3	8.28	8	>sp|P61769|B2MG_HUMAN Beta-2-microglobulin OS=Homo sapiens GN=B2M PE=1 SV=1	7308	Cmpd 20873, +MS2(608.3427), 27.5eV, 48.3 min #25283	0	48.3237
20191029_0min_chimo	20478:2	26	V.TLSQPK[+145.020]IVK.W		K[+145]	579.833	2	1158.66	1158.65	0	3	106	NRagged	436.4	178.9	123.3	7.99	8	>sp|P61769|B2MG_HUMAN Beta-2-microglobulin OS=Homo sapiens GN=B2M PE=1 SV=1	7308	Cmpd 20240, +MS2(579.8329), 26.3eV, 47.5 min #24630	0	47.5418
20191029_0min_chimo	20393:2	26	V.TLSQPK[+145.020]IVK[+57.021].W		K[+57][+145]	608.343	2	1215.68	1215.68	0	1.2	106	NRagged	89.2	34.2	34.2	2.36	8	>sp|P61769|B2MG_HUMAN Beta-2-microglobulin OS=Homo sapiens GN=B2M PE=1 SV=1	7308	Cmpd 20159, +MS2(608.3427), 27.5eV, 47.4 min #24546	0	47.434
20191029_0min_chimo	20913:2	26	V.TLSQPK[+145.020]IVK[+57.021].W		K[+57][+145]	608.343	2	1215.68	1215.68	0	1.6	106	NRagged	165.7	32.9	32.9	3.35	8	>sp|P61769|B2MG_HUMAN Beta-2-microglobulin OS=Homo sapiens GN=B2M PE=1 SV=1	7308	Cmpd 20669, +MS2(608.3429), 27.5eV, 48.1 min #25072	0	48.0665
20191029_0min_chimo	20950:2	26	V.TLSQPK[+145.020]IVK[+57.021].W		K[+57][+145]	608.342	2	1215.68	1215.68	0	0.9	106	NRagged	261	73.8	73.8	5.63	8	>sp|P61769|B2MG_HUMAN Beta-2-microglobulin OS=Homo sapiens GN=B2M PE=1 SV=1	7308	Cmpd 20704, +MS2(608.3425), 27.5eV, 48.1 min #25108	0	48.112
20191029_0min_chimo	18935:2	26	T.LSQPK[+145.020]IVK.W		K[+145]	529.307	2	1057.61	1057.61	0	-1	107	NRagged	135.7	29.2	29.2	2.27	8	>sp|P61769|B2MG_HUMAN Beta-2-microglobulin OS=Homo sapiens GN=B2M PE=1 SV=1	7308	Cmpd 18723, +MS2(529.3068), 24.4eV, 45.7 min #23068	0	45.6872
20191029_0min_chimo	11178:2	26	L.SQPK[+145.020]IVK.W		K[+145]	472.766	2	944.525	944.523	0	1.9	108	Specific	208.4	62.9	62.9	3.45	8	>sp|P61769|B2MG_HUMAN Beta-2-microglobulin OS=Homo sapiens GN=B2M PE=1 SV=1	7308	Cmpd 11086, +MS2(472.7662), 22.1eV, 36.3 min #15202	0	36.3345
20191029_0min_chimo	11858:2	26	L.[+57.021]SQPK[+145.020]IVK.W		.[57], K[+145]	501.277	2	1001.55	1001.54	0	1.7	108	Specific	229.7	16.3	16.3	3.89	8	>sp|P61769|B2MG_HUMAN Beta-2-microglobulin OS=Homo sapiens GN=B2M PE=1 SV=1	7308	Cmpd 11750, +MS2(501.2769), 23.3eV, 37.1 min #15884	0	37.1367
20191029_0min_chimo	11773:2	26	L.[+57.021]SQPK[+145.020]IVK.W		.[57], K[+145]	501.277	2	1001.55	1001.54	0	0.8	108	Specific	233.9	9.6	9.6	3.89	8	>sp|P61769|B2MG_HUMAN Beta-2-microglobulin OS=Homo sapiens GN=B2M PE=1 SV=1	7308	Cmpd 11667, +MS2(501.2765), 23.3eV, 37.0 min #15799	0	37.0388
20191029_0min_chimo	11815:2	26	L.[+57.021]SQPK[+145.020]IVK.W		.[57], K[+145]	501.278	2	1001.55	1001.54	0	2.8	108	Specific	243	96.8	96.8	4.62	8	>sp|P61769|B2MG_HUMAN Beta-2-microglobulin OS=Homo sapiens GN=B2M PE=1 SV=1	7308	Cmpd 11709, +MS2(501.2775), 23.3eV, 37.1 min #15842	0	37.0882
20191029_0min_chimo	31215:2	27	K.ELDLTC[+57.021]N[+0.984]ITTDR.A		C[+57], N[+1]	726.338	2	1451.67	1451.67	0	0.1	294	Specific	114.7	70.7	70.7	2.77	4	>sp|Q9P2B2|FPRP_HUMAN Prostaglandin F2 receptor negative regulator OS=Homo sapiens GN=PTGFRN PE=1 SV=2	19418	Cmpd 30855, +MS2(726.3378), 32.1eV, 61.0 min #35626	0	61.0278
20191029_0min_chimo	31080:2	27	K.ELDLTC[+57.021]N[+0.984]ITTDR.A		C[+57], N[+1]	726.335	2	1451.66	1451.67	0	-4.2	294	Specific	176.6	114.7	114.7	3.37	4	>sp|Q9P2B2|FPRP_HUMAN Prostaglandin F2 receptor negative regulator OS=Homo sapiens GN=PTGFRN PE=1 SV=2	19418	Cmpd 30720, +MS2(726.3348), 27.0eV, 60.9 min #35488	0	60.8742
20191029_0min_chimo	31172:2	27	K.ELDLTC[+57.021]N[+0.984]ITTDR.A		C[+57], N[+1]	726.339	2	1451.67	1451.67	0	2.3	294	Specific	319.8	251.9	251.9	8.04	4	>sp|Q9P2B2|FPRP_HUMAN Prostaglandin F2 receptor negative regulator OS=Homo sapiens GN=PTGFRN PE=1 SV=2	19418	Cmpd 30812, +MS2(726.3394), 32.1eV, 61.0 min #35582	0	60.9777
20191029_0min_chimo	31131:2	27	K.ELDLTC[+57.021]N[+0.984]ITTDR.A		C[+57], N[+1]	726.339	2	1451.67	1451.67	0	1.2	294	Specific	359.9	251.2	251.2	8.11	4	>sp|Q9P2B2|FPRP_HUMAN Prostaglandin F2 receptor negative regulator OS=Homo sapiens GN=PTGFRN PE=1 SV=2	19418	Cmpd 30771, +MS2(726.3386), 32.1eV, 60.9 min #35540	0	60.9285
20191029_0min_chimo	32234:2	27	K.[+57.021]VPGFADDPTELAC[+57.021]R.V		.[57], C[+57]	802.872	2	1604.74	1604.74	0	-0.2	417	Specific	1.5	1.5	1.5	2.57	4	>sp|Q9P2B2|FPRP_HUMAN Prostaglandin F2 receptor negative regulator OS=Homo sapiens GN=PTGFRN PE=1 SV=2	19418	Cmpd 31852, +MS2(802.8721), 29.4eV, 62.4 min #36669	0	62.359
20191029_0min_chimo	32344:2	27	K.[+57.021]VPGFADDPTELAC[+57.021]R.V		.[57], C[+57]	802.875	2	1604.74	1604.74	0	3.4	417	Specific	146.1	146.1	146.1	4.1	4	>sp|Q9P2B2|FPRP_HUMAN Prostaglandin F2 receptor negative regulator OS=Homo sapiens GN=PTGFRN PE=1 SV=2	19418	Cmpd 31960, +MS2(802.8750), 35.2eV, 62.5 min #36782	0	62.5055
20191029_0min_chimo	32070:2	27	K.VPGFADDPTELAC[+57.021]R.V		C[+57]	774.361	2	1547.71	1547.72	0	-0.7	417	Specific	198.1	148.2	148.2	4.79	4	>sp|Q9P2B2|FPRP_HUMAN Prostaglandin F2 receptor negative regulator OS=Homo sapiens GN=PTGFRN PE=1 SV=2	19418	Cmpd 31690, +MS2(774.3610), 34.0eV, 62.1 min #36497	0	62.128
20191029_0min_chimo	32303:2	27	K.[+57.021]VPGFADDPTELAC[+57.021]R.V		.[57], C[+57]	802.874	2	1604.74	1604.74	0	2.1	417	Specific	205.2	185.8	185.8	5.12	4	>sp|Q9P2B2|FPRP_HUMAN Prostaglandin F2 receptor negative regulator OS=Homo sapiens GN=PTGFRN PE=1 SV=2	19418	Cmpd 31921, +MS2(802.8740), 35.2eV, 62.5 min #36741	0	62.4563
20191029_0min_chimo	32269:2	27	K.[+57.021]VPGFADDPTELAC[+57.021]R.V		.[57], C[+57]	802.874	2	1604.74	1604.74	0	1.8	417	Specific	256.3	230.4	230.4	6.7	4	>sp|Q9P2B2|FPRP_HUMAN Prostaglandin F2 receptor negative regulator OS=Homo sapiens GN=PTGFRN PE=1 SV=2	19418	Cmpd 31887, +MS2(802.8738), 35.2eV, 62.4 min #36705	0	62.4052
20191029_0min_chimo	31975:2	27	K.VPGFADDPTELAC[+57.021]R.V		C[+57]	774.362	2	1547.72	1547.72	0	0.7	417	Specific	361.4	281.9	281.9	8.66	4	>sp|Q9P2B2|FPRP_HUMAN Prostaglandin F2 receptor negative regulator OS=Homo sapiens GN=PTGFRN PE=1 SV=2	19418	Cmpd 31599, +MS2(774.3621), 34.0eV, 62.0 min #36401	0	62.0072
20191029_0min_chimo	32018:2	27	K.VPGFADDPTELAC[+57.021]R.V		C[+57]	774.361	2	1547.71	1547.72	0	-0.5	417	Specific	418.7	313	313	8.73	4	>sp|Q9P2B2|FPRP_HUMAN Prostaglandin F2 receptor negative regulator OS=Homo sapiens GN=PTGFRN PE=1 SV=2	19418	Cmpd 31642, +MS2(774.3612), 34.0eV, 62.1 min #36447	0	62.0698
20191029_0min_chimo	20691:3	28	R.EIVHIQAGQC[+57.021]GNQIGAK.F		C[+57]	608.311	3	1822.92	1822.92	0	-2	3	Specific	54.7	54.7	54.7	2.36	5	>sp|P07437|TBB5_HUMAN Tubulin beta chain OS=Homo sapiens GN=TUBB PE=1 SV=2	4176	Cmpd 20451, +MS2(608.3112), 23.3eV, 47.8 min #24848	0	47.7897
20191029_0min_chimo	07384:3	28	V.HIQAGQC[+57.021]GNQIGAK.F		C[+57]	494.58	3	1481.73	1481.73	0	-1.3	6	NRagged	34.5	34.5	34.5	2.21	5	>sp|P07437|TBB5_HUMAN Tubulin beta chain OS=Homo sapiens GN=TUBB PE=1 SV=2	4176	Cmpd 7312, +MS2(494.5801), 19.7eV, 30.9 min #11184	0	30.8662
20191029_0min_chimo	07363:3	28	V.HIQAGQC[+57.021]GNQIGAK.F		C[+57]	494.581	3	1481.73	1481.73	0	0	6	NRagged	171	171	171	4.54	5	>sp|P07437|TBB5_HUMAN Tubulin beta chain OS=Homo sapiens GN=TUBB PE=1 SV=2	4176	Cmpd 7291, +MS2(494.5808), 19.7eV, 30.8 min #11161	0	30.835
20191029_0min_chimo	10196:3	28	V.[+57.021]HIQAGQC[+57.021]GNQIGAK.F		.[57], C[+57]	513.59	3	1538.76	1538.75	0	3.6	6	NRagged	272.5	272.5	20	7.81	5	>sp|P07437|TBB5_HUMAN Tubulin beta chain OS=Homo sapiens GN=TUBB PE=1 SV=2	4176	Cmpd 10112, +MS2(513.5898), 20.3eV, 35.2 min #14203	0	35.1662
20191029_0min_chimo	17125:2	28	Y.[+57.021]NEATGGK[+145.020]YVPR.A		.[57], K[+145]	697.332	2	1393.66	1393.65	0	2.6	52	Specific	134	23.6	23.6	2.63	5	>sp|P07437|TBB5_HUMAN Tubulin beta chain OS=Homo sapiens GN=TUBB PE=1 SV=2	4176	Cmpd 16945, +MS2(697.3319), 31.0eV, 43.5 min #21238	0	43.5022
20191029_0min_chimo	16103:2	28	Y.NEATGGK[+145.020]YVPR.A		K[+145]	668.819	2	1336.63	1336.63	0	-0.6	52	Specific	135.7	7.1	7.1	2.61	5	>sp|P07437|TBB5_HUMAN Tubulin beta chain OS=Homo sapiens GN=TUBB PE=1 SV=2	4176	Cmpd 15943, +MS2(668.8190), 29.9eV, 42.3 min #20207	0	42.2787
20191029_0min_chimo	15977:2	28	Y.NEATGGK[+145.020]YVPR.A		K[+145]	668.82	2	1336.63	1336.63	0	1.5	52	Specific	253.4	30.3	30.3	5.11	5	>sp|P07437|TBB5_HUMAN Tubulin beta chain OS=Homo sapiens GN=TUBB PE=1 SV=2	4176	Cmpd 15823, +MS2(668.8204), 29.9eV, 42.2 min #20084	0	42.1522
20191029_0min_chimo	16032:2	28	Y.NEATGGK[+145.020]YVPR.A		K[+145]	668.82	2	1336.63	1336.63	0	1.5	52	Specific	318	42.6	42.6	6.79	5	>sp|P07437|TBB5_HUMAN Tubulin beta chain OS=Homo sapiens GN=TUBB PE=1 SV=2	4176	Cmpd 15876, +MS2(668.8203), 29.9eV, 42.2 min #20138	0	42.2073
20191029_0min_chimo	17069:2	28	Y.[+57.021]NEATGGK[+145.020]YVPR.A		.[57], K[+145]	697.331	2	1393.65	1393.65	0	1	52	Specific	321.6	22.3	22.3	6.61	5	>sp|P07437|TBB5_HUMAN Tubulin beta chain OS=Homo sapiens GN=TUBB PE=1 SV=2	4176	Cmpd 16891, +MS2(697.3308), 31.0eV, 43.5 min #21183	0	43.4465
20191029_0min_chimo	22613:2	29	T.IYC[+57.021]GDNSVWSR.A		C[+57]	678.804	2	1356.6	1356.6	0	1.1	208	NRagged	79	72.4	72.4	3.29	10	>sp|P15529|MCP_HUMAN Membrane cofactor protein OS=Homo sapiens GN=CD46 PE=1 SV=3	4978	Cmpd 22349, +MS2(678.8044), 30.2eV, 50.2 min #26817	0	50.2168
20191029_0min_chimo	23818:2	29	T.[+57.021]IYC[+57.021]GDNSVWSR.A		.[57], C[+57]	707.312	2	1413.62	1413.62	0	-3.1	208	NRagged	80	41.2	41.2	2.14	10	>sp|P15529|MCP_HUMAN Membrane cofactor protein OS=Homo sapiens GN=CD46 PE=1 SV=3	4978	Cmpd 23536, +MS2(707.3123), 26.5eV, 51.7 min #28044	0	51.7092
20191029_0min_chimo	23913:2	29	T.[+57.021]IYC[+57.021]GDNSVWSR.A		.[57], C[+57]	707.314	2	1413.62	1413.62	0	-0.7	208	NRagged	83.1	35.8	35.8	2.62	10	>sp|P15529|MCP_HUMAN Membrane cofactor protein OS=Homo sapiens GN=CD46 PE=1 SV=3	4978	Cmpd 23631, +MS2(707.3140), 31.4eV, 51.8 min #28141	0	51.8138
20191029_0min_chimo	23866:2	29	T.[+57.021]IYC[+57.021]GDNSVWSR.A		.[57], C[+57]	707.313	2	1413.62	1413.62	0	-1.6	208	NRagged	139	51.3	51.3	2.85	10	>sp|P15529|MCP_HUMAN Membrane cofactor protein OS=Homo sapiens GN=CD46 PE=1 SV=3	4978	Cmpd 23584, +MS2(707.3133), 31.4eV, 51.8 min #28093	0	51.7618
20191029_0min_chimo	22570:2	29	T.IYC[+57.021]GDNSVWSR.A		C[+57]	678.805	2	1356.6	1356.6	0	1.3	208	NRagged	246.6	195.4	195.4	6.66	10	>sp|P15529|MCP_HUMAN Membrane cofactor protein OS=Homo sapiens GN=CD46 PE=1 SV=3	4978	Cmpd 22306, +MS2(678.8046), 30.2eV, 50.2 min #26773	0	50.1677
20191029_0min_chimo	35254:2	29	D.GSDTIVC[+57.021]DSN[+0.984]STWDPPVPK.C		C[+57], N[+1]	1038.47	2	2075.92	2075.92	0	0.5	264	NRagged	67.5	67.5	67.5	4.04	10	>sp|P15529|MCP_HUMAN Membrane cofactor protein OS=Homo sapiens GN=CD46 PE=1 SV=3	4978	Cmpd 34844, +MS2(1038.4655), 37.0eV, 66.4 min #39799	0	66.3793
20191029_0min_chimo	35204:2	29	D.GSDTIVC[+57.021]DSN[+0.984]STWDPPVPK.C		C[+57], N[+1]	1038.47	2	2075.93	2075.92	0	1.2	264	NRagged	107.8	80.3	80.3	4.21	10	>sp|P15529|MCP_HUMAN Membrane cofactor protein OS=Homo sapiens GN=CD46 PE=1 SV=3	4978	Cmpd 34796, +MS2(1038.4662), 44.4eV, 66.3 min #39749	0	66.3208
20191029_0min_chimo	35118:2	29	D.GSDTIVC[+57.021]DSN[+0.984]STWDPPVPK.C		C[+57], N[+1]	1038.46	2	2075.92	2075.92	0	-0.2	264	NRagged	196.1	149.2	149.2	6.34	10	>sp|P15529|MCP_HUMAN Membrane cofactor protein OS=Homo sapiens GN=CD46 PE=1 SV=3	4978	Cmpd 34710, +MS2(1038.4648), 37.0eV, 66.2 min #39659	0	66.2112
20191029_0min_chimo	35170:2	29	D.GSDTIVC[+57.021]DSN[+0.984]STWDPPVPK.C		C[+57], N[+1]	1038.47	2	2075.93	2075.92	0	1.6	264	NRagged	341.1	306.5	306.5	9.47	10	>sp|P15529|MCP_HUMAN Membrane cofactor protein OS=Homo sapiens GN=CD46 PE=1 SV=3	4978	Cmpd 34762, +MS2(1038.4666), 37.0eV, 66.3 min #39713	0	66.2707
20191029_0min_chimo	34788:2	29	G.SDTIVC[+57.021]DSN[+0.984]STWDPPVPK.C		C[+57], N[+1]	1009.96	2	2018.9	2018.9	0	1.6	265	NRagged	121.2	121.2	121.2	4.38	10	>sp|P15529|MCP_HUMAN Membrane cofactor protein OS=Homo sapiens GN=CD46 PE=1 SV=3	4978	Cmpd 34382, +MS2(1009.9558), 43.3eV, 65.8 min #39316	0	65.763
20191029_0min_chimo	34713:2	29	G.SDTIVC[+57.021]DSN[+0.984]STWDPPVPK.C		C[+57], N[+1]	1009.96	2	2018.9	2018.9	0	1.3	265	NRagged	174.7	174.7	174.7	4.13	10	>sp|P15529|MCP_HUMAN Membrane cofactor protein OS=Homo sapiens GN=CD46 PE=1 SV=3	4978	Cmpd 34307, +MS2(1009.9556), 43.3eV, 65.7 min #39237	0	65.6567
20191029_0min_chimo	30777:2	29	T.IVC[+57.021]DSN[+0.984]STWDPPVPK.C		C[+57], N[+1]	858.403	2	1715.8	1715.8	0	2.8	268	NRagged	55.2	55.2	55.2	2.78	10	>sp|P15529|MCP_HUMAN Membrane cofactor protein OS=Homo sapiens GN=CD46 PE=1 SV=3	4978	Cmpd 30417, +MS2(858.4033), 37.3eV, 60.5 min #35176	0	60.4868
20191029_0min_chimo	30732:2	29	T.IVC[+57.021]DSN[+0.984]STWDPPVPK.C		C[+57], N[+1]	858.402	2	1715.8	1715.8	0	1.2	268	NRagged	96.5	96.5	96.5	4.08	10	>sp|P15529|MCP_HUMAN Membrane cofactor protein OS=Homo sapiens GN=CD46 PE=1 SV=3	4978	Cmpd 30372, +MS2(858.4019), 37.3eV, 60.4 min #35130	0	60.4355
20191029_0min_chimo	30686:2	29	T.IVC[+57.021]DSN[+0.984]STWDPPVPK.C		C[+57], N[+1]	858.402	2	1715.8	1715.8	0	1.7	268	NRagged	104.1	104.1	104.1	4.13	10	>sp|P15529|MCP_HUMAN Membrane cofactor protein OS=Homo sapiens GN=CD46 PE=1 SV=3	4978	Cmpd 30326, +MS2(858.4023), 37.3eV, 60.4 min #35082	0	60.372
20191029_0min_chimo	36254:2	30	K.[+114.043]GGDISVC[+57.021]EWYQR.V		.[114], C[+57]	792.351	2	1583.69	1583.69	0	2.3	48	Specific	171.1	132.8	132.8	3.99	5	>sp|P14854|CX6B1_HUMAN Cytochrome c oxidase subunit 6B1 OS=Homo sapiens GN=COX6B1 PE=1 SV=2	4929	Cmpd 35806, +MS2(792.3508), 34.7eV, 67.7 min #40811	0	67.719
20191029_0min_chimo	30869:2	30	K.[+57.021]GGDISVC[+57.021]EWYQR.V		.[57], C[+57]	763.84	2	1526.67	1526.67	0	2.6	48	Specific	183.3	36.1	36.1	3.36	5	>sp|P14854|CX6B1_HUMAN Cytochrome c oxidase subunit 6B1 OS=Homo sapiens GN=COX6B1 PE=1 SV=2	4929	Cmpd 30509, +MS2(763.8403), 33.6eV, 60.6 min #35270	0	60.5895
20191029_0min_chimo	30922:2	30	K.GGDISVC[+57.021]EWYQR.V		C[+57]	735.328	2	1469.65	1469.65	0	0.8	48	Specific	221.8	31.4	31.4	4.32	5	>sp|P14854|CX6B1_HUMAN Cytochrome c oxidase subunit 6B1 OS=Homo sapiens GN=COX6B1 PE=1 SV=2	4929	Cmpd 30562, +MS2(735.3281), 32.5eV, 60.7 min #35325	0	60.6722
20191029_0min_chimo	36633:2	30	K.[+57.021]GGDISVC[+57.021]EWYQR.V		.[57], C[+57]	763.839	2	1526.67	1526.67	0	0.6	48	Specific	257.6	36.1	36.1	6.41	5	>sp|P14854|CX6B1_HUMAN Cytochrome c oxidase subunit 6B1 OS=Homo sapiens GN=COX6B1 PE=1 SV=2	4929	Cmpd 36179, +MS2(763.8387), 28.2eV, 68.3 min #41207	0	68.2648
20191029_0min_chimo	30806:2	30	K.GGDISVC[+57.021]EWYQR.V		C[+57]	735.328	2	1469.65	1469.65	0	0.3	48	Specific	275.4	36.1	36.1	4.77	5	>sp|P14854|CX6B1_HUMAN Cytochrome c oxidase subunit 6B1 OS=Homo sapiens GN=COX6B1 PE=1 SV=2	4929	Cmpd 30446, +MS2(735.3277), 32.5eV, 60.5 min #35206	0	60.5298
20191029_0min_chimo	36083:2	30	K.[+114.043]GGDISVC[+57.021]EWYQR.V		.[114], C[+57]	792.351	2	1583.69	1583.69	0	2	48	Specific	291.1	152.2	152.2	7.85	5	>sp|P14854|CX6B1_HUMAN Cytochrome c oxidase subunit 6B1 OS=Homo sapiens GN=COX6B1 PE=1 SV=2	4929	Cmpd 35639, +MS2(792.3506), 34.7eV, 67.5 min #40634	0	67.4738
20191029_0min_chimo	36182:2	30	K.[+114.043]GGDISVC[+57.021]EWYQR.V		.[114], C[+57]	792.35	2	1583.69	1583.69	0	1.2	48	Specific	292.4	137.7	137.7	6.36	5	>sp|P14854|CX6B1_HUMAN Cytochrome c oxidase subunit 6B1 OS=Homo sapiens GN=COX6B1 PE=1 SV=2	4929	Cmpd 35734, +MS2(792.3499), 34.7eV, 67.6 min #40735	0	67.6192
20191029_0min_chimo	36219:2	30	K.[+114.043]GGDISVC[+57.021]EWYQR.V		.[114], C[+57]	792.351	2	1583.69	1583.69	0	2	48	Specific	323	210.2	210.2	8.01	5	>sp|P14854|CX6B1_HUMAN Cytochrome c oxidase subunit 6B1 OS=Homo sapiens GN=COX6B1 PE=1 SV=2	4929	Cmpd 35771, +MS2(792.3506), 34.7eV, 67.7 min #40774	0	67.6708
20191029_0min_chimo	36138:2	30	K.[+114.043]GGDISVC[+57.021]EWYQR.V		.[114], C[+57]	792.35	2	1583.69	1583.69	0	0.9	48	Specific	340.3	222	222	6.61	5	>sp|P14854|CX6B1_HUMAN Cytochrome c oxidase subunit 6B1 OS=Homo sapiens GN=COX6B1 PE=1 SV=2	4929	Cmpd 35692, +MS2(792.3497), 34.7eV, 67.6 min #40691	0	67.5645
20191029_0min_chimo	36103:2	30	K.[+114.043]GGDISVC[+57.021]EWYQR.V		.[114], C[+57]	792.35	2	1583.69	1583.69	0	1	48	Specific	358.1	237.9	237.9	7.96	5	>sp|P14854|CX6B1_HUMAN Cytochrome c oxidase subunit 6B1 OS=Homo sapiens GN=COX6B1 PE=1 SV=2	4929	Cmpd 35659, +MS2(792.3498), 34.7eV, 67.5 min #40656	0	67.514
20191029_0min_chimo	30877:2	30	K.GGDISVC[+57.021]EWYQR.V		C[+57]	735.329	2	1469.65	1469.65	0	2.5	48	Specific	392.2	42.2	42.2	6.74	5	>sp|P14854|CX6B1_HUMAN Cytochrome c oxidase subunit 6B1 OS=Homo sapiens GN=COX6B1 PE=1 SV=2	4929	Cmpd 30517, +MS2(735.3293), 32.5eV, 60.6 min #35279	0	60.621
20191029_0min_chimo	30838:2	30	K.GGDISVC[+57.021]EWYQR.V		C[+57]	735.328	2	1469.65	1469.65	0	0.6	48	Specific	406.1	31.4	31.4	6.6	5	>sp|P14854|CX6B1_HUMAN Cytochrome c oxidase subunit 6B1 OS=Homo sapiens GN=COX6B1 PE=1 SV=2	4929	Cmpd 30478, +MS2(735.3279), 32.5eV, 60.6 min #35239	0	60.5733
20191029_0min_chimo	34384:2	30	G.[+57.021]DISVC[+57.021]EWYQR.V		.[57], C[+57]	706.816	2	1412.62	1412.63	0	-1	50	NRagged	75.1	3.9	3.9	2.09	5	>sp|P14854|CX6B1_HUMAN Cytochrome c oxidase subunit 6B1 OS=Homo sapiens GN=COX6B1 PE=1 SV=2	4929	Cmpd 33982, +MS2(706.8161), 26.4eV, 65.2 min #38892	0	65.1835
20191029_0min_chimo	33184:2	30	G.DISVC[+57.021]EWYQR.V		C[+57]	678.306	2	1355.61	1355.61	0	-0.2	50	NRagged	114	56.8	56.8	2.75	5	>sp|P14854|CX6B1_HUMAN Cytochrome c oxidase subunit 6B1 OS=Homo sapiens GN=COX6B1 PE=1 SV=2	4929	Cmpd 32794, +MS2(678.3059), 30.2eV, 63.6 min #37656	0	63.64
20191029_0min_chimo	31039:2	30	G.[+57.021]DISVC[+57.021]EWYQR.V		.[57], C[+57]	706.817	2	1412.63	1412.63	0	0	50	NRagged	152.1	3.9	3.9	2.61	5	>sp|P14854|CX6B1_HUMAN Cytochrome c oxidase subunit 6B1 OS=Homo sapiens GN=COX6B1 PE=1 SV=2	4929	Cmpd 30679, +MS2(706.8168), 31.3eV, 60.8 min #35446	0	60.8252
20191029_0min_chimo	33168:2	30	G.DISVC[+57.021]EWYQR.V		C[+57]	678.306	2	1355.61	1355.61	0	-0.3	50	NRagged	164.1	51.3	51.3	2.78	5	>sp|P14854|CX6B1_HUMAN Cytochrome c oxidase subunit 6B1 OS=Homo sapiens GN=COX6B1 PE=1 SV=2	4929	Cmpd 32778, +MS2(678.3059), 30.2eV, 63.6 min #37639	0	63.6222
20191029_0min_chimo	33225:2	30	G.DISVC[+57.021]EWYQR.V		C[+57]	678.307	2	1355.61	1355.61	0	0.9	50	NRagged	174.9	61.3	61.3	3.27	5	>sp|P14854|CX6B1_HUMAN Cytochrome c oxidase subunit 6B1 OS=Homo sapiens GN=COX6B1 PE=1 SV=2	4929	Cmpd 32835, +MS2(678.3067), 30.2eV, 63.7 min #37700	0	63.705
20191029_0min_chimo	11629:3	31	K.KGDTVELTC[+57.021]TASQK.K		C[+57]	513.253	3	1537.74	1537.75	0	-6.3	33	Specific	189	142.4	142.4	3.69	9	>sp|P01730|CD4_HUMAN T-cell surface glycoprotein CD4 OS=Homo sapiens GN=CD4 PE=1 SV=1	3835	Cmpd 11525, +MS2(513.2525), 20.3eV, 36.9 min #15653	0	36.8553
20191029_0min_chimo	26318:2	31	L.TLTLESPPGSSPSVQC[+57.021]R.S		C[+57]	908.451	2	1815.89	1815.89	0	1.7	140	Specific	99.6	99.6	99.6	4.22	9	>sp|P01730|CD4_HUMAN T-cell surface glycoprotein CD4 OS=Homo sapiens GN=CD4 PE=1 SV=1	3835	Cmpd 26006, +MS2(908.4505), 32.7eV, 54.8 min #30601	0	54.8155
20191029_0min_chimo	26244:2	31	L.TLTLESPPGSSPSVQC[+57.021]R.S		C[+57]	908.451	2	1815.89	1815.89	0	2.4	140	Specific	193.3	171.5	171.5	5.73	9	>sp|P01730|CD4_HUMAN T-cell surface glycoprotein CD4 OS=Homo sapiens GN=CD4 PE=1 SV=1	3835	Cmpd 25932, +MS2(908.4511), 39.3eV, 54.8 min #30526	0	54.7495
20191029_0min_chimo	16310:2	31	L.TLESPPGSSPSVQC[+57.021]R.S		C[+57]	801.385	2	1601.76	1601.76	0	2.5	142	Specific	191.6	133.2	133.2	4.7	9	>sp|P01730|CD4_HUMAN T-cell surface glycoprotein CD4 OS=Homo sapiens GN=CD4 PE=1 SV=1	3835	Cmpd 16142, +MS2(801.3850), 35.1eV, 42.5 min #20411	0	42.519
20191029_0min_chimo	16261:2	31	L.TLESPPGSSPSVQC[+57.021]R.S		C[+57]	801.384	2	1601.76	1601.76	0	0.5	142	Specific	252.6	207.7	207.7	8	9	>sp|P01730|CD4_HUMAN T-cell surface glycoprotein CD4 OS=Homo sapiens GN=CD4 PE=1 SV=1	3835	Cmpd 16095, +MS2(801.3835), 35.1eV, 42.5 min #20363	0	42.4673
20191029_0min_chimo	14512:2	31	T.LESPPGSSPSVQC[+57.021]R.S		C[+57]	750.861	2	1500.71	1500.71	0	2.4	143	NRagged	5	5	5	2.25	9	>sp|P01730|CD4_HUMAN T-cell surface glycoprotein CD4 OS=Homo sapiens GN=CD4 PE=1 SV=1	3835	Cmpd 14380, +MS2(750.8610), 27.8eV, 40.4 min #18597	0	40.3638
20191029_0min_chimo	14463:2	31	T.LESPPGSSPSVQC[+57.021]R.S		C[+57]	750.862	2	1500.72	1500.71	0	3.2	143	NRagged	188.4	159.6	159.6	4.7	9	>sp|P01730|CD4_HUMAN T-cell surface glycoprotein CD4 OS=Homo sapiens GN=CD4 PE=1 SV=1	3835	Cmpd 14331, +MS2(750.8616), 27.8eV, 40.3 min #18547	0	40.311
20191029_0min_chimo	09087:2	31	R.[+114.043]GK[+145.020]NIQGGK.T		.[114], K[+145]	530.764	2	1060.52	1060.52	0	-0.4	160	Specific	119.8	60.6	60.6	2.21	9	>sp|P01730|CD4_HUMAN T-cell surface glycoprotein CD4 OS=Homo sapiens GN=CD4 PE=1 SV=1	3835	Cmpd 9013, +MS2(530.7637), 20.9eV, 33.6 min #13040	0	33.627
20191029_0min_chimo	09137:2	31	R.[+114.043]GK[+145.020]NIQGGK.T		.[114], K[+145]	530.765	2	1060.52	1060.52	0	2.2	160	Specific	173.2	70.8	70.8	3.02	9	>sp|P01730|CD4_HUMAN T-cell surface glycoprotein CD4 OS=Homo sapiens GN=CD4 PE=1 SV=1	3835	Cmpd 9063, +MS2(530.7650), 20.9eV, 33.7 min #13092	0	33.6848
20191029_0min_chimo	10772:2	31	K.[+57.021]NK[+145.020]EVSVK.R		.[57], K[+145]	503.256	2	1005.5	1005.5	0	0.6	258	Specific	174.9	44.8	1.2	2.12	9	>sp|P01730|CD4_HUMAN T-cell surface glycoprotein CD4 OS=Homo sapiens GN=CD4 PE=1 SV=1	3835	Cmpd 10686, +MS2(503.2556), 23.3eV, 35.9 min #14792	0	35.8557
20191029_0min_chimo	09916:2	31	K.NK[+145.020]EVSVK.R		K[+145]	474.744	2	948.482	948.482	0	-0.4	258	Specific	204.7	57	13	2.33	9	>sp|P01730|CD4_HUMAN T-cell surface glycoprotein CD4 OS=Homo sapiens GN=CD4 PE=1 SV=1	3835	Cmpd 9832, +MS2(474.7444), 22.2eV, 34.8 min #13913	0	34.814
20191029_0min_chimo	09955:2	31	K.NK[+145.020]EVSVK.R		K[+145]	474.745	2	948.483	948.482	0	0.7	258	Specific	226.7	77.1	7.5	4.14	9	>sp|P01730|CD4_HUMAN T-cell surface glycoprotein CD4 OS=Homo sapiens GN=CD4 PE=1 SV=1	3835	Cmpd 9871, +MS2(474.7449), 22.2eV, 34.9 min #13954	0	34.8657
20191029_0min_chimo	07888:4	32	V.KHEQNIDC[+57.021]GGGYVK.L		C[+57]	401.943	4	1604.75	1604.75	0	1.7	98	NRagged	7.9	7.9	7.9	2.78	9	>sp|P27797|CALR_HUMAN Calreticulin OS=Homo sapiens GN=CALR PE=1 SV=1	5613	Cmpd 7816, +MS2(401.9433), 16.7eV, 31.7 min #11738	0	31.7192
20191029_0min_chimo	12847:3	32	K.[+57.021]HEQNIDC[+57.021]GGGYVK.L		.[57], C[+57]	511.898	3	1533.68	1533.67	0	2.5	99	Specific	275.4	210.2	20	5.97	9	>sp|P27797|CALR_HUMAN Calreticulin OS=Homo sapiens GN=CALR PE=1 SV=1	5613	Cmpd 12725, +MS2(511.8978), 20.3eV, 38.3 min #16891	0	38.3405
20191029_0min_chimo	10387:3	32	K.HEQNIDC[+57.021]GGGYVK.L		C[+57]	492.89	3	1476.65	1476.65	0	0.5	99	Specific	314.5	207.1	207.1	6.1	9	>sp|P27797|CALR_HUMAN Calreticulin OS=Homo sapiens GN=CALR PE=1 SV=1	5613	Cmpd 10301, +MS2(492.8896), 19.7eV, 35.4 min #14396	0	35.3738
20191029_0min_chimo	12804:3	32	K.[+57.021]HEQNIDC[+57.021]GGGYVK.L		.[57], C[+57]	511.898	3	1533.68	1533.67	0	1.8	99	Specific	346.4	246.2	20	6.2	9	>sp|P27797|CALR_HUMAN Calreticulin OS=Homo sapiens GN=CALR PE=1 SV=1	5613	Cmpd 12684, +MS2(511.8975), 20.3eV, 38.3 min #16849	0	38.2917
20191029_0min_chimo	24535:2	32	M.[+57.021]FGPDIC[+57.021]GPGTK.K		.[57], C[+57]	603.283	2	1205.56	1205.56	0	-2.7	132	Specific	226.4	88.7	88.7	3.59	9	>sp|P27797|CALR_HUMAN Calreticulin OS=Homo sapiens GN=CALR PE=1 SV=1	5613	Cmpd 24247, +MS2(603.2830), 27.3eV, 52.6 min #28781	0	52.6145
20191029_0min_chimo	24482:2	32	M.[+57.021]FGPDIC[+57.021]GPGTK.K		.[57], C[+57]	603.283	2	1205.56	1205.56	0	-2.3	132	Specific	281.8	109.7	109.7	4.23	9	>sp|P27797|CALR_HUMAN Calreticulin OS=Homo sapiens GN=CALR PE=1 SV=1	5613	Cmpd 24194, +MS2(603.2832), 27.3eV, 52.5 min #28725	0	52.5427
20191029_0min_chimo	16371:2	32	F.[+114.043]GPDIC[+57.021]GPGTK.K		.[114], C[+57]	558.261	2	1115.52	1115.52	0	0.1	133	Specific	150.9	68.3	68.3	2.2	9	>sp|P27797|CALR_HUMAN Calreticulin OS=Homo sapiens GN=CALR PE=1 SV=1	5613	Cmpd 16203, +MS2(558.2612), 25.5eV, 42.6 min #20474	0	42.6055
20191029_0min_chimo	10073:2	32	F.[+57.021]GPDIC[+57.021]GPGTK.K		.[57], C[+57]	529.751	2	1058.49	1058.49	0	0.7	133	Specific	152.6	49	49	2.03	9	>sp|P27797|CALR_HUMAN Calreticulin OS=Homo sapiens GN=CALR PE=1 SV=1	5613	Cmpd 9989, +MS2(529.7508), 20.9eV, 35.0 min #14076	0	34.9933
20191029_0min_chimo	16324:2	32	F.[+114.043]GPDIC[+57.021]GPGTK.K		.[114], C[+57]	558.262	2	1115.52	1115.52	0	1.2	133	Specific	173.9	97.4	97.4	2.83	9	>sp|P27797|CALR_HUMAN Calreticulin OS=Homo sapiens GN=CALR PE=1 SV=1	5613	Cmpd 16156, +MS2(558.2618), 25.5eV, 42.6 min #20426	0	42.5537
20191029_0min_chimo	16485:2	32	F.[+114.043]GPDIC[+57.021]GPGTK.K		.[114], C[+57]	558.262	2	1115.52	1115.52	0	1.1	133	Specific	196.4	118.2	118.2	3.02	9	>sp|P27797|CALR_HUMAN Calreticulin OS=Homo sapiens GN=CALR PE=1 SV=1	5613	Cmpd 16317, +MS2(558.2617), 25.5eV, 42.8 min #20593	0	42.7473
20191029_0min_chimo	16431:2	32	F.[+114.043]GPDIC[+57.021]GPGTK.K		.[114], C[+57]	558.263	2	1115.52	1115.52	0	2.4	133	Specific	241.2	132.6	132.6	4.53	9	>sp|P27797|CALR_HUMAN Calreticulin OS=Homo sapiens GN=CALR PE=1 SV=1	5613	Cmpd 16263, +MS2(558.2625), 25.5eV, 42.7 min #20538	0	42.6918
20191029_0min_chimo	10046:2	32	F.GPDIC[+57.021]GPGTK.K		C[+57]	501.239	2	1001.47	1001.47	0	-2.1	133	Specific	265.4	58.7	58.7	4.03	9	>sp|P27797|CALR_HUMAN Calreticulin OS=Homo sapiens GN=CALR PE=1 SV=1	5613	Cmpd 9962, +MS2(501.2386), 23.2eV, 35.0 min #14049	0	34.9792
20191029_0min_chimo	09952:2	32	F.GPDIC[+57.021]GPGTK.K		C[+57]	501.24	2	1001.47	1001.47	0	0.5	133	Specific	277.2	55.8	55.8	4.18	9	>sp|P27797|CALR_HUMAN Calreticulin OS=Homo sapiens GN=CALR PE=1 SV=1	5613	Cmpd 9868, +MS2(501.2399), 23.2eV, 34.9 min #13951	0	34.8642
20191029_0min_chimo	10006:2	32	F.GPDIC[+57.021]GPGTK.K		C[+57]	501.241	2	1001.47	1001.47	0	1.8	133	Specific	284	87.8	87.8	5.06	9	>sp|P27797|CALR_HUMAN Calreticulin OS=Homo sapiens GN=CALR PE=1 SV=1	5613	Cmpd 9922, +MS2(501.2406), 23.2eV, 34.9 min #14007	0	34.9252
20191029_0min_chimo	21023:3	32	K.[+145.020]IKDPDASKPEDWDER.A		.[+145]	649.291	3	1945.86	1945.86	0	-0.2	208	Specific	58.3	58.3	14.9	2.85	9	>sp|P27797|CALR_HUMAN Calreticulin OS=Homo sapiens GN=CALR PE=1 SV=1	5613	Cmpd 20777, +MS2(649.2913), 24.6eV, 48.2 min #25182	0	48.1773
20191029_0min_chimo	36199:2	33	K.TITLEVEPSDTIENVK.A			894.468	2	1787.93	1787.93	0	1.3	12	Specific	139.7	139.7	139.7	4.47	7	>sp|P62979|RS27A_HUMAN Ubiquitin-40S ribosomal protein S27a OS=Homo sapiens GN=RPS27A PE=1 SV=2	7406	Cmpd 35751, +MS2(894.4684), 38.7eV, 67.6 min #40752	0	67.6282
20191029_0min_chimo	36173:2	33	K.TITLEVEPSDTIENVK.A			894.468	2	1787.93	1787.93	0	0.6	12	Specific	262	248.1	248.1	8.06	7	>sp|P62979|RS27A_HUMAN Ubiquitin-40S ribosomal protein S27a OS=Homo sapiens GN=RPS27A PE=1 SV=2	7406	Cmpd 35725, +MS2(894.4678), 38.7eV, 67.6 min #40725	0	67.6077
20191029_0min_chimo	13693:2	33	A.[+114.043]GK[+145.020]QLEDGR.T		.[114], K[+145]	581.271	2	1161.53	1161.53	0	2.2	47	NRagged	143.7	10.9	10.9	2.31	7	>sp|P62979|RS27A_HUMAN Ubiquitin-40S ribosomal protein S27a OS=Homo sapiens GN=RPS27A PE=1 SV=2	7406	Cmpd 13567, +MS2(581.2708), 26.4eV, 39.4 min #17761	0	39.3902
20191029_0min_chimo	08818:2	33	A.[+145.020]GKQLEDGR.T		.[+145]	524.248	2	1047.49	1047.49	0	-0.3	47	NRagged	149.2	149.2	17.6	3.74	7	>sp|P62979|RS27A_HUMAN Ubiquitin-40S ribosomal protein S27a OS=Homo sapiens GN=RPS27A PE=1 SV=2	7406	Cmpd 8746, +MS2(524.2479), 24.2eV, 33.2 min #12751	0	33.2082
20191029_0min_chimo	13765:2	33	A.[+114.043]GK[+145.020]QLEDGR.T		.[114], K[+145]	581.271	2	1161.53	1161.53	0	2.2	47	NRagged	155	1.3	1.3	2.31	7	>sp|P62979|RS27A_HUMAN Ubiquitin-40S ribosomal protein S27a OS=Homo sapiens GN=RPS27A PE=1 SV=2	7406	Cmpd 13639, +MS2(581.2707), 26.4eV, 39.5 min #17835	0	39.4823
20191029_0min_chimo	13810:2	33	A.[+114.043]GK[+145.020]QLEDGR.T		.[114], K[+145]	581.271	2	1161.53	1161.53	0	2.3	47	NRagged	204.3	15.2	15.2	3.42	7	>sp|P62979|RS27A_HUMAN Ubiquitin-40S ribosomal protein S27a OS=Homo sapiens GN=RPS27A PE=1 SV=2	7406	Cmpd 13684, +MS2(581.2708), 26.4eV, 39.5 min #17881	0	39.533
20191029_0min_chimo	13729:2	33	A.[+114.043]GK[+145.020]QLEDGR.T		.[114], K[+145]	581.271	2	1161.53	1161.53	0	2	47	NRagged	213.4	12.9	12.9	2.75	7	>sp|P62979|RS27A_HUMAN Ubiquitin-40S ribosomal protein S27a OS=Homo sapiens GN=RPS27A PE=1 SV=2	7406	Cmpd 13603, +MS2(581.2707), 26.4eV, 39.4 min #17798	0	39.4362
20191029_0min_chimo	08688:2	33	A.[+145.020]GKQLEDGR.T		.[+145]	524.247	2	1047.49	1047.49	0	-2.5	47	NRagged	234.8	234.8	17.6	5.43	7	>sp|P62979|RS27A_HUMAN Ubiquitin-40S ribosomal protein S27a OS=Homo sapiens GN=RPS27A PE=1 SV=2	7406	Cmpd 8616, +MS2(524.2467), 24.2eV, 33.0 min #12611	0	33.0073
20191029_0min_chimo	16764:2	33	R.TLSDYNIQK.E			541.28	2	1081.55	1081.55	0	0.7	55	Specific	173.1	135	135	3.61	7	>sp|P62979|RS27A_HUMAN Ubiquitin-40S ribosomal protein S27a OS=Homo sapiens GN=RPS27A PE=1 SV=2	7406	Cmpd 16590, +MS2(541.2802), 24.8eV, 43.1 min #20875	0	43.0983
20191029_0min_chimo	16852:2	33	R.TLSDYNIQK.E			541.28	2	1081.55	1081.55	0	-0.1	55	Specific	184	140.6	140.6	3.87	7	>sp|P62979|RS27A_HUMAN Ubiquitin-40S ribosomal protein S27a OS=Homo sapiens GN=RPS27A PE=1 SV=2	7406	Cmpd 16678, +MS2(541.2798), 24.8eV, 43.2 min #20965	0	43.1988
20191029_0min_chimo	16811:2	33	R.TLSDYNIQK.E			541.281	2	1081.55	1081.55	0	1.3	55	Specific	243	144.7	144.7	5.67	7	>sp|P62979|RS27A_HUMAN Ubiquitin-40S ribosomal protein S27a OS=Homo sapiens GN=RPS27A PE=1 SV=2	7406	Cmpd 16637, +MS2(541.2806), 24.8eV, 43.2 min #20923	0	43.1502
20191029_0min_chimo	17276:2	33	R.[+57.021]TLSDYNIQK.E		.[+57]	569.792	2	1138.58	1138.57	0	2.4	55	Specific	167.6	91.7	91.7	3.48	7	>sp|P62979|RS27A_HUMAN Ubiquitin-40S ribosomal protein S27a OS=Homo sapiens GN=RPS27A PE=1 SV=2	7406	Cmpd 17092, +MS2(569.7919), 22.1eV, 43.7 min #21391	0	43.7077
20191029_0min_chimo	28258:2	34	V.[+114.043]GNFSWGSEC[+57.021]C[+57.021]TR.K		.[114], C[+57]*2	787.811	2	1574.62	1574.61	0	2.2	63	NRagged	179.9	116	116	4.94	7	>sp|P62241|RS8_HUMAN 40S ribosomal protein S8 OS=Homo sapiens GN=RPS8 PE=1 SV=2	7336	Cmpd 27930, +MS2(787.8109), 29.0eV, 57.3 min #32598	0	57.2932
20191029_0min_chimo	28204:2	34	V.[+114.043]GNFSWGSEC[+57.021]C[+57.021]TR.K		.[114], C[+57]*2	787.81	2	1574.61	1574.61	0	1.5	63	NRagged	188.7	184.4	184.4	5.32	7	>sp|P62241|RS8_HUMAN 40S ribosomal protein S8 OS=Homo sapiens GN=RPS8 PE=1 SV=2	7336	Cmpd 27878, +MS2(787.8104), 34.5eV, 57.2 min #32545	0	57.2382
20191029_0min_chimo	28108:2	34	V.[+114.043]GNFSWGSEC[+57.021]C[+57.021]TR.K		.[114], C[+57]*2	787.81	2	1574.61	1574.61	0	0.8	63	NRagged	190.7	93.8	93.8	4.82	7	>sp|P62241|RS8_HUMAN 40S ribosomal protein S8 OS=Homo sapiens GN=RPS8 PE=1 SV=2	7336	Cmpd 27782, +MS2(787.8098), 34.5eV, 57.1 min #32444	0	57.1138
20191029_0min_chimo	28154:2	34	V.[+114.043]GNFSWGSEC[+57.021]C[+57.021]TR.K		.[114], C[+57]*2	787.811	2	1574.61	1574.61	0	2.1	63	NRagged	220.4	197.7	197.7	6.88	7	>sp|P62241|RS8_HUMAN 40S ribosomal protein S8 OS=Homo sapiens GN=RPS8 PE=1 SV=2	7336	Cmpd 27828, +MS2(787.8108), 34.5eV, 57.2 min #32492	0	57.17
20191029_0min_chimo	23034:2	34	G.NFSWGSEC[+57.021]C[+57.021]TR.K		C[+57]*2	702.278	2	1403.55	1403.55	0	1	64	NRagged	146.1	13.9	13.9	3.55	7	>sp|P62241|RS8_HUMAN 40S ribosomal protein S8 OS=Homo sapiens GN=RPS8 PE=1 SV=2	7336	Cmpd 22760, +MS2(702.2777), 26.3eV, 50.7 min #27243	0	50.725
20191029_0min_chimo	22301:2	34	G.[+57.021]NFSWGSEC[+57.021]C[+57.021]TR.K		.[57], C[+57]*2	730.788	2	1460.57	1460.57	0	0.6	64	NRagged	170.4	3.9	3.9	3.58	7	>sp|P62241|RS8_HUMAN 40S ribosomal protein S8 OS=Homo sapiens GN=RPS8 PE=1 SV=2	7336	Cmpd 22043, +MS2(730.7882), 32.3eV, 49.8 min #26495	0	49.7997
20191029_0min_chimo	22342:2	34	G.[+57.021]NFSWGSEC[+57.021]C[+57.021]TR.K		.[57], C[+57]*2	730.789	2	1460.57	1460.57	0	2	64	NRagged	170.9	3.9	3.9	3.84	7	>sp|P62241|RS8_HUMAN 40S ribosomal protein S8 OS=Homo sapiens GN=RPS8 PE=1 SV=2	7336	Cmpd 22084, +MS2(730.7892), 32.3eV, 49.9 min #26537	0	49.8473
20191029_0min_chimo	22286:2	34	G.[+57.021]NFSWGSEC[+57.021]C[+57.021]TR.K		.[57], C[+57]*2	730.789	2	1460.57	1460.57	0	1.5	64	NRagged	243.5	1.3	1.3	6.42	7	>sp|P62241|RS8_HUMAN 40S ribosomal protein S8 OS=Homo sapiens GN=RPS8 PE=1 SV=2	7336	Cmpd 22028, +MS2(730.7888), 27.2eV, 49.8 min #26478	0	49.758
20191029_0min_chimo	08542:2	34	F.SWGSEC[+57.021]C[+57.021]TR.K		C[+57]*2	571.722	2	1142.44	1142.43	0	0.8	66	Specific	148.9	90	90	3.14	7	>sp|P62241|RS8_HUMAN 40S ribosomal protein S8 OS=Homo sapiens GN=RPS8 PE=1 SV=2	7336	Cmpd 8470, +MS2(571.7218), 26.0eV, 32.8 min #12450	0	32.7645
20191029_0min_chimo	08567:2	34	F.SWGSEC[+57.021]C[+57.021]TR.K		C[+57]*2	571.722	2	1142.44	1142.43	0	0.5	66	Specific	156	120.3	120.3	3.51	7	>sp|P62241|RS8_HUMAN 40S ribosomal protein S8 OS=Homo sapiens GN=RPS8 PE=1 SV=2	7336	Cmpd 8495, +MS2(571.7216), 26.0eV, 32.8 min #12477	0	32.8037
20191029_0min_chimo	08725:2	34	F.[+57.021]SWGSEC[+57.021]C[+57.021]TR.K		.[57], C[+57]*2	600.233	2	1199.46	1199.46	0	2	66	Specific	208.2	102.2	102.2	4.05	7	>sp|P62241|RS8_HUMAN 40S ribosomal protein S8 OS=Homo sapiens GN=RPS8 PE=1 SV=2	7336	Cmpd 8653, +MS2(600.2332), 23.1eV, 33.1 min #12650	0	33.0552
20191029_0min_chimo	08779:2	34	F.[+57.021]SWGSEC[+57.021]C[+57.021]TR.K		.[57], C[+57]*2	600.235	2	1199.46	1199.46	0	4.7	66	Specific	216.7	115.3	115.3	3.43	7	>sp|P62241|RS8_HUMAN 40S ribosomal protein S8 OS=Homo sapiens GN=RPS8 PE=1 SV=2	7336	Cmpd 8707, +MS2(600.2349), 27.1eV, 33.1 min #12708	0	33.1363
20191029_0min_chimo	19505:3	34	K.LLAC[+57.021]IASRPGQC[+57.021]GR.A		C[+57]*2	520.269	3	1558.79	1558.79	0	-1.6	171	Specific	48.5	48.5	48.5	2.38	7	>sp|P62241|RS8_HUMAN 40S ribosomal protein S8 OS=Homo sapiens GN=RPS8 PE=1 SV=2	7336	Cmpd 19291, +MS2(520.2687), 20.6eV, 46.4 min #23656	0	46.3988
20191029_0min_chimo	22098:3	34	K.[+57.021]LLAC[+57.021]IASRPGQC[+57.021]GR.A		.[57], C[+57]*2	539.276	3	1615.81	1615.82	0	-1.7	171	Specific	124.5	42.1	42.1	3.36	7	>sp|P62241|RS8_HUMAN 40S ribosomal protein S8 OS=Homo sapiens GN=RPS8 PE=1 SV=2	7336	Cmpd 21842, +MS2(539.2758), 21.2eV, 49.5 min #26284	0	49.5278
20191029_0min_chimo	08129:3	35	F.SETGAGK[+145.020]HVPR.A		K[+145]	428.543	3	1283.62	1283.62	0	-1.1	54	Specific	75.4	75.4	55.2	2.23	8	>sp|P68363|TBA1B_HUMAN Tubulin alpha-1B chain OS=Homo sapiens GN=TUBA1B PE=1 SV=1	7456	Cmpd 8057, +MS2(428.5431), 17.5eV, 32.1 min #12000	0	32.1107
20191029_0min_chimo	08510:3	35	F.[+57.021]SETGAGK[+145.020]HVPR.A		.[57], K[+145]	447.551	3	1340.64	1340.64	0	0.7	54	Specific	82	78.3	78.3	2.62	8	>sp|P68363|TBA1B_HUMAN Tubulin alpha-1B chain OS=Homo sapiens GN=TUBA1B PE=1 SV=1	7456	Cmpd 8438, +MS2(447.5510), 18.2eV, 32.7 min #12415	0	32.7155
20191029_0min_chimo	08492:3	35	F.[+57.021]SETGAGK[+145.020]HVPR.A		.[57], K[+145]	447.55	3	1340.64	1340.64	0	-1.1	54	Specific	142.7	110.1	110.1	3.16	8	>sp|P68363|TBA1B_HUMAN Tubulin alpha-1B chain OS=Homo sapiens GN=TUBA1B PE=1 SV=1	7456	Cmpd 8420, +MS2(447.5502), 18.2eV, 32.7 min #12395	0	32.6823
20191029_0min_chimo	11899:2	35	I.[+57.021]TGK[+145.020]EDAANNYAR.G		.[57], K[+145]	756.331	2	1511.65	1511.65	0	-0.1	94	NRagged	54.8	48.1	16.5	3.07	8	>sp|P68363|TBA1B_HUMAN Tubulin alpha-1B chain OS=Homo sapiens GN=TUBA1B PE=1 SV=1	7456	Cmpd 11791, +MS2(756.3307), 28.0eV, 37.2 min #15926	0	37.1855
20191029_0min_chimo	11896:2	35	I.[+145.020]TGKEDAANNYAR.G		.[+145]	727.822	2	1454.64	1454.63	0	2.3	94	NRagged	261.8	94.6	9.3	6.46	8	>sp|P68363|TBA1B_HUMAN Tubulin alpha-1B chain OS=Homo sapiens GN=TUBA1B PE=1 SV=1	7456	Cmpd 11788, +MS2(727.8218), 32.2eV, 37.2 min #15923	0	37.1838
20191029_0min_chimo	11101:2	35	T.[+145.020]GKEDAANNYAR.G		.[+145]	677.299	2	1353.59	1353.59	0	3.4	95	NRagged	109	25.3	16.9	2.79	8	>sp|P68363|TBA1B_HUMAN Tubulin alpha-1B chain OS=Homo sapiens GN=TUBA1B PE=1 SV=1	7456	Cmpd 11011, +MS2(677.2985), 25.5eV, 36.2 min #15125	0	36.2427
20191029_0min_chimo	25060:2	35	D.[+57.021]NEAIYDIC[+57.021]R.R		.[57], C[+57]	605.78	2	1210.55	1210.55	0	0.2	206	NRagged	165.4	35.4	35.4	2.3	8	>sp|P68363|TBA1B_HUMAN Tubulin alpha-1B chain OS=Homo sapiens GN=TUBA1B PE=1 SV=1	7456	Cmpd 24768, +MS2(605.7798), 27.4eV, 53.3 min #29318	0	53.2478
20191029_0min_chimo	34554:2	35	L.TEFQTNLVPYPR.I			732.877	2	1464.75	1464.75	0	-0.6	253	Specific	114.3	55.6	55.6	2.71	8	>sp|P68363|TBA1B_HUMAN Tubulin alpha-1B chain OS=Homo sapiens GN=TUBA1B PE=1 SV=1	7456	Cmpd 34150, +MS2(732.8773), 27.2eV, 65.4 min #39068	0	65.403
20191029_0min_chimo	34508:2	35	L.TEFQTNLVPYPR.I			732.879	2	1464.75	1464.75	0	2.1	253	Specific	264.9	226.3	226.3	7.78	8	>sp|P68363|TBA1B_HUMAN Tubulin alpha-1B chain OS=Homo sapiens GN=TUBA1B PE=1 SV=1	7456	Cmpd 34106, +MS2(732.8792), 27.2eV, 65.4 min #39022	0	65.3458
20191029_0min_chimo	18871:2	36	R.C[+57.021]TGGEVGATSALAPK.I		C[+57]	709.851	2	1418.69	1418.69	0	0.5	17	Specific	160.3	127.6	127.6	4	4	>sp|P30050|RL12_HUMAN 60S ribosomal protein L12 OS=Homo sapiens GN=RPL12 PE=1 SV=1	5731	Cmpd 18659, +MS2(709.8512), 31.5eV, 45.6 min #23002	0	45.599
20191029_0min_chimo	18789:2	36	R.C[+57.021]TGGEVGATSALAPK.I		C[+57]	709.851	2	1418.69	1418.69	0	-0.3	17	Specific	235.5	125.4	125.4	6.25	4	>sp|P30050|RL12_HUMAN 60S ribosomal protein L12 OS=Homo sapiens GN=RPL12 PE=1 SV=1	5731	Cmpd 18577, +MS2(709.8507), 31.5eV, 45.5 min #22918	0	45.502
20191029_0min_chimo	18823:2	36	R.C[+57.021]TGGEVGATSALAPK.I		C[+57]	709.852	2	1418.7	1418.69	0	1.7	17	Specific	344.6	229.7	229.7	8.09	4	>sp|P30050|RL12_HUMAN 60S ribosomal protein L12 OS=Homo sapiens GN=RPL12 PE=1 SV=1	5731	Cmpd 18611, +MS2(709.8521), 31.5eV, 45.6 min #22953	0	45.5467
20191029_0min_chimo	20408:2	36	R.[+57.021]C[+57.021]TGGEVGATSALAPK.I		.[57], C[+57]	738.362	2	1475.72	1475.72	0	0.5	17	Specific	419.3	247.2	247.2	8.23	4	>sp|P30050|RL12_HUMAN 60S ribosomal protein L12 OS=Homo sapiens GN=RPL12 PE=1 SV=1	5731	Cmpd 20174, +MS2(738.3619), 32.6eV, 47.5 min #24561	0	47.4418
20191029_0min_chimo	20472:2	36	R.[+57.021]C[+57.021]TGGEVGATSALAPK.I		.[57], C[+57]	738.363	2	1475.72	1475.72	0	1.2	17	Specific	455.8	279.2	279.2	8.13	4	>sp|P30050|RL12_HUMAN 60S ribosomal protein L12 OS=Homo sapiens GN=RPL12 PE=1 SV=1	5731	Cmpd 20234, +MS2(738.3625), 27.4eV, 47.5 min #24623	0	47.5113
20191029_0min_chimo	33193:3	36	R.[+57.021]HPHDIIDDINSGAVEC[+57.021]PAS.-		.[57], C[+57]	701.987	3	2103.95	2103.94	0	3	147	CRagged	7.6	7.6	7.6	2.04	4	>sp|P30050|RL12_HUMAN 60S ribosomal protein L12 OS=Homo sapiens GN=RPL12 PE=1 SV=1	5731	Cmpd 32803, +MS2(701.9870), 26.3eV, 63.7 min #37665	0	63.6447
20191029_0min_chimo	31676:3	36	R.HPHDIIDDINSGAVEC[+57.021]PAS.-		C[+57]	682.98	3	2046.92	2046.92	0	3.1	147	CRagged	50	50	50	2.23	4	>sp|P30050|RL12_HUMAN 60S ribosomal protein L12 OS=Homo sapiens GN=RPL12 PE=1 SV=1	5731	Cmpd 31310, +MS2(682.9798), 25.7eV, 61.6 min #36095	0	61.597
20191029_0min_chimo	22983:2	37	R.VEEC[+57.021]ALGQDLC[+57.021]R.T		C[+57]*2	725.326	2	1449.64	1449.65	0	-1.4	36	Specific	122.3	94.8	94.8	3.56	4	>sp|Q03405|UPAR_HUMAN Urokinase plasminogen activator surface receptor OS=Homo sapiens GN=PLAUR PE=1 SV=1	7824	Cmpd 22709, +MS2(725.3257), 27.0eV, 50.7 min #27191	0	50.6712
20191029_0min_chimo	23502:2	37	R.[+57.021]VEEC[+57.021]ALGQDLC[+57.021]R.T		.[57], C[+57]*2	753.839	2	1506.67	1506.67	0	1.6	36	Specific	139.6	109.4	109.4	3.89	4	>sp|Q03405|UPAR_HUMAN Urokinase plasminogen activator surface receptor OS=Homo sapiens GN=PLAUR PE=1 SV=1	7824	Cmpd 23224, +MS2(753.8386), 33.2eV, 51.3 min #27720	0	51.2882
20191029_0min_chimo	22927:2	37	R.VEEC[+57.021]ALGQDLC[+57.021]R.T		C[+57]*2	725.327	2	1449.65	1449.65	0	0.2	36	Specific	247.6	213.1	213.1	6.5	4	>sp|Q03405|UPAR_HUMAN Urokinase plasminogen activator surface receptor OS=Homo sapiens GN=PLAUR PE=1 SV=1	7824	Cmpd 22653, +MS2(725.3268), 32.1eV, 50.6 min #27134	0	50.6143
20191029_0min_chimo	23447:2	37	R.[+57.021]VEEC[+57.021]ALGQDLC[+57.021]R.T		.[57], C[+57]*2	753.838	2	1506.67	1506.67	0	1.2	36	Specific	303.3	165.5	165.5	7.99	4	>sp|Q03405|UPAR_HUMAN Urokinase plasminogen activator surface receptor OS=Homo sapiens GN=PLAUR PE=1 SV=1	7824	Cmpd 23169, +MS2(753.8383), 33.2eV, 51.2 min #27664	0	51.2322
20191029_0min_chimo	22879:2	37	R.VEEC[+57.021]ALGQDLC[+57.021]R.T		C[+57]*2	725.328	2	1449.65	1449.65	0	1.4	36	Specific	338	242.9	242.9	8.05	4	>sp|Q03405|UPAR_HUMAN Urokinase plasminogen activator surface receptor OS=Homo sapiens GN=PLAUR PE=1 SV=1	7824	Cmpd 22605, +MS2(725.3277), 32.1eV, 50.6 min #27084	0	50.5533
20191029_0min_chimo	26795:3	37	K.GN[+0.984]STHGC[+57.021]SSEETFLIDC[+57.021]R.G		C[+57]*2, N[+1]	690.956	3	2070.85	2070.85	0	2.4	221	Specific	14.6	14.6	14.6	2.01	4	>sp|Q03405|UPAR_HUMAN Urokinase plasminogen activator surface receptor OS=Homo sapiens GN=PLAUR PE=1 SV=1	7824	Cmpd 26477, +MS2(690.9562), 25.9eV, 55.4 min #31090	0	55.43
20191029_0min_chimo	26764:3	37	K.GN[+0.984]STHGC[+57.021]SSEETFLIDC[+57.021]R.G		C[+57]*2, N[+1]	690.955	3	2070.85	2070.85	0	1.2	221	Specific	59.2	59.2	59.2	2.47	4	>sp|Q03405|UPAR_HUMAN Urokinase plasminogen activator surface receptor OS=Homo sapiens GN=PLAUR PE=1 SV=1	7824	Cmpd 26446, +MS2(690.9554), 25.9eV, 55.4 min #31057	0	55.3837
20191029_0min_chimo	23132:2	38	R.Q[-17.027]VLIRPC[+57.021]SK.V		C[+57], Q[-17]	542.303	2	1083.6	1083.6	0	0.3	24	Specific	105	58.8	58.8	2.06	6	>sp|P62244|RS15A_HUMAN 40S ribosomal protein S15a OS=Homo sapiens GN=RPS15A PE=1 SV=2	7337	Cmpd 22858, +MS2(542.3028), 24.9eV, 50.9 min #27344	0	50.8582
20191029_0min_chimo	23085:2	38	R.Q[-17.027]VLIRPC[+57.021]SK.V		C[+57], Q[-17]	542.303	2	1083.6	1083.6	0	0.2	24	Specific	262.2	148.5	148.5	5.9	6	>sp|P62244|RS15A_HUMAN 40S ribosomal protein S15a OS=Homo sapiens GN=RPS15A PE=1 SV=2	7337	Cmpd 22811, +MS2(542.3027), 24.9eV, 50.8 min #27296	0	50.8063
20191029_0min_chimo	23040:2	38	R.Q[-17.027]VLIRPC[+57.021]SK.V		C[+57], Q[-17]	542.303	2	1083.6	1083.6	0	0.8	24	Specific	309.3	165.9	165.9	7.4	6	>sp|P62244|RS15A_HUMAN 40S ribosomal protein S15a OS=Homo sapiens GN=RPS15A PE=1 SV=2	7337	Cmpd 22766, +MS2(542.3030), 24.9eV, 50.8 min #27250	0	50.7553
20191029_0min_chimo	10130:3	38	R.LNKC[+57.021]GVISPR.F		C[+57]	381.881	3	1143.63	1143.63	0	-2.5	69	Specific	156.2	75.6	75.6	2.78	6	>sp|P62244|RS15A_HUMAN 40S ribosomal protein S15a OS=Homo sapiens GN=RPS15A PE=1 SV=2	7337	Cmpd 10046, +MS2(381.8807), 16.0eV, 35.1 min #14135	0	35.0775
20191029_0min_chimo	11042:3	38	R.[+57.021]LNKC[+57.021]GVISPR.F		.[57], C[+57]	400.889	3	1200.65	1200.65	0	-0.3	69	Specific	159.1	44.3	25.5	3.4	6	>sp|P62244|RS15A_HUMAN 40S ribosomal protein S15a OS=Homo sapiens GN=RPS15A PE=1 SV=2	7337	Cmpd 10954, +MS2(400.8886), 16.6eV, 36.2 min #15066	0	36.1583
20191029_0min_chimo	10897:2	38	K.[+57.021]C[+57.021]GVISPR.F		.[57], C[+57]	423.218	2	845.43	845.43	0	-0.3	72	Specific	259.9	32	32	3.78	6	>sp|P62244|RS15A_HUMAN 40S ribosomal protein S15a OS=Homo sapiens GN=RPS15A PE=1 SV=2	7337	Cmpd 10811, +MS2(423.2184), 20.2eV, 36.0 min #14920	0	36.002
20191029_0min_chimo	09146:2	38	K.C[+57.021]GVISPR.F		C[+57]	394.708	2	788.409	788.408	0	1.1	72	Specific	263.4	55.3	55.3	4.01	6	>sp|P62244|RS15A_HUMAN 40S ribosomal protein S15a OS=Homo sapiens GN=RPS15A PE=1 SV=2	7337	Cmpd 9072, +MS2(394.7082), 19.1eV, 33.7 min #13103	0	33.7133
20191029_0min_chimo	10817:2	38	K.[+57.021]C[+57.021]GVISPR.F		.[57], C[+57]	423.219	2	845.43	845.43	0	0.8	72	Specific	339.6	87.4	87.4	6.02	6	>sp|P62244|RS15A_HUMAN 40S ribosomal protein S15a OS=Homo sapiens GN=RPS15A PE=1 SV=2	7337	Cmpd 10731, +MS2(423.2189), 20.2eV, 35.9 min #14838	0	35.9062
20191029_0min_chimo	32292:2	39	R.IIGLK[+145.020]PEGVPR.I		K[+145]	662.376	2	1323.74	1323.74	0	0.1	178	Specific	142.8	131.2	104.8	3.91	12	>sp|P54709|AT1B3_HUMAN Sodium/potassium-transporting ATPase subunit beta-3 OS=Homo sapiens GN=ATP1B3 PE=1 SV=1	6903	Cmpd 31910, +MS2(662.3764), 29.6eV, 62.4 min #36728	0	62.4173
20191029_0min_chimo	05484:3	39	L.[+114.043]K[+87.998]PEGVPR.I		.[114], K[+88]	328.834	3	984.486	984.493	0	-7.3	182	Specific	198	102.6	0	2.27	12	>sp|P54709|AT1B3_HUMAN Sodium/potassium-transporting ATPase subunit beta-3 OS=Homo sapiens GN=ATP1B3 PE=1 SV=1	6903	Cmpd 5416, +MS2(328.8335), 14.2eV, 25.8 min #8784	0	25.789
20191029_0min_chimo	05476:3	39	L.[+114.043]K[+87.998]PEGVPR.I		.[114], K[+88]	328.833	3	984.485	984.493	0	-8.4	182	Specific	211.7	140.3	0	2.37	12	>sp|P54709|AT1B3_HUMAN Sodium/potassium-transporting ATPase subunit beta-3 OS=Homo sapiens GN=ATP1B3 PE=1 SV=1	6903	Cmpd 5408, +MS2(328.8331), 14.2eV, 25.7 min #8768	0	25.7327
20191029_0min_chimo	05477:3	39	L.[+114.043]K[+87.998]PEGVPR.I		.[114], K[+88]	328.835	3	984.489	984.493	0	-3.8	182	Specific	220.7	104	0	3.92	12	>sp|P54709|AT1B3_HUMAN Sodium/potassium-transporting ATPase subunit beta-3 OS=Homo sapiens GN=ATP1B3 PE=1 SV=1	6903	Cmpd 5409, +MS2(328.8346), 14.2eV, 25.8 min #8772	0	25.752
20191029_0min_chimo	10695:2	39	L.[+145.020]K[+57.021]PEGVPR.I		.[145], K[+57]	492.75	2	984.494	984.493	0	0.3	182	Specific	239	67.1	18	4.05	12	>sp|P54709|AT1B3_HUMAN Sodium/potassium-transporting ATPase subunit beta-3 OS=Homo sapiens GN=ATP1B3 PE=1 SV=1	6903	Cmpd 10609, +MS2(492.7504), 22.9eV, 35.8 min #14713	0	35.7612
20191029_0min_chimo	10979:2	39	L.[+145.020]K[+57.021]PEGVPR.I		.[145], K[+57]	492.751	2	984.494	984.493	0	0.6	182	Specific	249.1	73.3	9.5	4.12	12	>sp|P54709|AT1B3_HUMAN Sodium/potassium-transporting ATPase subunit beta-3 OS=Homo sapiens GN=ATP1B3 PE=1 SV=1	6903	Cmpd 10893, +MS2(492.7505), 22.9eV, 36.1 min #15004	0	36.0992
20191029_0min_chimo	11060:2	39	L.[+145.020]K[+57.021]PEGVPR.I		.[145], K[+57]	492.751	2	984.494	984.493	0	1.3	182	Specific	252.3	74.3	9.1	4.01	12	>sp|P54709|AT1B3_HUMAN Sodium/potassium-transporting ATPase subunit beta-3 OS=Homo sapiens GN=ATP1B3 PE=1 SV=1	6903	Cmpd 10972, +MS2(492.7508), 22.9eV, 36.2 min #15085	0	36.195
20191029_0min_chimo	10816:2	39	L.[+145.020]K[+57.021]PEGVPR.I		.[145], K[+57]	492.751	2	984.495	984.493	0	1.7	182	Specific	264.7	19.7	19.7	3.57	12	>sp|P54709|AT1B3_HUMAN Sodium/potassium-transporting ATPase subunit beta-3 OS=Homo sapiens GN=ATP1B3 PE=1 SV=1	6903	Cmpd 10730, +MS2(492.7510), 22.9eV, 35.9 min #14837	0	35.9057
20191029_0min_chimo	10855:2	39	L.[+145.020]K[+57.021]PEGVPR.I		.[145], K[+57]	492.751	2	984.494	984.493	0	0.8	182	Specific	266	82.9	18.8	4.15	12	>sp|P54709|AT1B3_HUMAN Sodium/potassium-transporting ATPase subunit beta-3 OS=Homo sapiens GN=ATP1B3 PE=1 SV=1	6903	Cmpd 10769, +MS2(492.7506), 22.9eV, 36.0 min #14877	0	35.9533
20191029_0min_chimo	10893:2	39	L.[+145.020]K[+57.021]PEGVPR.I		.[145], K[+57]	492.751	2	984.495	984.493	0	1.5	182	Specific	278.4	68.4	16.1	4.2	12	>sp|P54709|AT1B3_HUMAN Sodium/potassium-transporting ATPase subunit beta-3 OS=Homo sapiens GN=ATP1B3 PE=1 SV=1	6903	Cmpd 10807, +MS2(492.7510), 22.9eV, 36.0 min #14916	0	36
20191029_0min_chimo	11020:2	39	L.[+145.020]K[+57.021]PEGVPR.I		.[145], K[+57]	492.751	2	984.495	984.493	0	2.2	182	Specific	279.3	82.1	16.3	4.42	12	>sp|P54709|AT1B3_HUMAN Sodium/potassium-transporting ATPase subunit beta-3 OS=Homo sapiens GN=ATP1B3 PE=1 SV=1	6903	Cmpd 10934, +MS2(492.7513), 22.9eV, 36.2 min #15046	0	36.1478
20191029_0min_chimo	10940:2	39	L.[+145.020]K[+57.021]PEGVPR.I		.[145], K[+57]	492.751	2	984.494	984.493	0	1	182	Specific	281.8	39.7	9.6	4	12	>sp|P54709|AT1B3_HUMAN Sodium/potassium-transporting ATPase subunit beta-3 OS=Homo sapiens GN=ATP1B3 PE=1 SV=1	6903	Cmpd 10854, +MS2(492.7507), 22.9eV, 36.1 min #14964	0	36.0518
20191029_0min_chimo	10859:2	39	L.[+145.020]KPEGVPR.I		.[+145]	464.24	2	927.472	927.472	0	0.5	182	Specific	291.6	75.7	39.1	4.2	12	>sp|P54709|AT1B3_HUMAN Sodium/potassium-transporting ATPase subunit beta-3 OS=Homo sapiens GN=ATP1B3 PE=1 SV=1	6903	Cmpd 10773, +MS2(464.2397), 21.8eV, 36.0 min #14881	0	35.9553
20191029_0min_chimo	10739:2	39	L.[+145.020]K[+57.021]PEGVPR.I		.[145], K[+57]	492.751	2	984.495	984.493	0	1.9	182	Specific	302.4	65.2	20	4.16	12	>sp|P54709|AT1B3_HUMAN Sodium/potassium-transporting ATPase subunit beta-3 OS=Homo sapiens GN=ATP1B3 PE=1 SV=1	6903	Cmpd 10653, +MS2(492.7511), 22.9eV, 35.8 min #14758	0	35.811
20191029_0min_chimo	10774:2	39	L.[+145.020]K[+57.021]PEGVPR.I		.[145], K[+57]	492.751	2	984.494	984.493	0	0.6	182	Specific	313.6	65.6	20.1	4.5	12	>sp|P54709|AT1B3_HUMAN Sodium/potassium-transporting ATPase subunit beta-3 OS=Homo sapiens GN=ATP1B3 PE=1 SV=1	6903	Cmpd 10688, +MS2(492.7505), 22.9eV, 35.9 min #14794	0	35.8567
20191029_0min_chimo	10611:2	39	L.[+145.020]KPEGVPR.I		.[+145]	464.24	2	927.473	927.472	0	0.9	182	Specific	315.8	90.8	39.7	6.19	12	>sp|P54709|AT1B3_HUMAN Sodium/potassium-transporting ATPase subunit beta-3 OS=Homo sapiens GN=ATP1B3 PE=1 SV=1	6903	Cmpd 10525, +MS2(464.2399), 21.8eV, 35.7 min #14627	0	35.6633
20191029_0min_chimo	10815:2	39	L.[+145.020]KPEGVPR.I		.[+145]	464.24	2	927.474	927.472	0	2.1	182	Specific	360.4	129.9	40.8	6.52	12	>sp|P54709|AT1B3_HUMAN Sodium/potassium-transporting ATPase subunit beta-3 OS=Homo sapiens GN=ATP1B3 PE=1 SV=1	6903	Cmpd 10729, +MS2(464.2404), 21.8eV, 35.9 min #14836	0	35.9052
20191029_0min_chimo	10651:2	39	L.[+145.020]KPEGVPR.I		.[+145]	464.24	2	927.473	927.472	0	1	182	Specific	361.7	108.5	41.2	6.33	12	>sp|P54709|AT1B3_HUMAN Sodium/potassium-transporting ATPase subunit beta-3 OS=Homo sapiens GN=ATP1B3 PE=1 SV=1	6903	Cmpd 10565, +MS2(464.2400), 21.8eV, 35.7 min #14668	0	35.711
20191029_0min_chimo	10773:2	39	L.[+145.020]KPEGVPR.I		.[+145]	464.24	2	927.472	927.472	0	0.8	182	Specific	398.8	122.1	41.5	6.51	12	>sp|P54709|AT1B3_HUMAN Sodium/potassium-transporting ATPase subunit beta-3 OS=Homo sapiens GN=ATP1B3 PE=1 SV=1	6903	Cmpd 10687, +MS2(464.2398), 21.8eV, 35.9 min #14793	0	35.8562
20191029_0min_chimo	10737:2	39	L.[+145.020]KPEGVPR.I		.[+145]	464.241	2	927.474	927.472	0	2.1	182	Specific	411.4	117.8	41.3	6.36	12	>sp|P54709|AT1B3_HUMAN Sodium/potassium-transporting ATPase subunit beta-3 OS=Homo sapiens GN=ATP1B3 PE=1 SV=1	6903	Cmpd 10651, +MS2(464.2405), 21.8eV, 35.8 min #14756	0	35.81
20191029_0min_chimo	10692:2	39	L.[+145.020]KPEGVPR.I		.[+145]	464.241	2	927.474	927.472	0	2.5	182	Specific	438	128.2	41.7	5.24	12	>sp|P54709|AT1B3_HUMAN Sodium/potassium-transporting ATPase subunit beta-3 OS=Homo sapiens GN=ATP1B3 PE=1 SV=1	6903	Cmpd 10606, +MS2(464.2406), 21.8eV, 35.8 min #14710	0	35.7597
20191029_0min_chimo	24955:2	39	V.SFAPNN[+0.984]TGK[+145.020]EVTVEC[+57.021]K.I		C[+57], K[+145], N[+1]	963.934	2	1926.86	1926.86	0	1.6	236	NRagged	217.3	216	13.3	5.65	12	>sp|P54709|AT1B3_HUMAN Sodium/potassium-transporting ATPase subunit beta-3 OS=Homo sapiens GN=ATP1B3 PE=1 SV=1	6903	Cmpd 24663, +MS2(963.9338), 41.5eV, 53.1 min #29210	0	53.1288
20191029_0min_chimo	24953:3	39	V.SFAPN[+0.984]NTGK[+145.020]EVTVEC[+57.021]K.I		C[+57], K[+145], N[+1]	642.957	3	1926.86	1926.86	0	-0.2	236	NRagged	225.5	158.8	5.9	6.4	12	>sp|P54709|AT1B3_HUMAN Sodium/potassium-transporting ATPase subunit beta-3 OS=Homo sapiens GN=ATP1B3 PE=1 SV=1	6903	Cmpd 24661, +MS2(642.9571), 24.4eV, 53.1 min #29208	0	53.1277
20191029_0min_chimo	24907:3	39	V.SFAPN[+0.984]NTGK[+145.020]EVTVEC[+57.021]K.I		C[+57], K[+145], N[+1]	642.958	3	1926.86	1926.86	0	1.2	236	NRagged	277.6	220.3	0	6.53	12	>sp|P54709|AT1B3_HUMAN Sodium/potassium-transporting ATPase subunit beta-3 OS=Homo sapiens GN=ATP1B3 PE=1 SV=1	6903	Cmpd 24615, +MS2(642.9580), 24.4eV, 53.1 min #29161	0	53.0762
20191029_0min_chimo	32723:1	40	R.[+57.021]YAIC[+57.021]SAL.A		.[57], C[+57]	854.408	1	854.408	854.408	0	0.7	122	Specific	253.9	59.5	59.5	3.29	11	>sp|P36578|RL4_HUMAN 60S ribosomal protein L4 OS=Homo sapiens GN=RPL4 PE=1 SV=5	6047	Cmpd 32337, +MS2(854.4083), 31.0eV, 63.0 min #37179	0	63.0317
20191029_0min_chimo	28596:3	40	R.RGPC[+57.021]IIYNEDNGIIK.A		C[+57]	587.97	3	1761.9	1761.89	0	0.5	205	Specific	68.5	68.5	68.5	3.33	11	>sp|P36578|RL4_HUMAN 60S ribosomal protein L4 OS=Homo sapiens GN=RPL4 PE=1 SV=5	6047	Cmpd 28260, +MS2(587.9702), 22.7eV, 57.8 min #32946	0	57.7545
20191029_0min_chimo	28531:3	40	R.RGPC[+57.021]IIYNEDNGIIK.A		C[+57]	587.968	3	1761.89	1761.89	0	-3.1	205	Specific	365.6	309.9	309.9	7.53	11	>sp|P36578|RL4_HUMAN 60S ribosomal protein L4 OS=Homo sapiens GN=RPL4 PE=1 SV=5	6047	Cmpd 28197, +MS2(587.9681), 22.7eV, 57.7 min #32880	0	57.6793
20191029_0min_chimo	29896:3	40	R.RGPC[+57.021]IIYNEDN[+0.984]GIIK.A		C[+57], N[+1]	588.297	3	1762.88	1762.88	0	-1.5	205	Specific	130.4	130.4	82.3	3.96	11	>sp|P36578|RL4_HUMAN 60S ribosomal protein L4 OS=Homo sapiens GN=RPL4 PE=1 SV=5	6047	Cmpd 29550, +MS2(588.2971), 22.7eV, 59.4 min #34282	0	59.4105
20191029_0min_chimo	32515:2	40	R.GPC[+57.021]IIYNEDNGIIK.A		C[+57]	803.397	2	1605.79	1605.79	0	-4.9	206	Specific	190.1	32.4	32.4	3.62	11	>sp|P36578|RL4_HUMAN 60S ribosomal protein L4 OS=Homo sapiens GN=RPL4 PE=1 SV=5	6047	Cmpd 32129, +MS2(803.3967), 29.5eV, 62.7 min #36958	0	62.724
20191029_0min_chimo	38836:3	40	R.[+114.043]GPC[+57.021]IIYNEDNGIIK.A		.[114], C[+57]	573.95	3	1719.84	1719.84	0	-0.8	206	Specific	203	195.2	195.2	4.57	11	>sp|P36578|RL4_HUMAN 60S ribosomal protein L4 OS=Homo sapiens GN=RPL4 PE=1 SV=5	6047	Cmpd 38338, +MS2(573.9501), 22.3eV, 71.3 min #43489	0	71.3213
20191029_0min_chimo	33460:2	40	R.GPC[+57.021]IIYNEDN[+0.984]GIIK.A		C[+57], N[+1]	803.892	2	1606.78	1606.78	0	-1.3	206	Specific	115	5.5	5.5	2.62	11	>sp|P36578|RL4_HUMAN 60S ribosomal protein L4 OS=Homo sapiens GN=RPL4 PE=1 SV=5	6047	Cmpd 33068, +MS2(803.8917), 29.5eV, 64.0 min #37939	0	63.9748
20191029_0min_chimo	19283:2	41	I.[+57.021]SK[+145.020]TAVAPIER.V		.[57], K[+145]	637.332	2	1273.66	1273.66	0	-0.9	22	NRagged	183.9	130.8	1	4.22	12	>sp|P05141|ADT2_HUMAN ADP/ATP translocase 2 OS=Homo sapiens GN=SLC25A5 PE=1 SV=7	4054	Cmpd 19071, +MS2(637.3315), 28.6eV, 46.1 min #23428	0	46.1207
20191029_0min_chimo	18727:2	41	I.[+145.020]SKTAVAPIER.V		.[+145]	608.822	2	1216.64	1216.63	0	0.7	22	NRagged	264.7	109.2	15.4	6.51	12	>sp|P05141|ADT2_HUMAN ADP/ATP translocase 2 OS=Homo sapiens GN=SLC25A5 PE=1 SV=7	4054	Cmpd 18515, +MS2(608.8218), 27.5eV, 45.4 min #22854	0	45.4337
20191029_0min_chimo	19236:2	41	I.[+57.021]SK[+145.020]TAVAPIER.V		.[57], K[+145]	637.331	2	1273.65	1273.66	0	-1.8	22	NRagged	269.3	177.9	17.1	7.97	12	>sp|P05141|ADT2_HUMAN ADP/ATP translocase 2 OS=Homo sapiens GN=SLC25A5 PE=1 SV=7	4054	Cmpd 19024, +MS2(637.3310), 28.6eV, 46.1 min #23379	0	46.0602
20191029_0min_chimo	50465:2	41	A.[+57.021]SGGAAGATSLC[+57.021]FVYPL.D		.[57], C[+57]	814.391	2	1627.77	1627.78	0	-2.6	119	NRagged	68.9	33.4	33.4	2.17	12	>sp|P05141|ADT2_HUMAN ADP/ATP translocase 2 OS=Homo sapiens GN=SLC25A5 PE=1 SV=7	4054	Cmpd 49721, +MS2(814.3908), 29.8eV, 88.1 min #55603	0	88.0775
20191029_0min_chimo	21763:2	41	R.GLGDC[+57.021]LVK.I		C[+57]	431.228	2	861.449	861.45	0	-0.6	156	Specific	120.3	43.7	43.7	2.08	12	>sp|P05141|ADT2_HUMAN ADP/ATP translocase 2 OS=Homo sapiens GN=SLC25A5 PE=1 SV=7	4054	Cmpd 21511, +MS2(431.2283), 20.5eV, 49.1 min #25943	0	49.1238
20191029_0min_chimo	27709:2	41	R.[+114.043]GLGDC[+57.021]LVK.I		.[114], C[+57]	488.251	2	975.494	975.493	0	1.2	156	Specific	155.3	29.7	29.7	2.15	12	>sp|P05141|ADT2_HUMAN ADP/ATP translocase 2 OS=Homo sapiens GN=SLC25A5 PE=1 SV=7	4054	Cmpd 27387, +MS2(488.2506), 22.7eV, 56.6 min #32036	0	56.6133
20191029_0min_chimo	21684:2	41	R.GLGDC[+57.021]LVK.I		C[+57]	431.229	2	861.451	861.45	0	1.7	156	Specific	217.3	19.7	19.7	2.13	12	>sp|P05141|ADT2_HUMAN ADP/ATP translocase 2 OS=Homo sapiens GN=SLC25A5 PE=1 SV=7	4054	Cmpd 21432, +MS2(431.2293), 20.5eV, 49.0 min #25861	0	49.0247
20191029_0min_chimo	21726:2	41	R.GLGDC[+57.021]LVK.I		C[+57]	431.229	2	861.45	861.45	0	0	156	Specific	220.9	55.9	55.9	3.87	12	>sp|P05141|ADT2_HUMAN ADP/ATP translocase 2 OS=Homo sapiens GN=SLC25A5 PE=1 SV=7	4054	Cmpd 21474, +MS2(431.2286), 20.5eV, 49.1 min #25904	0	49.0735
20191029_0min_chimo	21171:2	41	Y.[+57.021]TGTLDC[+57.021]WR.K		.[57], C[+57]	533.243	2	1065.48	1065.48	0	0	252	Specific	94.9	49.4	49.4	2.02	12	>sp|P05141|ADT2_HUMAN ADP/ATP translocase 2 OS=Homo sapiens GN=SLC25A5 PE=1 SV=7	4054	Cmpd 20923, +MS2(533.2427), 21.0eV, 48.4 min #25334	0	48.3772
20191029_0min_chimo	20576:2	41	Y.TGTLDC[+57.021]WR.K		C[+57]	504.734	2	1008.46	1008.46	0	3.2	252	Specific	155.2	63.1	63.1	2.11	12	>sp|P05141|ADT2_HUMAN ADP/ATP translocase 2 OS=Homo sapiens GN=SLC25A5 PE=1 SV=7	4054	Cmpd 20336, +MS2(504.7336), 23.4eV, 47.7 min #24729	0	47.6555
20191029_0min_chimo	21042:2	41	Y.[+57.021]TGTLDC[+57.021]WR.K		.[57], C[+57]	533.243	2	1065.48	1065.48	0	0.1	252	Specific	180.3	65.5	65.5	2.3	12	>sp|P05141|ADT2_HUMAN ADP/ATP translocase 2 OS=Homo sapiens GN=SLC25A5 PE=1 SV=7	4054	Cmpd 20796, +MS2(533.2428), 24.5eV, 48.2 min #25203	0	48.221
20191029_0min_chimo	21121:2	41	Y.[+57.021]TGTLDC[+57.021]WR.K		.[57], C[+57]	533.243	2	1065.48	1065.48	0	0.8	252	Specific	185.6	108.5	108.5	3.11	12	>sp|P05141|ADT2_HUMAN ADP/ATP translocase 2 OS=Homo sapiens GN=SLC25A5 PE=1 SV=7	4054	Cmpd 20875, +MS2(533.2432), 24.5eV, 48.3 min #25285	0	48.3247
20191029_0min_chimo	20521:2	41	Y.TGTLDC[+57.021]WR.K		C[+57]	504.733	2	1008.46	1008.46	0	2.7	252	Specific	205.1	98	98	2.31	12	>sp|P05141|ADT2_HUMAN ADP/ATP translocase 2 OS=Homo sapiens GN=SLC25A5 PE=1 SV=7	4054	Cmpd 20283, +MS2(504.7334), 23.4eV, 47.6 min #24675	0	47.6003
20191029_0min_chimo	25753:2	42	M.[+57.021]TENIDC[+57.021]EVFR.Q		.[57], C[+57]	670.302	2	1339.6	1339.6	0	1.1	397	Specific	61.7	52	52	2.08	4	>sp|Q9NZ53|PDXL2_HUMAN Podocalyxin-like protein 2 OS=Homo sapiens GN=PODXL2 PE=1 SV=1	19208	Cmpd 25451, +MS2(670.3017), 29.9eV, 54.1 min #30027	0	54.1285
20191029_0min_chimo	26475:2	42	M.[+57.021]TENIDC[+57.021]EVFR.Q		.[57], C[+57]	670.302	2	1339.6	1339.6	0	1.1	397	Specific	108.4	54.2	54.2	2.11	4	>sp|Q9NZ53|PDXL2_HUMAN Podocalyxin-like protein 2 OS=Homo sapiens GN=PODXL2 PE=1 SV=1	19208	Cmpd 26161, +MS2(670.3017), 29.9eV, 55.0 min #30764	0	55.0318
20191029_0min_chimo	26678:2	42	M.[+57.021]TENIDC[+57.021]EVFR.Q		.[57], C[+57]	670.301	2	1339.6	1339.6	0	0.2	397	Specific	147.7	87.5	87.5	3.44	4	>sp|Q9NZ53|PDXL2_HUMAN Podocalyxin-like protein 2 OS=Homo sapiens GN=PODXL2 PE=1 SV=1	19208	Cmpd 26362, +MS2(670.3011), 29.9eV, 55.3 min #30971	0	55.2845
20191029_0min_chimo	25705:2	42	M.[+57.021]TENIDC[+57.021]EVFR.Q		.[57], C[+57]	670.302	2	1339.6	1339.6	0	1.8	397	Specific	156.2	103.9	103.9	3.27	4	>sp|Q9NZ53|PDXL2_HUMAN Podocalyxin-like protein 2 OS=Homo sapiens GN=PODXL2 PE=1 SV=1	19208	Cmpd 25403, +MS2(670.3022), 29.9eV, 54.1 min #29978	0	54.0762
20191029_0min_chimo	25675:2	42	M.[+57.021]TENIDC[+57.021]EVFR.Q		.[57], C[+57]	670.302	2	1339.6	1339.6	0	0.8	397	Specific	164.5	95.6	95.6	3.53	4	>sp|Q9NZ53|PDXL2_HUMAN Podocalyxin-like protein 2 OS=Homo sapiens GN=PODXL2 PE=1 SV=1	19208	Cmpd 25373, +MS2(670.3015), 29.9eV, 54.0 min #29947	0	54.0328
20191029_0min_chimo	26626:2	42	M.[+57.021]TENIDC[+57.021]EVFR.Q		.[57], C[+57]	670.301	2	1339.6	1339.6	0	0.4	397	Specific	207.7	162.9	162.9	4.12	4	>sp|Q9NZ53|PDXL2_HUMAN Podocalyxin-like protein 2 OS=Homo sapiens GN=PODXL2 PE=1 SV=1	19208	Cmpd 26310, +MS2(670.3013), 29.9eV, 55.2 min #30918	0	55.23
20191029_0min_chimo	26433:2	42	M.[+114.043]TENIDC[+57.021]EVFR.Q		.[114], C[+57]	698.812	2	1396.62	1396.62	0	0.5	397	Specific	213	114.7	114.7	3.61	4	>sp|Q9NZ53|PDXL2_HUMAN Podocalyxin-like protein 2 OS=Homo sapiens GN=PODXL2 PE=1 SV=1	19208	Cmpd 26121, +MS2(698.8121), 26.2eV, 55.0 min #30723	0	54.9837
20191029_0min_chimo	26582:2	42	M.[+57.021]TENIDC[+57.021]EVFR.Q		.[57], C[+57]	670.301	2	1339.6	1339.6	0	0.2	397	Specific	237.1	121.9	121.9	4.88	4	>sp|Q9NZ53|PDXL2_HUMAN Podocalyxin-like protein 2 OS=Homo sapiens GN=PODXL2 PE=1 SV=1	19208	Cmpd 26266, +MS2(670.3011), 29.9eV, 55.2 min #30873	0	55.18
20191029_0min_chimo	26541:2	42	M.[+57.021]TENIDC[+57.021]EVFR.Q		.[57], C[+57]	670.301	2	1339.6	1339.6	0	0.4	397	Specific	278.9	141.7	141.7	5.54	4	>sp|Q9NZ53|PDXL2_HUMAN Podocalyxin-like protein 2 OS=Homo sapiens GN=PODXL2 PE=1 SV=1	19208	Cmpd 26225, +MS2(670.3012), 29.9eV, 55.1 min #30830	0	55.1203
20191029_0min_chimo	25823:2	42	M.TENIDC[+57.021]EVFR.Q		C[+57]	641.791	2	1282.57	1282.57	0	0.8	397	Specific	338.2	209.9	209.9	7.61	4	>sp|Q9NZ53|PDXL2_HUMAN Podocalyxin-like protein 2 OS=Homo sapiens GN=PODXL2 PE=1 SV=1	19208	Cmpd 25521, +MS2(641.7908), 28.8eV, 54.2 min #30099	0	54.22
20191029_0min_chimo	30620:3	42	R.SLEEIGIQNYSTTSSC[+57.021]QAR.A		C[+57]	715.335	3	2143.99	2143.99	0	-1.3	472	Specific	129.1	129.1	129.1	4.02	4	>sp|Q9NZ53|PDXL2_HUMAN Podocalyxin-like protein 2 OS=Homo sapiens GN=PODXL2 PE=1 SV=1	19208	Cmpd 30260, +MS2(715.3347), 26.7eV, 60.3 min #35015	0	60.3102
20191029_0min_chimo	31572:2	43	L.ATDPTDGSILAC[+57.021]DPGLSR.T		C[+57]	923.438	2	1845.87	1845.87	0	2.6	100	Specific	63.8	63.8	63.8	2.8	4	>sp|P20701|ITAL_HUMAN Integrin alpha-L OS=Homo sapiens GN=ITGAL PE=1 SV=3	5269	Cmpd 31210, +MS2(923.4384), 33.2eV, 61.5 min #35991	0	61.4507
20191029_0min_chimo	31454:2	43	L.ATDPTDGSILAC[+57.021]DPGLSR.T		C[+57]	923.438	2	1845.87	1845.87	0	2.1	100	Specific	130.9	130.9	130.9	4.01	4	>sp|P20701|ITAL_HUMAN Integrin alpha-L OS=Homo sapiens GN=ITGAL PE=1 SV=3	5269	Cmpd 31094, +MS2(923.4380), 39.9eV, 61.3 min #35872	0	61.3287
20191029_0min_chimo	31518:2	43	L.ATDPTDGSILAC[+57.021]DPGLSR.T		C[+57]	923.436	2	1845.87	1845.87	0	-0.1	100	Specific	171.4	171.4	171.4	4.78	4	>sp|P20701|ITAL_HUMAN Integrin alpha-L OS=Homo sapiens GN=ITGAL PE=1 SV=3	5269	Cmpd 31158, +MS2(923.4359), 39.9eV, 61.4 min #35938	0	61.3957
20191029_0min_chimo	28019:2	43	M.[+145.020]SLQPDEFQK.I		.[+145]	618.783	2	1236.56	1236.56	0	2.4	166	Specific	218.2	82.8	82.8	4.03	4	>sp|P20701|ITAL_HUMAN Integrin alpha-L OS=Homo sapiens GN=ITGAL PE=1 SV=3	5269	Cmpd 27693, +MS2(618.7834), 23.7eV, 57.0 min #32350	0	56.9727
20191029_0min_chimo	34544:3	43	T.DGEATDSGNIDAAK[+145.020]DIIR.Y		K[+145]	669.308	3	2005.91	2005.91	0	-1.8	264	NRagged	118.2	118.2	118.2	3.61	4	>sp|P20701|ITAL_HUMAN Integrin alpha-L OS=Homo sapiens GN=ITGAL PE=1 SV=3	5269	Cmpd 34142, +MS2(669.3080), 25.3eV, 65.4 min #39060	0	65.3988
20191029_0min_chimo	34577:2	43	T.DGEATDSGNIDAAK[+145.020]DIIR.Y		K[+145]	1003.46	2	2005.92	2005.91	0	2	264	NRagged	159.6	159.6	159.6	5.23	4	>sp|P20701|ITAL_HUMAN Integrin alpha-L OS=Homo sapiens GN=ITGAL PE=1 SV=3	5269	Cmpd 34173, +MS2(1003.4622), 43.0eV, 65.5 min #39094	0	65.4575
20191029_0min_chimo	34518:2	43	T.DGEATDSGNIDAAK[+145.020]DIIR.Y		K[+145]	1003.46	2	2005.92	2005.91	0	1.8	264	NRagged	346.5	334.3	334.3	8.64	4	>sp|P20701|ITAL_HUMAN Integrin alpha-L OS=Homo sapiens GN=ITGAL PE=1 SV=3	5269	Cmpd 34116, +MS2(1003.4620), 43.0eV, 65.4 min #39034	0	65.3848
20191029_0min_chimo	33031:2	44	A.[+145.020]SSEAPPLINEDVK.R		.[+145]	772.369	2	1543.73	1543.73	0	0.1	25	NRagged	168.4	76.6	76.6	4.09	4	>sp|P04843|RPN1_HUMAN Dolichyl-diphosphooligosaccharide--protein glycosyltransferase subunit 1 OS=Homo sapiens GN=RPN1 PE=1 SV=1	4023	Cmpd 32645, +MS2(772.3691), 28.5eV, 63.4 min #37498	0	63.413
20191029_0min_chimo	27446:2	44	A.[+145.020]SSEAPPLINEDVK[+57.021]R.T		.[145], K[+57]	878.932	2	1756.86	1756.85	0	2.3	25	NRagged	3.4	3.4	3.4	2.91	4	>sp|P04843|RPN1_HUMAN Dolichyl-diphosphooligosaccharide--protein glycosyltransferase subunit 1 OS=Homo sapiens GN=RPN1 PE=1 SV=1	4023	Cmpd 27124, +MS2(878.9324), 31.8eV, 56.3 min #31761	0	56.264
20191029_0min_chimo	27880:2	44	A.[+145.020]SSEAPPLINEDVK[+57.021]R.T		.[145], K[+57]	878.932	2	1756.86	1756.85	0	1.9	25	NRagged	65.7	65.7	65.7	4.05	4	>sp|P04843|RPN1_HUMAN Dolichyl-diphosphooligosaccharide--protein glycosyltransferase subunit 1 OS=Homo sapiens GN=RPN1 PE=1 SV=1	4023	Cmpd 27556, +MS2(878.9320), 38.1eV, 56.8 min #32209	0	56.8122
20191029_0min_chimo	27999:3	44	A.[+145.020]SSEAPPLINEDVKR.T		.[+145]	567.277	3	1699.82	1699.83	0	-8.5	25	NRagged	130.1	130.1	130.1	4.19	4	>sp|P04843|RPN1_HUMAN Dolichyl-diphosphooligosaccharide--protein glycosyltransferase subunit 1 OS=Homo sapiens GN=RPN1 PE=1 SV=1	4023	Cmpd 27673, +MS2(567.2773), 22.0eV, 57.0 min #32330	0	56.962
20191029_0min_chimo	28086:2	44	A.[+145.020]SSEAPPLINEDVKR.T		.[+145]	850.42	2	1699.83	1699.83	0	0.7	25	NRagged	199.3	199.3	199.3	6.43	4	>sp|P04843|RPN1_HUMAN Dolichyl-diphosphooligosaccharide--protein glycosyltransferase subunit 1 OS=Homo sapiens GN=RPN1 PE=1 SV=1	4023	Cmpd 27760, +MS2(850.4202), 37.0eV, 57.1 min #32420	0	57.0693
20191029_0min_chimo	28036:2	44	A.[+145.020]SSEAPPLINEDVKR.T		.[+145]	850.421	2	1699.84	1699.83	0	1.8	25	NRagged	289.5	236.8	236.8	9.14	4	>sp|P04843|RPN1_HUMAN Dolichyl-diphosphooligosaccharide--protein glycosyltransferase subunit 1 OS=Homo sapiens GN=RPN1 PE=1 SV=1	4023	Cmpd 27710, +MS2(850.4211), 37.0eV, 57.0 min #32369	0	57.0153
20191029_0min_chimo	27951:2	44	A.[+145.020]SSEAPPLINEDVKR.T		.[+145]	850.421	2	1699.84	1699.83	0	1.8	25	NRagged	296	208.1	208.1	9.25	4	>sp|P04843|RPN1_HUMAN Dolichyl-diphosphooligosaccharide--protein glycosyltransferase subunit 1 OS=Homo sapiens GN=RPN1 PE=1 SV=1	4023	Cmpd 27625, +MS2(850.4212), 37.0eV, 56.9 min #32280	0	56.9023
20191029_0min_chimo	27919:2	44	A.[+145.020]SSEAPPLINEDVKR.T		.[+145]	850.422	2	1699.84	1699.83	0	2.7	25	NRagged	361.5	293.9	293.9	9.06	4	>sp|P04843|RPN1_HUMAN Dolichyl-diphosphooligosaccharide--protein glycosyltransferase subunit 1 OS=Homo sapiens GN=RPN1 PE=1 SV=1	4023	Cmpd 27593, +MS2(850.4219), 37.0eV, 56.9 min #32247	0	56.859
20191029_0min_chimo	27990:2	44	A.[+145.020]SSEAPPLINEDVKR.T		.[+145]	850.422	2	1699.84	1699.83	0	2.4	25	NRagged	394	317.2	317.2	9.43	4	>sp|P04843|RPN1_HUMAN Dolichyl-diphosphooligosaccharide--protein glycosyltransferase subunit 1 OS=Homo sapiens GN=RPN1 PE=1 SV=1	4023	Cmpd 27664, +MS2(850.4217), 37.0eV, 57.0 min #32321	0	56.9573
20191029_0min_chimo	24774:2	45	V.[+57.021]NSQVTTVC[+57.021]QALAK.D		.[57], C[+57]	738.877	2	1476.75	1476.75	0	-0.5	89	NRagged	71.7	37.5	37.5	2.61	2	>sp|P50897|PPT1_HUMAN Palmitoyl-protein thioesterase 1 OS=Homo sapiens GN=PPT1 PE=1 SV=1	6651	Cmpd 24482, +MS2(738.8770), 27.4eV, 52.9 min #29024	0	52.8973
20191029_0min_chimo	24716:2	45	V.[+57.021]NSQVTTVC[+57.021]QALAK.D		.[57], C[+57]	738.877	2	1476.75	1476.75	0	-0.1	89	NRagged	254.8	107.7	107.7	7.83	2	>sp|P50897|PPT1_HUMAN Palmitoyl-protein thioesterase 1 OS=Homo sapiens GN=PPT1 PE=1 SV=1	6651	Cmpd 24424, +MS2(738.8773), 32.6eV, 52.8 min #28965	0	52.8395
20191029_0min_chimo	24662:2	45	V.[+57.021]NSQVTTVC[+57.021]QALAK.D		.[57], C[+57]	738.877	2	1476.75	1476.75	0	-0.2	89	NRagged	377.8	263.2	263.2	8.27	2	>sp|P50897|PPT1_HUMAN Palmitoyl-protein thioesterase 1 OS=Homo sapiens GN=PPT1 PE=1 SV=1	6651	Cmpd 24370, +MS2(738.8772), 32.6eV, 52.8 min #28910	0	52.7837
20191029_0min_chimo	23059:2	45	N.[+114.043]SQVTTVC[+57.021]QALAK.D		.[114], C[+57]	710.367	2	1419.73	1419.73	0	0.6	90	NRagged	80.1	3.9	3.9	2.17	2	>sp|P50897|PPT1_HUMAN Palmitoyl-protein thioesterase 1 OS=Homo sapiens GN=PPT1 PE=1 SV=1	6651	Cmpd 22785, +MS2(710.3670), 31.5eV, 50.8 min #27269	0	50.7653
20191029_0min_chimo	22958:2	45	N.[+114.043]SQVTTVC[+57.021]QALAK.D		.[114], C[+57]	710.368	2	1419.73	1419.73	0	1.6	90	NRagged	191.6	3.5	3.5	3.67	2	>sp|P50897|PPT1_HUMAN Palmitoyl-protein thioesterase 1 OS=Homo sapiens GN=PPT1 PE=1 SV=1	6651	Cmpd 22684, +MS2(710.3678), 31.5eV, 50.7 min #27166	0	50.658
20191029_0min_chimo	23014:2	45	N.[+114.043]SQVTTVC[+57.021]QALAK.D		.[114], C[+57]	710.367	2	1419.73	1419.73	0	0	90	NRagged	252.8	3.9	3.9	6.26	2	>sp|P50897|PPT1_HUMAN Palmitoyl-protein thioesterase 1 OS=Homo sapiens GN=PPT1 PE=1 SV=1	6651	Cmpd 22740, +MS2(710.3667), 31.5eV, 50.7 min #27223	0	50.7145
20191029_0min_chimo	20885:2	46	F.[+114.043]HETLDC[+57.021]C[+57.021]GSSTL.T		.[114], C[+57]*2	747.305	2	1493.6	1493.6	0	2.7	151	Specific	87.8	87.8	87.8	3.33	3	>sp|P60033|CD81_HUMAN CD81 antigen OS=Homo sapiens GN=CD81 PE=1 SV=1	7199	Cmpd 20641, +MS2(747.3054), 32.9eV, 48.0 min #25043	0	48.0247
20191029_0min_chimo	20857:2	46	F.[+114.043]HETLDC[+57.021]C[+57.021]GSSTL.T		.[114], C[+57]*2	747.305	2	1493.6	1493.6	0	1.7	151	Specific	131.2	131.2	131.2	3.9	3	>sp|P60033|CD81_HUMAN CD81 antigen OS=Homo sapiens GN=CD81 PE=1 SV=1	7199	Cmpd 20613, +MS2(747.3047), 32.9eV, 48.0 min #25014	0	47.9827
20191029_0min_chimo	17679:2	46	F.HETLDC[+57.021]C[+57.021]GSSTL.T		C[+57]*2	690.284	2	1379.56	1379.56	0	2.2	151	Specific	161.1	161.1	161.1	3.95	3	>sp|P60033|CD81_HUMAN CD81 antigen OS=Homo sapiens GN=CD81 PE=1 SV=1	7199	Cmpd 17475, +MS2(690.2835), 30.7eV, 44.2 min #21784	0	44.1613
20191029_0min_chimo	17622:2	46	F.HETLDC[+57.021]C[+57.021]GSSTL.T		C[+57]*2	690.283	2	1379.56	1379.56	0	1.1	151	Specific	194.1	128	128	4.31	3	>sp|P60033|CD81_HUMAN CD81 antigen OS=Homo sapiens GN=CD81 PE=1 SV=1	7199	Cmpd 17418, +MS2(690.2827), 30.7eV, 44.1 min #21725	0	44.0957
20191029_0min_chimo	20882:2	46	F.[+57.021]HETLDC[+57.021]C[+57.021]GSSTL.T		.[57], C[+57]*2	718.794	2	1436.58	1436.58	0	2	151	Specific	216.6	180.9	20	4.48	3	>sp|P60033|CD81_HUMAN CD81 antigen OS=Homo sapiens GN=CD81 PE=1 SV=1	7199	Cmpd 20638, +MS2(718.7941), 31.8eV, 48.0 min #25040	0	48.023
20191029_0min_chimo	17644:2	46	F.HETLDC[+57.021]C[+57.021]GSSTL.T		C[+57]*2	690.283	2	1379.56	1379.56	0	1.9	151	Specific	247.8	218.9	218.9	7.58	3	>sp|P60033|CD81_HUMAN CD81 antigen OS=Homo sapiens GN=CD81 PE=1 SV=1	7199	Cmpd 17440, +MS2(690.2833), 30.7eV, 44.1 min #21748	0	44.1158
20191029_0min_chimo	20926:2	46	F.[+57.021]HETLDC[+57.021]C[+57.021]GSSTL.T		.[57], C[+57]*2	718.795	2	1436.58	1436.58	0	2.9	151	Specific	271	223.3	20	5.49	3	>sp|P60033|CD81_HUMAN CD81 antigen OS=Homo sapiens GN=CD81 PE=1 SV=1	7199	Cmpd 20682, +MS2(718.7947), 31.8eV, 48.1 min #25085	0	48.0733
20191029_0min_chimo	25042:2	47	V.[+57.021]NFQNGIEC[+57.021]GGAYVK.L		.[57], C[+57]	807.372	2	1613.74	1613.74	0	-0.8	153	NRagged	225.7	181.3	181.3	6.43	10	>sp|P27824|CALX_HUMAN Calnexin OS=Homo sapiens GN=CANX PE=1 SV=2	5616	Cmpd 24750, +MS2(807.3718), 35.3eV, 53.2 min #29300	0	53.2385
20191029_0min_chimo	25090:2	47	V.[+57.021]NFQNGIEC[+57.021]GGAYVK.L		.[57], C[+57]	807.374	2	1613.74	1613.74	0	1.2	153	NRagged	248.7	221.1	221.1	7.6	10	>sp|P27824|CALX_HUMAN Calnexin OS=Homo sapiens GN=CANX PE=1 SV=2	5616	Cmpd 24798, +MS2(807.3735), 35.3eV, 53.3 min #29349	0	53.291
20191029_0min_chimo	25025:2	47	V.[+57.021]NFQNGIEC[+57.021]GGAYVK.L		.[57], C[+57]	807.374	2	1613.74	1613.74	0	1.4	153	NRagged	266.2	183.2	183.2	7.18	10	>sp|P27824|CALX_HUMAN Calnexin OS=Homo sapiens GN=CANX PE=1 SV=2	5616	Cmpd 24733, +MS2(807.3736), 29.6eV, 53.2 min #29282	0	53.2022
20191029_0min_chimo	23980:2	47	V.NFQNGIEC[+57.021]GGAYVK.L		C[+57]	778.862	2	1556.72	1556.72	0	0.6	153	NRagged	359.2	15	15	5.7	10	>sp|P27824|CALX_HUMAN Calnexin OS=Homo sapiens GN=CANX PE=1 SV=2	5616	Cmpd 23698, +MS2(778.8622), 34.2eV, 51.9 min #28210	0	51.9033
20191029_0min_chimo	24529:2	47	V.NFQNGIEC[+57.021]GGAYVK[+57.021].L		C[+57], K[+57]	807.372	2	1613.74	1613.74	0	0	153	NRagged	71.1	62.6	62.6	3.7	10	>sp|P27824|CALX_HUMAN Calnexin OS=Homo sapiens GN=CANX PE=1 SV=2	5616	Cmpd 24241, +MS2(807.3725), 29.6eV, 52.6 min #28774	0	52.6032
20191029_0min_chimo	24325:2	47	V.NFQN[+0.984]GIEC[+57.021]GGAYVK.L		C[+57], N[+1]	779.356	2	1557.7	1557.7	0	3.1	153	NRagged	114.4	70.9	70.9	3.57	10	>sp|P27824|CALX_HUMAN Calnexin OS=Homo sapiens GN=CANX PE=1 SV=2	5616	Cmpd 24037, +MS2(779.3562), 34.2eV, 52.3 min #28563	0	52.343
20191029_0min_chimo	25978:2	47	V.NFQN[+0.984]GIEC[+57.021]GGAYVK.L		C[+57], N[+1]	779.354	2	1557.7	1557.7	0	-0.3	153	NRagged	130.9	45.7	45.7	3.52	10	>sp|P27824|CALX_HUMAN Calnexin OS=Homo sapiens GN=CANX PE=1 SV=2	5616	Cmpd 25674, +MS2(779.3535), 34.2eV, 54.4 min #30258	0	54.4195
20191029_0min_chimo	25992:2	47	V.NFQN[+0.984]GIEC[+57.021]GGAYVK.L		C[+57], N[+1]	779.355	2	1557.7	1557.7	0	1.6	153	NRagged	134.5	80.2	80.2	3.89	10	>sp|P27824|CALX_HUMAN Calnexin OS=Homo sapiens GN=CANX PE=1 SV=2	5616	Cmpd 25686, +MS2(779.3550), 34.2eV, 54.4 min #30272	0	54.4397
20191029_0min_chimo	26038:2	47	V.NFQN[+0.984]GIEC[+57.021]GGAYVK.L		C[+57], N[+1]	779.354	2	1557.7	1557.7	0	0.4	153	NRagged	155.2	70.3	70.3	4.13	10	>sp|P27824|CALX_HUMAN Calnexin OS=Homo sapiens GN=CANX PE=1 SV=2	5616	Cmpd 25732, +MS2(779.3540), 34.2eV, 54.5 min #30321	0	54.5082
20191029_0min_chimo	24283:2	47	V.NFQN[+0.984]GIEC[+57.021]GGAYVK.L		C[+57], N[+1]	779.355	2	1557.7	1557.7	0	1.9	153	NRagged	255.9	60.1	60.1	5.88	10	>sp|P27824|CALX_HUMAN Calnexin OS=Homo sapiens GN=CANX PE=1 SV=2	5616	Cmpd 23995, +MS2(779.3552), 34.2eV, 52.3 min #28520	0	52.2942
20191029_0min_chimo	06280:3	47	F.[+114.043]GPDKC[+57.021]GEDYK.L		.[114], C[+57]	428.184	3	1282.54	1282.54	0	-0.6	190	Specific	51.3	31	31	2.24	10	>sp|P27824|CALX_HUMAN Calnexin OS=Homo sapiens GN=CANX PE=1 SV=2	5616	Cmpd 6212, +MS2(428.1835), 17.5eV, 28.5 min #9889	0	28.515
20191029_0min_chimo	06266:3	47	F.[+114.043]GPDKC[+57.021]GEDYK.L		.[114], C[+57]	428.183	3	1282.54	1282.54	0	-1.6	190	Specific	88.5	50.2	50.2	2.14	10	>sp|P27824|CALX_HUMAN Calnexin OS=Homo sapiens GN=CANX PE=1 SV=2	5616	Cmpd 6198, +MS2(428.1831), 17.5eV, 28.5 min #9872	0	28.4843
20191029_0min_chimo	16747:2	47	K.NPK[+145.020]TGIYEEK.H		K[+145]	662.316	2	1323.62	1323.62	0	0.2	208	Specific	156.5	68.2	32.5	3.58	10	>sp|P27824|CALX_HUMAN Calnexin OS=Homo sapiens GN=CANX PE=1 SV=2	5616	Cmpd 16573, +MS2(662.3162), 29.6eV, 43.1 min #20857	0	43.0625
20191029_0min_chimo	16699:2	47	K.NPK[+145.020]TGIYEEK.H		K[+145]	662.315	2	1323.62	1323.62	0	-1.9	208	Specific	207.5	60.6	30.4	3.43	10	>sp|P27824|CALX_HUMAN Calnexin OS=Homo sapiens GN=CANX PE=1 SV=2	5616	Cmpd 16525, +MS2(662.3148), 29.6eV, 43.0 min #20807	0	43.001
20191029_0min_chimo	27602:2	48	R.ELGSEC[+57.021]GIEFDEEK.T		C[+57]	821.354	2	1641.7	1641.69	0	3.7	140	Specific	161.6	161.6	161.6	4.17	4	>sp|P39656|OST48_HUMAN Dolichyl-diphosphooligosaccharide--protein glycosyltransferase 48 kDa subunit OS=Homo sapiens GN=DDOST PE=1 SV=4	6103	Cmpd 27280, +MS2(821.3541), 35.9eV, 56.5 min #31925	0	56.4708
20191029_0min_chimo	27466:2	48	R.ELGSEC[+57.021]GIEFDEEK.T		C[+57]	821.353	2	1641.7	1641.69	0	2.2	140	Specific	276	241.9	241.9	8.54	4	>sp|P39656|OST48_HUMAN Dolichyl-diphosphooligosaccharide--protein glycosyltransferase 48 kDa subunit OS=Homo sapiens GN=DDOST PE=1 SV=4	6103	Cmpd 27144, +MS2(821.3529), 30.0eV, 56.3 min #31782	0	56.2808
20191029_0min_chimo	27552:2	48	R.ELGSEC[+57.021]GIEFDEEK.T		C[+57]	821.353	2	1641.7	1641.69	0	2	140	Specific	398.5	304.4	304.4	8.68	4	>sp|P39656|OST48_HUMAN Dolichyl-diphosphooligosaccharide--protein glycosyltransferase 48 kDa subunit OS=Homo sapiens GN=DDOST PE=1 SV=4	6103	Cmpd 27230, +MS2(821.3527), 35.9eV, 56.4 min #31874	0	56.4178
20191029_0min_chimo	27479:2	48	R.ELGSEC[+57.021]GIEFDEEK.T		C[+57]	821.352	2	1641.7	1641.69	0	1.2	140	Specific	448	341.1	341.1	8.9	4	>sp|P39656|OST48_HUMAN Dolichyl-diphosphooligosaccharide--protein glycosyltransferase 48 kDa subunit OS=Homo sapiens GN=DDOST PE=1 SV=4	6103	Cmpd 27157, +MS2(821.3520), 35.9eV, 56.3 min #31796	0	56.3117
20191029_0min_chimo	27520:2	48	R.ELGSEC[+57.021]GIEFDEEK.T		C[+57]	821.352	2	1641.7	1641.69	0	1.5	140	Specific	453.2	356.2	356.2	8.9	4	>sp|P39656|OST48_HUMAN Dolichyl-diphosphooligosaccharide--protein glycosyltransferase 48 kDa subunit OS=Homo sapiens GN=DDOST PE=1 SV=4	6103	Cmpd 27198, +MS2(821.3523), 35.9eV, 56.4 min #31840	0	56.372
20191029_0min_chimo	27486:2	48	R.ELGSEC[+57.021]GIEFDEEK.T		C[+57]	821.352	2	1641.7	1641.69	0	1.1	140	Specific	455.4	392.9	392.9	9.63	4	>sp|P39656|OST48_HUMAN Dolichyl-diphosphooligosaccharide--protein glycosyltransferase 48 kDa subunit OS=Homo sapiens GN=DDOST PE=1 SV=4	6103	Cmpd 27164, +MS2(821.3520), 35.9eV, 56.3 min #31804	0	56.3218
20191029_0min_chimo	27210:2	48	R.ELGSEC[+57.021]GIEFDEEK[+57.021].T		C[+57], K[+57]	849.864	2	1698.72	1698.72	0	2.1	140	Specific	4.2	4.2	4.2	2.25	4	>sp|P39656|OST48_HUMAN Dolichyl-diphosphooligosaccharide--protein glycosyltransferase 48 kDa subunit OS=Homo sapiens GN=DDOST PE=1 SV=4	6103	Cmpd 26890, +MS2(849.8636), 30.9eV, 56.0 min #31519	0	55.9678
20191029_0min_chimo	27432:2	48	R.ELGSEC[+57.021]GIEFDEEK[+57.021].T		C[+57], K[+57]	849.864	2	1698.72	1698.72	0	2.3	140	Specific	82.5	82.5	82.5	3.91	4	>sp|P39656|OST48_HUMAN Dolichyl-diphosphooligosaccharide--protein glycosyltransferase 48 kDa subunit OS=Homo sapiens GN=DDOST PE=1 SV=4	6103	Cmpd 27110, +MS2(849.8637), 37.0eV, 56.2 min #31746	0	56.2298
20191029_0min_chimo	27341:2	48	R.ELGSEC[+57.021]GIEFDEEK[+57.021].T		C[+57], K[+57]	849.863	2	1698.72	1698.72	0	1.3	140	Specific	127.2	127.2	127.2	4.2	4	>sp|P39656|OST48_HUMAN Dolichyl-diphosphooligosaccharide--protein glycosyltransferase 48 kDa subunit OS=Homo sapiens GN=DDOST PE=1 SV=4	6103	Cmpd 27021, +MS2(849.8629), 37.0eV, 56.1 min #31654	0	56.1242
20191029_0min_chimo	23448:2	49	L.GPEQLPDC[+57.021]LK.G		C[+57]	578.787	2	1156.57	1156.57	0	-0.1	82	Specific	170.9	48.8	48.8	2.71	5	>sp|P40926|MDHM_HUMAN Malate dehydrogenase, mitochondrial OS=Homo sapiens GN=MDH2 PE=1 SV=3	6143	Cmpd 23170, +MS2(578.7869), 26.3eV, 51.2 min #27665	0	51.2327
20191029_0min_chimo	23397:2	49	L.GPEQLPDC[+57.021]LK.G		C[+57]	578.787	2	1156.57	1156.57	0	0.6	82	Specific	271.2	57.2	57.2	4.88	5	>sp|P40926|MDHM_HUMAN Malate dehydrogenase, mitochondrial OS=Homo sapiens GN=MDH2 PE=1 SV=3	6143	Cmpd 23119, +MS2(578.7873), 26.3eV, 51.2 min #27613	0	51.1787
20191029_0min_chimo	37359:2	49	K.TIIPLISQC[+57.021]TPK.V		C[+57]	685.889	2	1370.77	1370.77	0	-0.9	204	Specific	130.4	127.1	127.1	3.68	5	>sp|P40926|MDHM_HUMAN Malate dehydrogenase, mitochondrial OS=Homo sapiens GN=MDH2 PE=1 SV=3	6143	Cmpd 36897, +MS2(685.8886), 30.5eV, 69.3 min #41966	0	69.2802
20191029_0min_chimo	38174:2	49	K.[+57.021]TIIPLISQC[+57.021]TPK.V		.[57], C[+57]	714.4	2	1427.79	1427.79	0	-0.4	204	Specific	139.2	131.1	131.1	4.1	5	>sp|P40926|MDHM_HUMAN Malate dehydrogenase, mitochondrial OS=Homo sapiens GN=MDH2 PE=1 SV=3	6143	Cmpd 37690, +MS2(714.3997), 31.6eV, 70.4 min #42810	0	70.4335
20191029_0min_chimo	38139:2	49	K.[+57.021]TIIPLISQC[+57.021]TPK.V		.[57], C[+57]	714.399	2	1427.79	1427.79	0	-1.8	204	Specific	160.4	106.1	106.1	3.96	5	>sp|P40926|MDHM_HUMAN Malate dehydrogenase, mitochondrial OS=Homo sapiens GN=MDH2 PE=1 SV=3	6143	Cmpd 37655, +MS2(714.3987), 31.6eV, 70.4 min #42773	0	70.383
20191029_0min_chimo	37318:2	49	K.TIIPLISQC[+57.021]TPK.V		C[+57]	685.889	2	1370.77	1370.77	0	-0.7	204	Specific	232.5	192.3	192.3	6.03	5	>sp|P40926|MDHM_HUMAN Malate dehydrogenase, mitochondrial OS=Homo sapiens GN=MDH2 PE=1 SV=3	6143	Cmpd 36856, +MS2(685.8888), 30.5eV, 69.2 min #41923	0	69.2262
20191029_0min_chimo	37284:2	49	K.TIIPLISQC[+57.021]TPK.V		C[+57]	685.89	2	1370.77	1370.77	0	1.2	204	Specific	250	203.7	203.7	7.58	5	>sp|P40926|MDHM_HUMAN Malate dehydrogenase, mitochondrial OS=Homo sapiens GN=MDH2 PE=1 SV=3	6143	Cmpd 36822, +MS2(685.8901), 30.5eV, 69.2 min #41887	0	69.176
20191029_0min_chimo	23477:2	49	K.EGVVEC[+57.021]SFVK.S		C[+57]	577.28	2	1153.55	1153.56	0	-1.9	270	Specific	176.2	39.7	39.7	2.23	5	>sp|P40926|MDHM_HUMAN Malate dehydrogenase, mitochondrial OS=Homo sapiens GN=MDH2 PE=1 SV=3	6143	Cmpd 23199, +MS2(577.2804), 26.2eV, 51.3 min #27695	0	51.2752
20191029_0min_chimo	07146:3	50	M.[+114.043]PDPAK[+145.020]SAPAPK.K		.[114], K[+145]	446.555	3	1337.65	1337.65	0	-1.8	2	Specific	66.6	62.2	62.2	2.19	3	>sp|P23527|H2B1O_HUMAN Histone H2B type 1-O OS=Homo sapiens GN=HIST1H2BO PE=1 SV=3	5452	Cmpd 7074, +MS2(446.5547), 18.1eV, 30.4 min #10907	0	30.3793
20191029_0min_chimo	10932:2	50	M.[+57.021]PDPAK[+145.020]SAPAPK.K		.[57], K[+145]	640.819	2	1280.63	1280.63	0	0.8	2	Specific	132.1	41.8	41.8	2.81	3	>sp|P23527|H2B1O_HUMAN Histone H2B type 1-O OS=Homo sapiens GN=HIST1H2BO PE=1 SV=3	5452	Cmpd 10846, +MS2(640.8193), 24.3eV, 36.0 min #14956	0	36.0475
20191029_0min_chimo	11554:2	50	M.[+114.043]PDPAK[+145.020]SAPAPK.K		.[114], K[+145]	669.33	2	1337.65	1337.65	0	1	2	Specific	156.8	80.9	80.9	4	3	>sp|P23527|H2B1O_HUMAN Histone H2B type 1-O OS=Homo sapiens GN=HIST1H2BO PE=1 SV=3	5452	Cmpd 11452, +MS2(669.3302), 29.9eV, 36.8 min #15577	0	36.771
20191029_0min_chimo	10999:2	50	M.[+57.021]PDPAK[+145.020]SAPAPK.K		.[57], K[+145]	640.819	2	1280.63	1280.63	0	0.2	2	Specific	165.5	113.8	111.5	4.04	3	>sp|P23527|H2B1O_HUMAN Histone H2B type 1-O OS=Homo sapiens GN=HIST1H2BO PE=1 SV=3	5452	Cmpd 10913, +MS2(640.8190), 24.3eV, 36.1 min #15024	0	36.1097
20191029_0min_chimo	11634:2	50	M.[+114.043]PDPAK[+145.020]SAPAPK.K		.[114], K[+145]	669.331	2	1337.65	1337.65	0	2.2	2	Specific	174.8	75.6	75.6	3.9	3	>sp|P23527|H2B1O_HUMAN Histone H2B type 1-O OS=Homo sapiens GN=HIST1H2BO PE=1 SV=3	5452	Cmpd 11530, +MS2(669.3310), 29.9eV, 36.9 min #15658	0	36.8578
20191029_0min_chimo	11589:2	50	M.[+114.043]PDPAK[+145.020]SAPAPK.K		.[114], K[+145]	669.332	2	1337.66	1337.65	0	3.2	2	Specific	201.6	95	95	4.08	3	>sp|P23527|H2B1O_HUMAN Histone H2B type 1-O OS=Homo sapiens GN=HIST1H2BO PE=1 SV=3	5452	Cmpd 11487, +MS2(669.3317), 29.9eV, 36.8 min #15614	0	36.8082
20191029_0min_chimo	12151:2	50	M.[+57.021]PDPAK[+145.020]SAPAPK.K		.[57], K[+145]	640.82	2	1280.63	1280.63	0	2.3	2	Specific	272.2	164.7	128.6	7.63	3	>sp|P23527|H2B1O_HUMAN Histone H2B type 1-O OS=Homo sapiens GN=HIST1H2BO PE=1 SV=3	5452	Cmpd 12041, +MS2(640.8203), 28.7eV, 37.5 min #16184	0	37.4948
20191029_0min_chimo	12029:2	50	M.[+57.021]PDPAK[+145.020]SAPAPK.K		.[57], K[+145]	640.819	2	1280.63	1280.63	0	0.9	2	Specific	297.9	155.7	138.7	7.62	3	>sp|P23527|H2B1O_HUMAN Histone H2B type 1-O OS=Homo sapiens GN=HIST1H2BO PE=1 SV=3	5452	Cmpd 11919, +MS2(640.8194), 28.7eV, 37.3 min #16057	0	37.3338
20191029_0min_chimo	12060:2	50	M.[+57.021]PDPAK[+145.020]SAPAPK.K		.[57], K[+145]	640.82	2	1280.63	1280.63	0	2.1	2	Specific	394.8	255.3	160	7.81	3	>sp|P23527|H2B1O_HUMAN Histone H2B type 1-O OS=Homo sapiens GN=HIST1H2BO PE=1 SV=3	5452	Cmpd 11950, +MS2(640.8202), 28.7eV, 37.4 min #16089	0	37.3773
20191029_0min_chimo	12105:2	50	M.[+57.021]PDPAK[+145.020]SAPAPK.K		.[57], K[+145]	640.82	2	1280.63	1280.63	0	1.6	2	Specific	444.2	282.8	180.3	7.87	3	>sp|P23527|H2B1O_HUMAN Histone H2B type 1-O OS=Homo sapiens GN=HIST1H2BO PE=1 SV=3	5452	Cmpd 11995, +MS2(640.8199), 28.7eV, 37.4 min #16137	0	37.4433
20191029_0min_chimo	14396:2	51	L.[+57.021]QEVEGLK[+145.020]K.R		.[57], K[+145]	566.786	2	1132.57	1132.57	0	-1.8	397	Specific	158.9	79.2	22	2.61	10	>sp|Q13740|CD166_HUMAN CD166 antigen OS=Homo sapiens GN=ALCAM PE=1 SV=2	8478	Cmpd 14264, +MS2(566.7860), 22.0eV, 40.3 min #18479	0	40.249
20191029_0min_chimo	13804:2	51	L.QEVEGLK[+145.020]K.R		K[+145]	538.277	2	1075.55	1075.55	0	2.2	397	Specific	184.6	77.5	22	3.35	10	>sp|Q13740|CD166_HUMAN CD166 antigen OS=Homo sapiens GN=ALCAM PE=1 SV=2	8478	Cmpd 13678, +MS2(538.2774), 24.7eV, 39.5 min #17875	0	39.53
20191029_0min_chimo	13856:2	51	L.QEVEGLK[+145.020]K.R		K[+145]	538.277	2	1075.55	1075.55	0	1.1	397	Specific	224.1	51.2	20.6	3.94	10	>sp|Q13740|CD166_HUMAN CD166 antigen OS=Homo sapiens GN=ALCAM PE=1 SV=2	8478	Cmpd 13730, +MS2(538.2768), 24.7eV, 39.6 min #17929	0	39.593
20191029_0min_chimo	11077:2	51	K.[+145.020]KTDPSGLSK[+57.021].T		.[145], K[+57]	567.778	2	1134.55	1134.55	0	1.5	423	Specific	118.1	45.3	42.5	2.07	10	>sp|Q13740|CD166_HUMAN CD166 antigen OS=Homo sapiens GN=ALCAM PE=1 SV=2	8478	Cmpd 10987, +MS2(567.7775), 25.9eV, 36.2 min #15100	0	36.2028
20191029_0min_chimo	10449:2	51	K.[+145.020]KTDPSGLSK.T		.[+145]	539.266	2	1077.53	1077.53	0	0.6	423	Specific	465.6	154.9	67.6	7.43	10	>sp|Q13740|CD166_HUMAN CD166 antigen OS=Homo sapiens GN=ALCAM PE=1 SV=2	8478	Cmpd 10363, +MS2(539.2662), 24.7eV, 35.5 min #14460	0	35.4607
20191029_0min_chimo	19183:2	51	V.TLTC[+57.021]TAENQLER.T		C[+57]	718.347	2	1435.69	1435.68	0	1.3	482	NRagged	117.1	60.4	60.4	3.92	10	>sp|Q13740|CD166_HUMAN CD166 antigen OS=Homo sapiens GN=ALCAM PE=1 SV=2	8478	Cmpd 18971, +MS2(718.3469), 26.8eV, 46.0 min #23324	0	45.978
20191029_0min_chimo	23418:2	52	R.EVC[+57.021]GFAPYER.R		C[+57]	614.278	2	1227.55	1227.55	0	2.4	46	Specific	86.8	65.1	65.1	2.6	3	>sp|Q9Y3U8|RL36_HUMAN 60S ribosomal protein L36 OS=Homo sapiens GN=RPL36 PE=1 SV=3	20599	Cmpd 23140, +MS2(614.2783), 27.7eV, 51.2 min #27634	0	51.1897
20191029_0min_chimo	23443:2	52	R.EVC[+57.021]GFAPYER.R		C[+57]	614.283	2	1227.56	1227.55	0	9.3	46	Specific	211.3	165.1	165.1	3.91	3	>sp|Q9Y3U8|RL36_HUMAN 60S ribosomal protein L36 OS=Homo sapiens GN=RPL36 PE=1 SV=3	20599	Cmpd 23165, +MS2(614.2825), 27.7eV, 51.2 min #27660	0	51.23
20191029_0min_chimo	19857:2	52	V.[+57.021]C[+57.021]GFAPYER.R		.[57], C[+57]	528.733	2	1056.46	1056.46	0	2	48	NRagged	118.8	27.4	27.4	2.25	3	>sp|Q9Y3U8|RL36_HUMAN 60S ribosomal protein L36 OS=Homo sapiens GN=RPL36 PE=1 SV=3	20599	Cmpd 19625, +MS2(528.7331), 24.3eV, 46.8 min #23999	0	46.8015
20191029_0min_chimo	17939:2	52	V.C[+57.021]GFAPYER.R		C[+57]	500.222	2	999.436	999.435	0	0.6	48	NRagged	143.3	29.4	29.4	2.26	3	>sp|Q9Y3U8|RL36_HUMAN 60S ribosomal protein L36 OS=Homo sapiens GN=RPL36 PE=1 SV=3	20599	Cmpd 17735, +MS2(500.2216), 23.2eV, 44.5 min #22054	0	44.5002
20191029_0min_chimo	18111:2	52	V.C[+57.021]GFAPYER.R		C[+57]	500.222	2	999.436	999.435	0	0.9	48	NRagged	146.7	9.1	9.1	2.09	3	>sp|Q9Y3U8|RL36_HUMAN 60S ribosomal protein L36 OS=Homo sapiens GN=RPL36 PE=1 SV=3	20599	Cmpd 17905, +MS2(500.2218), 23.2eV, 44.7 min #22228	0	44.698
20191029_0min_chimo	19812:2	52	V.[+57.021]C[+57.021]GFAPYER.R		.[57], C[+57]	528.732	2	1056.46	1056.46	0	0.3	48	NRagged	194.1	56.5	56.5	3.25	3	>sp|Q9Y3U8|RL36_HUMAN 60S ribosomal protein L36 OS=Homo sapiens GN=RPL36 PE=1 SV=3	20599	Cmpd 19580, +MS2(528.7322), 24.3eV, 46.8 min #23953	0	46.7507
20191029_0min_chimo	18067:2	52	V.C[+57.021]GFAPYER.R		C[+57]	500.222	2	999.436	999.435	0	0.7	48	NRagged	227.8	83.9	83.9	5	3	>sp|Q9Y3U8|RL36_HUMAN 60S ribosomal protein L36 OS=Homo sapiens GN=RPL36 PE=1 SV=3	20599	Cmpd 17861, +MS2(500.2216), 23.2eV, 44.7 min #22183	0	44.6477
20191029_0min_chimo	17980:2	52	V.C[+57.021]GFAPYER.R		C[+57]	500.222	2	999.436	999.435	0	1	48	NRagged	285.3	93.8	93.8	4.66	3	>sp|Q9Y3U8|RL36_HUMAN 60S ribosomal protein L36 OS=Homo sapiens GN=RPL36 PE=1 SV=3	20599	Cmpd 17776, +MS2(500.2218), 23.2eV, 44.5 min #22096	0	44.5487
20191029_0min_chimo	18021:2	52	V.C[+57.021]GFAPYER.R		C[+57]	500.222	2	999.436	999.435	0	1	48	NRagged	305.4	128.9	128.9	5.71	3	>sp|Q9Y3U8|RL36_HUMAN 60S ribosomal protein L36 OS=Homo sapiens GN=RPL36 PE=1 SV=3	20599	Cmpd 17817, +MS2(500.2218), 23.2eV, 44.6 min #22138	0	44.5973
20191029_0min_chimo	19628:2	52	V.[+57.021]C[+57.021]GFAPYER.R		.[57], C[+57]	528.732	2	1056.46	1056.46	0	0.2	48	NRagged	330.9	123.9	123.9	6.23	3	>sp|Q9Y3U8|RL36_HUMAN 60S ribosomal protein L36 OS=Homo sapiens GN=RPL36 PE=1 SV=3	20599	Cmpd 19406, +MS2(528.7321), 24.3eV, 46.5 min #23774	0	46.5407
20191029_0min_chimo	19673:2	52	V.[+57.021]C[+57.021]GFAPYER.R		.[57], C[+57]	528.732	2	1056.46	1056.46	0	0.3	48	NRagged	340.5	121.2	121.2	6.28	3	>sp|Q9Y3U8|RL36_HUMAN 60S ribosomal protein L36 OS=Homo sapiens GN=RPL36 PE=1 SV=3	20599	Cmpd 19451, +MS2(528.7322), 24.3eV, 46.6 min #23820	0	46.5915
20191029_0min_chimo	14694:2	53	R.[+57.021]C[+57.021]YTC[+57.021]QVSNSVSSK.N		.[57], C[+57]*2	788.842	2	1576.68	1576.67	0	2.4	193	Specific	220.6	211.8	211.8	5.74	3	>sp|P09326|CD48_HUMAN CD48 antigen OS=Homo sapiens GN=CD48 PE=1 SV=2	4314	Cmpd 14562, +MS2(788.8420), 34.6eV, 40.6 min #18786	0	40.6135
20191029_0min_chimo	30994:2	53	K.N[+0.984]GTVC[+57.021]LSPPC[+57.021]TLAR.S		C[+57]*2, N[+1]	773.871	2	1546.73	1546.73	0	-0.6	206	Specific	110.4	16.5	16.5	2.34	3	>sp|P09326|CD48_HUMAN CD48 antigen OS=Homo sapiens GN=CD48 PE=1 SV=2	4314	Cmpd 30634, +MS2(773.8708), 28.5eV, 60.8 min #35399	0	60.7463
20191029_0min_chimo	30889:2	53	K.N[+0.984]GTVC[+57.021]LSPPC[+57.021]TLAR.S		C[+57]*2, N[+1]	773.872	2	1546.74	1546.73	0	0.5	206	Specific	141.8	35.7	35.7	3.57	3	>sp|P09326|CD48_HUMAN CD48 antigen OS=Homo sapiens GN=CD48 PE=1 SV=2	4314	Cmpd 30529, +MS2(773.8716), 34.0eV, 60.6 min #35291	0	60.6273
20191029_0min_chimo	30814:2	53	K.N[+0.984]GTVC[+57.021]LSPPC[+57.021]TLAR.S		C[+57]*2, N[+1]	773.871	2	1546.74	1546.73	0	0.2	206	Specific	228.4	119.4	119.4	6.22	3	>sp|P09326|CD48_HUMAN CD48 antigen OS=Homo sapiens GN=CD48 PE=1 SV=2	4314	Cmpd 30454, +MS2(773.8714), 34.0eV, 60.5 min #35214	0	60.5338
20191029_0min_chimo	30935:2	53	K.N[+0.984]GTVC[+57.021]LSPPC[+57.021]TLAR.S		C[+57]*2, N[+1]	773.871	2	1546.73	1546.73	0	-0.2	206	Specific	255.1	149.1	149.1	8.44	3	>sp|P09326|CD48_HUMAN CD48 antigen OS=Homo sapiens GN=CD48 PE=1 SV=2	4314	Cmpd 30575, +MS2(773.8711), 34.0eV, 60.7 min #35338	0	60.6792
20191029_0min_chimo	30856:2	53	K.N[+0.984]GTVC[+57.021]LSPPC[+57.021]TLAR.S		C[+57]*2, N[+1]	773.871	2	1546.73	1546.73	0	-0.1	206	Specific	262.4	165.4	165.4	7.13	3	>sp|P09326|CD48_HUMAN CD48 antigen OS=Homo sapiens GN=CD48 PE=1 SV=2	4314	Cmpd 30496, +MS2(773.8712), 34.0eV, 60.6 min #35257	0	60.5827
20191029_0min_chimo	07957:2	54	E.[+87.998]C[+57.021]AKAFTQSSR.L		.[88], C[+57]	622.282	2	1243.56	1243.56	0	1.3	472	NRagged	35.1	2.2	2.2	2.58	4	>sp|Q9P0L1|ZKSC7_HUMAN Zinc finger protein with KRAB and SCAN domains 7 OS=Homo sapiens GN=ZKSCAN7 PE=1 SV=2	19317	Cmpd 7885, +MS2(622.2824), 28.0eV, 31.8 min #11814	0	31.8397
20191029_0min_chimo	07916:2	54	E.[+87.998]C[+57.021]AKAFTQSSR.L		.[88], C[+57]	622.282	2	1243.56	1243.56	0	1.3	472	NRagged	43.5	18.6	15.6	2.58	4	>sp|Q9P0L1|ZKSC7_HUMAN Zinc finger protein with KRAB and SCAN domains 7 OS=Homo sapiens GN=ZKSCAN7 PE=1 SV=2	19317	Cmpd 7844, +MS2(622.2823), 28.0eV, 31.8 min #11769	0	31.7708
20191029_0min_chimo	08387:2	54	E.C[+57.021]AK[+145.020]AFTQSSR.L		C[+57], K[+145]	650.792	2	1300.58	1300.58	0	0.1	472	NRagged	64.5	3.8	3.8	2.25	4	>sp|Q9P0L1|ZKSC7_HUMAN Zinc finger protein with KRAB and SCAN domains 7 OS=Homo sapiens GN=ZKSCAN7 PE=1 SV=2	19317	Cmpd 8315, +MS2(650.7923), 29.1eV, 32.5 min #12281	0	32.522
20191029_0min_chimo	08410:2	54	E.C[+57.021]AK[+145.020]AFTQSSR.L		C[+57], K[+145]	650.793	2	1300.58	1300.58	0	1	472	NRagged	122	36.2	29.4	3.17	4	>sp|Q9P0L1|ZKSC7_HUMAN Zinc finger protein with KRAB and SCAN domains 7 OS=Homo sapiens GN=ZKSCAN7 PE=1 SV=2	19317	Cmpd 8338, +MS2(650.7929), 29.1eV, 32.6 min #12307	0	32.5645
20191029_0min_chimo	10572:2	54	E.[+114.043]C[+57.021]AK[+145.020]AFTQSSR.L		.[114], C[+57], K[+145]	707.816	2	1414.62	1414.62	0	2.8	472	NRagged	129	45.4	45.4	3.4	4	>sp|Q9P0L1|ZKSC7_HUMAN Zinc finger protein with KRAB and SCAN domains 7 OS=Homo sapiens GN=ZKSCAN7 PE=1 SV=2	19317	Cmpd 10486, +MS2(707.8157), 31.4eV, 35.6 min #14586	0	35.6067
20191029_0min_chimo	10453:2	54	E.[+114.043]C[+57.021]AK[+145.020]AFTQSSR.L		.[114], C[+57], K[+145]	707.815	2	1414.62	1414.62	0	2.3	472	NRagged	182.7	5.6	5.6	3.32	4	>sp|Q9P0L1|ZKSC7_HUMAN Zinc finger protein with KRAB and SCAN domains 7 OS=Homo sapiens GN=ZKSCAN7 PE=1 SV=2	19317	Cmpd 10367, +MS2(707.8154), 31.4eV, 35.5 min #14464	0	35.4628
20191029_0min_chimo	10485:2	54	E.[+114.043]C[+57.021]AK[+145.020]AFTQSSR.L		.[114], C[+57], K[+145]	707.816	2	1414.62	1414.62	0	3.3	472	NRagged	230.9	24.9	24.9	4.08	4	>sp|Q9P0L1|ZKSC7_HUMAN Zinc finger protein with KRAB and SCAN domains 7 OS=Homo sapiens GN=ZKSCAN7 PE=1 SV=2	19317	Cmpd 10399, +MS2(707.8161), 31.4eV, 35.5 min #14497	0	35.5063
20191029_0min_chimo	09526:2	54	E.[+57.021]C[+57.021]AK[+145.020]AFTQSSR.L		.[57], C[+57], K[+145]	679.304	2	1357.6	1357.6	0	1.7	472	NRagged	246.6	37.4	37.4	4.84	4	>sp|Q9P0L1|ZKSC7_HUMAN Zinc finger protein with KRAB and SCAN domains 7 OS=Homo sapiens GN=ZKSCAN7 PE=1 SV=2	19317	Cmpd 9450, +MS2(679.3041), 30.3eV, 34.3 min #13511	0	34.293
20191029_0min_chimo	09488:2	54	E.[+57.021]C[+57.021]AK[+145.020]AFTQSSR.L		.[57], C[+57], K[+145]	679.304	2	1357.6	1357.6	0	1.4	472	NRagged	249.9	39.5	39.5	4.25	4	>sp|Q9P0L1|ZKSC7_HUMAN Zinc finger protein with KRAB and SCAN domains 7 OS=Homo sapiens GN=ZKSCAN7 PE=1 SV=2	19317	Cmpd 9412, +MS2(679.3040), 30.3eV, 34.2 min #13470	0	34.2327
20191029_0min_chimo	10527:2	54	E.[+114.043]C[+57.021]AK[+145.020]AFTQSSR.L		.[114], C[+57], K[+145]	707.815	2	1414.62	1414.62	0	2.1	472	NRagged	259.7	72.8	72.8	5.72	4	>sp|Q9P0L1|ZKSC7_HUMAN Zinc finger protein with KRAB and SCAN domains 7 OS=Homo sapiens GN=ZKSCAN7 PE=1 SV=2	19317	Cmpd 10441, +MS2(707.8152), 31.4eV, 35.6 min #14540	0	35.5557
20191029_0min_chimo	09477:2	54	E.[+57.021]C[+57.021]AK[+145.020]AFTQSSR.L		.[57], C[+57], K[+145]	679.304	2	1357.6	1357.6	0	1.7	472	NRagged	274	61.8	61.8	5.42	4	>sp|Q9P0L1|ZKSC7_HUMAN Zinc finger protein with KRAB and SCAN domains 7 OS=Homo sapiens GN=ZKSCAN7 PE=1 SV=2	19317	Cmpd 9401, +MS2(679.3042), 30.3eV, 34.2 min #13457	0	34.211
20191029_0min_chimo	11473:2	55	M.PEPTK[+145.020]SAPAPK.K		K[+145]	634.323	2	1267.64	1267.63	0	2.3	2	Specific	215	146.2	140.1	4.48	2	>sp|P58876|H2B1D_HUMAN Histone H2B type 1-D OS=Homo sapiens GN=HIST1H2BD PE=1 SV=2	7139	Cmpd 11375, +MS2(634.3227), 28.5eV, 36.7 min #15498	0	36.6765
20191029_0min_chimo	11820:2	55	M.[+57.021]PEPTK[+145.020]SAPAPK.K		.[57], K[+145]	662.834	2	1324.66	1324.66	0	2.7	2	Specific	232.4	107.8	79.5	5.36	2	>sp|P58876|H2B1D_HUMAN Histone H2B type 1-D OS=Homo sapiens GN=HIST1H2BD PE=1 SV=2	7139	Cmpd 11714, +MS2(662.8337), 29.6eV, 37.1 min #15847	0	37.0908
20191029_0min_chimo	11862:2	55	M.[+57.021]PEPTK[+145.020]SAPAPK.K		.[57], K[+145]	662.833	2	1324.66	1324.66	0	2.2	2	Specific	293.3	134	105.7	7.48	2	>sp|P58876|H2B1D_HUMAN Histone H2B type 1-D OS=Homo sapiens GN=HIST1H2BD PE=1 SV=2	7139	Cmpd 11754, +MS2(662.8334), 29.6eV, 37.1 min #15888	0	37.1388
20191029_0min_chimo	27614:2	56	K.TGAELVTC[+57.021]GSVLK.L		C[+57]	667.853	2	1334.7	1334.7	0	0.4	31	Specific	115.8	86.5	86.5	3.48	2	>sp|Q9HCN8|SDF2L_HUMAN Stromal cell-derived factor 2-like protein 1 OS=Homo sapiens GN=SDF2L1 PE=1 SV=2	18410	Cmpd 27292, +MS2(667.8531), 25.2eV, 56.5 min #31937	0	56.477
20191029_0min_chimo	28232:2	56	K.[+57.021]TGAELVTC[+57.021]GSVLK.L		.[57], C[+57]	696.363	2	1391.72	1391.72	0	-0.6	31	Specific	198.6	124.9	124.9	4.61	2	>sp|Q9HCN8|SDF2L_HUMAN Stromal cell-derived factor 2-like protein 1 OS=Homo sapiens GN=SDF2L1 PE=1 SV=2	18410	Cmpd 27904, +MS2(696.3632), 26.1eV, 57.3 min #32572	0	57.2793
20191029_0min_chimo	27564:2	56	K.TGAELVTC[+57.021]GSVLK.L		C[+57]	667.853	2	1334.7	1334.7	0	0.8	31	Specific	232.4	113.5	113.5	5.66	2	>sp|Q9HCN8|SDF2L_HUMAN Stromal cell-derived factor 2-like protein 1 OS=Homo sapiens GN=SDF2L1 PE=1 SV=2	18410	Cmpd 27242, +MS2(667.8534), 29.8eV, 56.4 min #31886	0	56.4242
20191029_0min_chimo	27549:2	56	K.TGAELVTC[+57.021]GSVLK.L		C[+57]	667.853	2	1334.7	1334.7	0	0.7	31	Specific	298	146.2	146.2	7.9	2	>sp|Q9HCN8|SDF2L_HUMAN Stromal cell-derived factor 2-like protein 1 OS=Homo sapiens GN=SDF2L1 PE=1 SV=2	18410	Cmpd 27227, +MS2(667.8533), 29.8eV, 56.4 min #31870	0	56.4098
20191029_0min_chimo	30226:2	57	G.SEDIVVGC[+57.021]GGFVK.S		C[+57]	683.839	2	1366.67	1366.67	0	1.9	32	NRagged	179.1	63.1	63.1	4.09	4	>sp|P69849|NOMO3_HUMAN Nodal modulator 3 OS=Homo sapiens GN=NOMO3 PE=3 SV=2	7464	Cmpd 29872, +MS2(683.8385), 30.4eV, 59.8 min #34615	0	59.8172
20191029_0min_chimo	30810:2	57	G.[+57.021]SEDIVVGC[+57.021]GGFVK.S		.[57], C[+57]	712.349	2	1423.69	1423.69	0	1.2	32	NRagged	188.9	3.9	3.9	3.72	4	>sp|P69849|NOMO3_HUMAN Nodal modulator 3 OS=Homo sapiens GN=NOMO3 PE=3 SV=2	7464	Cmpd 30450, +MS2(712.3488), 31.6eV, 60.5 min #35210	0	60.5318
20191029_0min_chimo	30167:2	57	G.SEDIVVGC[+57.021]GGFVK.S		C[+57]	683.837	2	1366.67	1366.67	0	-0.1	32	NRagged	239.2	128	128	6.14	4	>sp|P69849|NOMO3_HUMAN Nodal modulator 3 OS=Homo sapiens GN=NOMO3 PE=3 SV=2	7464	Cmpd 29815, +MS2(683.8371), 30.4eV, 59.8 min #34556	0	59.7532
20191029_0min_chimo	30765:2	57	G.[+57.021]SEDIVVGC[+57.021]GGFVK.S		.[57], C[+57]	712.348	2	1423.69	1423.69	0	-0.2	32	NRagged	288.7	15.2	15.2	6.33	4	>sp|P69849|NOMO3_HUMAN Nodal modulator 3 OS=Homo sapiens GN=NOMO3 PE=3 SV=2	7464	Cmpd 30405, +MS2(712.3478), 31.6eV, 60.5 min #35164	0	60.4803
20191029_0min_chimo	38887:2	58	A.Q[-17.027]IDLN[+0.984]ITC[+57.021]R.F		C[+57], N[+1], Q[-17]	558.771	2	1116.53	1116.54	0	-0.9	21	NRagged	129.6	70.8	70.8	2.34	6	>sp|P16070|CD44_HUMAN CD44 antigen OS=Homo sapiens GN=CD44 PE=1 SV=3	5007	Cmpd 38387, +MS2(558.7708), 25.5eV, 71.4 min #43540	0	71.3832
20191029_0min_chimo	38943:2	58	A.Q[-17.027]IDLN[+0.984]ITC[+57.021]R.F		C[+57], N[+1], Q[-17]	558.771	2	1116.54	1116.54	0	-0.2	21	NRagged	132.2	61.7	61.7	2.63	6	>sp|P16070|CD44_HUMAN CD44 antigen OS=Homo sapiens GN=CD44 PE=1 SV=3	5007	Cmpd 38439, +MS2(558.7712), 21.8eV, 71.5 min #43593	0	71.438
20191029_0min_chimo	38840:2	58	A.Q[-17.027]IDLN[+0.984]ITC[+57.021]R.F		C[+57], N[+1], Q[-17]	558.77	2	1116.53	1116.54	0	-3	21	NRagged	263.5	121.6	121.6	5.48	6	>sp|P16070|CD44_HUMAN CD44 antigen OS=Homo sapiens GN=CD44 PE=1 SV=3	5007	Cmpd 38342, +MS2(558.7697), 25.5eV, 71.3 min #43493	0	71.3233
20191029_0min_chimo	38761:2	58	A.Q[-17.027]IDLN[+0.984]ITC[+57.021]R.F		C[+57], N[+1], Q[-17]	558.771	2	1116.54	1116.54	0	-0.6	21	NRagged	277.1	94.6	94.6	5.52	6	>sp|P16070|CD44_HUMAN CD44 antigen OS=Homo sapiens GN=CD44 PE=1 SV=3	5007	Cmpd 38265, +MS2(558.7710), 25.5eV, 71.2 min #43413	0	71.2212
20191029_0min_chimo	38723:2	58	A.Q[-17.027]IDLN[+0.984]ITC[+57.021]R.F		C[+57], N[+1], Q[-17]	558.77	2	1116.53	1116.54	0	-2.2	21	NRagged	305.4	185.3	185.3	6.02	6	>sp|P16070|CD44_HUMAN CD44 antigen OS=Homo sapiens GN=CD44 PE=1 SV=3	5007	Cmpd 38227, +MS2(558.7701), 25.5eV, 71.2 min #43374	0	71.1743
20191029_0min_chimo	38796:2	58	A.Q[-17.027]IDLN[+0.984]ITC[+57.021]R.F		C[+57], N[+1], Q[-17]	558.771	2	1116.53	1116.54	0	-1.1	21	NRagged	322	170.6	170.6	7.57	6	>sp|P16070|CD44_HUMAN CD44 antigen OS=Homo sapiens GN=CD44 PE=1 SV=3	5007	Cmpd 38298, +MS2(558.7707), 25.5eV, 71.3 min #43447	0	71.2657
20191029_0min_chimo	30496:2	58	K.ALSIGFETC[+57.021]R.Y		C[+57]	577.287	2	1153.57	1153.57	0	-0.5	69	Specific	212.8	125.9	125.9	4.16	6	>sp|P16070|CD44_HUMAN CD44 antigen OS=Homo sapiens GN=CD44 PE=1 SV=3	5007	Cmpd 30136, +MS2(577.2869), 22.3eV, 60.2 min #34888	0	60.1618
20191029_0min_chimo	18100:3	59	K.DAHSQGEVVSC[+57.021]LEK.G		C[+57]	520.245	3	1558.72	1558.72	0	2	259	Specific	87	60.7	60.7	2.93	5	>sp|Q92896|GSLG1_HUMAN Golgi apparatus protein 1 OS=Homo sapiens GN=GLG1 PE=1 SV=2	15149	Cmpd 17894, +MS2(520.2448), 20.6eV, 44.7 min #22216	0	44.6648
20191029_0min_chimo	24399:2	59	R.ALNEAC[+57.021]ESVIQTAC[+57.021]K.H		C[+57]*2	847.399	2	1693.79	1693.79	0	1.6	502	Specific	305.3	238.8	238.8	8.03	5	>sp|Q92896|GSLG1_HUMAN Golgi apparatus protein 1 OS=Homo sapiens GN=GLG1 PE=1 SV=2	15149	Cmpd 24111, +MS2(847.3991), 30.8eV, 52.4 min #28639	0	52.4365
20191029_0min_chimo	10463:2	59	R.LSSDC[+57.021]EDQIR.I		C[+57]	611.773	2	1222.54	1222.54	0	0.7	980	Specific	187.2	167.9	167.9	3.91	5	>sp|Q92896|GSLG1_HUMAN Golgi apparatus protein 1 OS=Homo sapiens GN=GLG1 PE=1 SV=2	15149	Cmpd 10377, +MS2(611.7725), 23.4eV, 35.5 min #14474	0	35.468
20191029_0min_chimo	12995:2	60	R.[+57.021]C[+57.021]GSVLVR.L		.[57], C[+57]	424.226	2	847.446	847.445	0	0.1	188	Specific	138.1	68.3	68.3	2.07	9	>sp|P15880|RS2_HUMAN 40S ribosomal protein S2 OS=Homo sapiens GN=RPS2 PE=1 SV=2	4993	Cmpd 12873, +MS2(424.2264), 17.4eV, 38.5 min #17043	0	38.5268
20191029_0min_chimo	10792:2	60	R.C[+57.021]GSVLVR.L		C[+57]	395.716	2	790.424	790.424	0	0.1	188	Specific	179.8	89.4	89.4	2.61	9	>sp|P15880|RS2_HUMAN 40S ribosomal protein S2 OS=Homo sapiens GN=RPS2 PE=1 SV=2	4993	Cmpd 10706, +MS2(395.7157), 16.4eV, 35.9 min #14812	0	35.866
20191029_0min_chimo	13134:2	60	R.[+57.021]C[+57.021]GSVLVR.L		.[57], C[+57]	424.227	2	847.446	847.445	0	0.3	188	Specific	218.9	123	123	3.87	9	>sp|P15880|RS2_HUMAN 40S ribosomal protein S2 OS=Homo sapiens GN=RPS2 PE=1 SV=2	4993	Cmpd 13010, +MS2(424.2265), 20.2eV, 38.7 min #17186	0	38.7033
20191029_0min_chimo	10384:2	60	A.GIDDC[+57.021]YTSAR.G		C[+57]	579.249	2	1157.49	1157.49	0	1.2	218	NRagged	53.1	8.7	8.7	2.06	9	>sp|P15880|RS2_HUMAN 40S ribosomal protein S2 OS=Homo sapiens GN=RPS2 PE=1 SV=2	4993	Cmpd 10298, +MS2(579.2489), 26.3eV, 35.4 min #14393	0	35.3722
20191029_0min_chimo	10361:2	60	A.GIDDC[+57.021]YTSAR.G		C[+57]	579.248	2	1157.49	1157.49	0	-0.7	218	NRagged	126.1	19.4	19.4	2.12	9	>sp|P15880|RS2_HUMAN 40S ribosomal protein S2 OS=Homo sapiens GN=RPS2 PE=1 SV=2	4993	Cmpd 10275, +MS2(579.2478), 26.3eV, 35.4 min #14369	0	35.333
20191029_0min_chimo	12884:2	60	A.GIDDC[+57.021]YTSAR.G		C[+57]	579.251	2	1157.49	1157.49	0	4.3	218	NRagged	176.6	20	20	2.12	9	>sp|P15880|RS2_HUMAN 40S ribosomal protein S2 OS=Homo sapiens GN=RPS2 PE=1 SV=2	4993	Cmpd 12762, +MS2(579.2507), 26.3eV, 38.4 min #16929	0	38.3872
20191029_0min_chimo	09645:2	60	G.IDDC[+57.021]YTSAR.G		C[+57]	550.738	2	1100.47	1100.47	0	0.5	219	NRagged	168.1	95.8	95.8	3.68	9	>sp|P15880|RS2_HUMAN 40S ribosomal protein S2 OS=Homo sapiens GN=RPS2 PE=1 SV=2	4993	Cmpd 9567, +MS2(550.7377), 25.2eV, 34.4 min #13633	0	34.4317
20191029_0min_chimo	09669:2	60	G.IDDC[+57.021]YTSAR.G		C[+57]	550.739	2	1100.47	1100.47	0	2.3	219	NRagged	189.5	102.9	102.9	3.68	9	>sp|P15880|RS2_HUMAN 40S ribosomal protein S2 OS=Homo sapiens GN=RPS2 PE=1 SV=2	4993	Cmpd 9591, +MS2(550.7388), 25.2eV, 34.5 min #13658	0	34.4715
20191029_0min_chimo	21694:2	60	R.GC[+57.021]TATLGNFAK.A		C[+57]	570.279	2	1139.55	1139.55	0	-0.3	228	Specific	168.5	63.9	63.9	3.47	9	>sp|P15880|RS2_HUMAN 40S ribosomal protein S2 OS=Homo sapiens GN=RPS2 PE=1 SV=2	4993	Cmpd 21442, +MS2(570.2792), 26.0eV, 49.0 min #25871	0	49.0298
20191029_0min_chimo	21658:2	60	R.GC[+57.021]TATLGNFAK.A		C[+57]	570.279	2	1139.55	1139.55	0	-0.3	228	Specific	193.1	66.7	66.7	3.92	9	>sp|P15880|RS2_HUMAN 40S ribosomal protein S2 OS=Homo sapiens GN=RPS2 PE=1 SV=2	4993	Cmpd 21406, +MS2(570.2792), 26.0eV, 49.0 min #25834	0	48.9838
20191029_0min_chimo	28010:2	60	R.[+114.043]GC[+57.021]TATLGNFAK.A		.[114], C[+57]	627.298	2	1253.59	1253.59	0	-3.9	228	Specific	272.3	152.1	152.1	5.68	9	>sp|P15880|RS2_HUMAN 40S ribosomal protein S2 OS=Homo sapiens GN=RPS2 PE=1 SV=2	4993	Cmpd 27684, +MS2(627.2983), 23.9eV, 57.0 min #32341	0	56.9678
20191029_0min_chimo	13571:2	61	R.TVEAC[+57.021]PVVR.V		C[+57]	515.772	2	1030.54	1030.54	0	1.6	1213	Specific	135.9	81.2	81.2	2.08	10	>sp|P11717|MPRI_HUMAN Cation-independent mannose-6-phosphate receptor OS=Homo sapiens GN=IGF2R PE=1 SV=3	4762	Cmpd 13445, +MS2(515.7720), 23.8eV, 39.2 min #17634	0	39.2307
20191029_0min_chimo	09686:2	61	R.[+57.021]FTC[+57.021]SESQVNSR.P		.[57], C[+57]	686.302	2	1371.6	1371.6	0	0.9	1474	Specific	182.6	116.4	116.4	3.91	10	>sp|P11717|MPRI_HUMAN Cation-independent mannose-6-phosphate receptor OS=Homo sapiens GN=IGF2R PE=1 SV=3	4762	Cmpd 9608, +MS2(686.3021), 25.8eV, 34.5 min #13675	0	34.4803
20191029_0min_chimo	08494:2	61	R.FTC[+57.021]SESQVNSR.P		C[+57]	657.792	2	1314.58	1314.57	0	2.4	1474	Specific	186.6	151.7	151.7	3.38	10	>sp|P11717|MPRI_HUMAN Cation-independent mannose-6-phosphate receptor OS=Homo sapiens GN=IGF2R PE=1 SV=3	4762	Cmpd 8422, +MS2(657.7924), 29.4eV, 32.7 min #12397	0	32.6833
20191029_0min_chimo	09711:2	61	R.[+57.021]FTC[+57.021]SESQVNSR.P		.[57], C[+57]	686.303	2	1371.6	1371.6	0	2.4	1474	Specific	204.3	100.2	100.2	3.53	10	>sp|P11717|MPRI_HUMAN Cation-independent mannose-6-phosphate receptor OS=Homo sapiens GN=IGF2R PE=1 SV=3	4762	Cmpd 9633, +MS2(686.3032), 30.5eV, 34.5 min #13702	0	34.5255
20191029_0min_chimo	08469:2	61	R.FTC[+57.021]SESQVNSR.P		C[+57]	657.792	2	1314.58	1314.57	0	1.9	1474	Specific	265.8	198.7	198.7	4.7	10	>sp|P11717|MPRI_HUMAN Cation-independent mannose-6-phosphate receptor OS=Homo sapiens GN=IGF2R PE=1 SV=3	4762	Cmpd 8397, +MS2(657.7920), 29.4eV, 32.7 min #12370	0	32.6465
20191029_0min_chimo	08459:2	61	R.FTC[+57.021]SESQVNSR.P		C[+57]	657.792	2	1314.58	1314.57	0	1.1	1474	Specific	313.1	251.7	251.7	7.07	10	>sp|P11717|MPRI_HUMAN Cation-independent mannose-6-phosphate receptor OS=Homo sapiens GN=IGF2R PE=1 SV=3	4762	Cmpd 8387, +MS2(657.7915), 29.4eV, 32.6 min #12359	0	32.6348
20191029_0min_chimo	08400:2	61	V.[+57.021]YK[+145.020]DGSPC[+57.021]PSK.S		.[57], C[+57], K[+145]	670.786	2	1340.57	1340.56	0	3.1	1592	NRagged	101.8	93.7	23.9	3.23	10	>sp|P11717|MPRI_HUMAN Cation-independent mannose-6-phosphate receptor OS=Homo sapiens GN=IGF2R PE=1 SV=3	4762	Cmpd 8328, +MS2(670.7862), 25.3eV, 32.5 min #12294	0	32.5288
20191029_0min_chimo	23310:2	62	T.AFDFC[+57.021]QASEGK.R		C[+57]	630.271	2	1259.54	1259.54	0	-0.7	80	NRagged	148.5	46.6	46.6	2.8	6	>sp|Q99805|TM9S2_HUMAN Transmembrane 9 superfamily member 2 OS=Homo sapiens GN=TM9SF2 PE=1 SV=1	16658	Cmpd 23032, +MS2(630.2713), 28.3eV, 51.1 min #27524	0	51.0782
20191029_0min_chimo	23094:2	62	T.[+57.021]AFDFC[+57.021]QASEGK.R		.[57], C[+57]	658.783	2	1316.56	1316.56	0	0.7	80	NRagged	164.9	92.1	92.1	3.54	6	>sp|Q99805|TM9S2_HUMAN Transmembrane 9 superfamily member 2 OS=Homo sapiens GN=TM9SF2 PE=1 SV=1	16658	Cmpd 22820, +MS2(658.7829), 29.5eV, 50.8 min #27305	0	50.811
20191029_0min_chimo	23054:2	62	T.[+57.021]AFDFC[+57.021]QASEGK.R		.[57], C[+57]	658.783	2	1316.56	1316.56	0	1.5	80	NRagged	184.2	102.3	102.3	3.58	6	>sp|Q99805|TM9S2_HUMAN Transmembrane 9 superfamily member 2 OS=Homo sapiens GN=TM9SF2 PE=1 SV=1	16658	Cmpd 22780, +MS2(658.7834), 29.5eV, 50.8 min #27264	0	50.7627
20191029_0min_chimo	23430:2	62	T.AFDFC[+57.021]QASEGK.R		C[+57]	630.272	2	1259.54	1259.54	0	0.1	80	NRagged	186.5	115.4	115.4	4.04	6	>sp|Q99805|TM9S2_HUMAN Transmembrane 9 superfamily member 2 OS=Homo sapiens GN=TM9SF2 PE=1 SV=1	16658	Cmpd 23152, +MS2(630.2718), 28.3eV, 51.2 min #27647	0	51.2232
20191029_0min_chimo	23342:2	62	T.AFDFC[+57.021]QASEGK.R		C[+57]	630.272	2	1259.54	1259.54	0	0.2	80	NRagged	257.5	191.4	191.4	6.08	6	>sp|Q99805|TM9S2_HUMAN Transmembrane 9 superfamily member 2 OS=Homo sapiens GN=TM9SF2 PE=1 SV=1	16658	Cmpd 23064, +MS2(630.2718), 28.3eV, 51.1 min #27557	0	51.1225
20191029_0min_chimo	23390:2	62	T.AFDFC[+57.021]QASEGK.R		C[+57]	630.273	2	1259.54	1259.54	0	1.6	80	NRagged	315	184.1	184.1	6.79	6	>sp|Q99805|TM9S2_HUMAN Transmembrane 9 superfamily member 2 OS=Homo sapiens GN=TM9SF2 PE=1 SV=1	16658	Cmpd 23112, +MS2(630.2727), 28.3eV, 51.2 min #27606	0	51.175
20191029_0min_chimo	21006:3	62	K.DAC[+57.021]VISSDFHER.D		C[+57]	479.215	3	1435.63	1435.63	0	2.4	192	Specific	193.6	108.2	108.2	3.71	6	>sp|Q99805|TM9S2_HUMAN Transmembrane 9 superfamily member 2 OS=Homo sapiens GN=TM9SF2 PE=1 SV=1	16658	Cmpd 20760, +MS2(479.2150), 19.2eV, 48.2 min #25165	0	48.1685
20191029_0min_chimo	21035:3	62	K.DAC[+57.021]VISSDFHER.D		C[+57]	479.214	3	1435.63	1435.63	0	0.8	192	Specific	203.1	143.4	143.4	4.14	6	>sp|Q99805|TM9S2_HUMAN Transmembrane 9 superfamily member 2 OS=Homo sapiens GN=TM9SF2 PE=1 SV=1	16658	Cmpd 20789, +MS2(479.2142), 19.2eV, 48.2 min #25196	0	48.2173
20191029_0min_chimo	21182:2	63	T.SN[+0.984]ISK[+145.020]PGTLER.G		K[+145], N[+1]	674.333	2	1347.66	1347.66	0	1.5	139	NRagged	85.1	3.9	3.9	2.17	5	>sp|Q9UBG0|MRC2_HUMAN C-type mannose receptor 2 OS=Homo sapiens GN=MRC2 PE=1 SV=2	19519	Cmpd 20934, +MS2(674.3333), 30.1eV, 48.4 min #25345	0	48.383
20191029_0min_chimo	34831:2	63	R.DC[+57.021]SIALPYVC[+57.021]K.K		C[+57]*2	663.314	2	1325.62	1325.62	0	-1.3	350	Specific	139.2	73.1	73.1	2.81	5	>sp|Q9UBG0|MRC2_HUMAN C-type mannose receptor 2 OS=Homo sapiens GN=MRC2 PE=1 SV=2	19519	Cmpd 34425, +MS2(663.3142), 25.0eV, 65.8 min #39360	0	65.8132
20191029_0min_chimo	35412:2	63	S.[+57.021]LEDC[+57.021]VTIWGPEGR.W		.[57], C[+57]	794.878	2	1588.75	1588.74	0	4	478	NRagged	148.7	114.3	114.3	3.55	5	>sp|Q9UBG0|MRC2_HUMAN C-type mannose receptor 2 OS=Homo sapiens GN=MRC2 PE=1 SV=2	19519	Cmpd 35000, +MS2(794.8780), 29.2eV, 66.6 min #39962	0	66.5922
20191029_0min_chimo	34850:2	63	S.LEDC[+57.021]VTIWGPEGR.W		C[+57]	766.368	2	1531.73	1531.72	0	5.2	478	NRagged	211.7	114.4	114.4	3.4	5	>sp|Q9UBG0|MRC2_HUMAN C-type mannose receptor 2 OS=Homo sapiens GN=MRC2 PE=1 SV=2	19519	Cmpd 34442, +MS2(766.3681), 28.4eV, 65.8 min #39377	0	65.8222
20191029_0min_chimo	34816:2	63	S.LEDC[+57.021]VTIWGPEGR.W		C[+57]	766.368	2	1531.73	1531.72	0	5.2	478	NRagged	227.1	125.3	125.3	4.57	5	>sp|Q9UBG0|MRC2_HUMAN C-type mannose receptor 2 OS=Homo sapiens GN=MRC2 PE=1 SV=2	19519	Cmpd 34410, +MS2(766.3681), 33.7eV, 65.8 min #39345	0	65.8053
20191029_0min_chimo	34854:2	63	S.LEDC[+57.021]VTIWGPEGR.W		C[+57]	766.367	2	1531.73	1531.72	0	4	478	NRagged	235.5	126.9	126.9	4.8	5	>sp|Q9UBG0|MRC2_HUMAN C-type mannose receptor 2 OS=Homo sapiens GN=MRC2 PE=1 SV=2	19519	Cmpd 34446, +MS2(766.3672), 33.7eV, 65.9 min #39382	0	65.8515
20191029_0min_chimo	35371:2	63	S.[+57.021]LEDC[+57.021]VTIWGPEGR.W		.[57], C[+57]	794.878	2	1588.75	1588.74	0	4.1	478	NRagged	265.2	207.1	207.1	6.04	5	>sp|Q9UBG0|MRC2_HUMAN C-type mannose receptor 2 OS=Homo sapiens GN=MRC2 PE=1 SV=2	19519	Cmpd 34961, +MS2(794.8781), 29.2eV, 66.6 min #39922	0	66.5442
[truncated: 23,944 more rows]

## Sheet: Trypsin
Cell line	Enzyme	Acc#	TM	m/z	z	ppm	Prev AA	Peptide	Next AA	Protein modifications	RT	m/z_RT_Start_Score_Expect	Fraction	MSMS Info	Start	End	Score	Expect	Protein MW	Protein Name	Labelled Peptide	Labelled Position in Protein	Sample ID
[truncated: 4,344 more rows]

[truncated: 2 more sheets: Cymotrypsin, Control_unlabelled]
