# Supplementary material for: Partial proteolysis improves the identification of the extracellular segments of transmembrane proteins by surface biotinylation
Source: Sci Rep. 2020 Jun 1;10:8880. doi: 10.1038/s41598-020-65831-2 (PMC7264363; doi:10.1038/s41598-020-65831-2)
Supplement: Supplementary file 3 — Supplementary Table 2 [file 41598_2020_65831_MOESM3_ESM.xlsx]

## Sheet: NPC
UniProt AC	Position	#Labels	Topology verification
O00241	29	19	Extracellular
O00241	125	18	Extracellular
O14672	284	20	Extracellular
O14672	446	6	Extracellular
O15031	1165	4	Unknown
O15427	253	10	Unknown
O15427	254	37	Unknown
P01730	160	4	Extracellular
P01730	161	6	Extracellular
P01730	259	9	Extracellular
P01889	170	4	Extracellular
P01889	210	7	Extracellular
P01889	219	12	Extracellular
P01889	292	141	Extracellular
P01891	219	12	Extracellular
P01891	292	92	Extracellular
P01893	170	4	Extracellular
P01893	219	12	Extracellular
P02786	193	57	Extracellular
P02786	205	15	Extracellular
P02786	259	3	Extracellular
P02786	260	10	Extracellular
P02786	261	21	Extracellular
P02786	371	14	Extracellular
P02786	439	4	Extracellular
P02786	531	3	Extracellular
P02786	585	11	Extracellular
P02786	665	9	Extracellular
P02786	693	32	Extracellular
P04439	219	12	Extracellular
P04439	292	141	Extracellular
P04843	25	18	Unknown
P05141	22	10	Unknown
P05141	23	10	Unknown
P05556	93	3	Extracellular
P05556	107	3	Extracellular
P05556	238	14	Extracellular
P05556	438	13	Extracellular
P08069	30	10	Extracellular
P08575	324	31	Extracellular
P08575	383	12	Extracellular
P08575	535	16	Extracellular
P10321	219	12	Extracellular
P11279	57	4	Extracellular
P11279	247	6	Extracellular
P12235	22	10	Unknown
P12235	23	10	Unknown
P12236	22	10	Unknown
P12236	23	10	Unknown
P13612	425	4	Extracellular
P13612	526	9	Extracellular
P13612	592	40	Extracellular
P13747	204	3	Extracellular
P13747	207	3	Extracellular
P13747	216	12	Extracellular
P15260	115	3	Extracellular
P16070	158	4	Extracellular
P17813	26	3	Unknown
P19397	166	6	Unknown
P20701	277	8	Extracellular
P30511	216	12	Extracellular
P32942	437	5	Unknown
P35613	174	5	Extracellular
P35613	178	3	Extracellular
P35613	179	133	Extracellular
P35613	305	11	Extracellular
P35613	306	7	Extracellular
P35613	307	83	Extracellular
P48960	242	12	Extracellular
P48960	519	15	Unknown
P54709	182	90	Unknown
P54709	244	8	Extracellular
P78324	30	66	Unknown
P78324	31	3	Unknown
P78324	126	18	Unknown
Q08722	104	6	Unknown
Q13740	403	3	Unknown
Q13740	419	16	Unknown
Q13740	423	22	Unknown
Q8IUW5	24	33	Unknown
Q8TDQ1	20	15	Extracellular
Q8TDQ1	67	7	Extracellular
Q8WTV0	80	4	Extracellular
Q92854	556	16	Extracellular
Q92854	567	3	Extracellular
Q92854	615	20	Extracellular
Q93033	691	3	Unknown
Q969V5	192	3	Unknown
Q99808	2	3	Unknown
Q9BY67	187	3	Unknown
Q9H0C2	34	10	Unknown
Q9H0C2	35	10	Unknown
Q9NPH3	338	6	Extracellular
Q9NPY3	65	11	Unknown
Q9NPY3	66	8	Unknown
Q9NPY3	139	4	Unknown
Q9UHX3	245	12	Extracellular

## Sheet: 10 min chy pre-digested
UniProt AC	Position	#Labels	Topology verification
O00241	29	22	Extracellular
O00241	80	3	Extracellular
O00241	125	16	Extracellular
O14672	284	17	Extracellular
O14672	446	5	Extracellular
O14672	447	3	Extracellular
O15031	1165	3	Unknown
O15427	253	19	Unknown
O15427	254	32	Unknown
P01730	160	8	Extracellular
P01730	161	4	Extracellular
P01730	259	9	Extracellular
P01889	206	4	Extracellular
P01889	210	3	Extracellular
P01889	219	14	Extracellular
P01889	292	146	Extracellular
P01891	200	3	Extracellular
P01891	219	14	Extracellular
P01891	292	123	Extracellular
P01893	200	3	Extracellular
P01893	219	14	Extracellular
P02786	193	56	Extracellular
P02786	205	25	Extracellular
P02786	260	6	Extracellular
P02786	261	14	Extracellular
P02786	371	38	Extracellular
P02786	374	3	Extracellular
P02786	439	8	Extracellular
P02786	531	3	Extracellular
P02786	585	11	Extracellular
P02786	665	9	Extracellular
P02786	693	29	Extracellular
P04439	200	3	Extracellular
P04439	219	14	Extracellular
P04439	292	146	Extracellular
P04843	25	23	Unknown
P05141	22	6	Unknown
P05141	23	7	Unknown
P05556	92	3	Extracellular
P05556	107	3	Extracellular
P05556	238	23	Extracellular
P05556	438	14	Extracellular
P08069	30	7	Extracellular
P08195	416	13	Extracellular
P08575	324	36	Extracellular
P08575	383	13	Extracellular
P08575	535	15	Extracellular
P10321	200	3	Extracellular
P10321	219	14	Extracellular
P11279	57	4	Extracellular
P11279	247	9	Extracellular
P11717	511	3	Unknown
P12235	22	6	Unknown
P12235	23	7	Unknown
P12236	22	6	Unknown
P12236	23	7	Unknown
P13612	234	4	Extracellular
P13612	592	67	Extracellular
P13747	204	4	Extracellular
P13747	207	4	Extracellular
P13747	216	14	Extracellular
P17813	26	4	Unknown
P19397	166	12	Unknown
P20701	277	13	Extracellular
P27824	210	3	Extracellular
P30511	197	3	Extracellular
P30511	216	14	Extracellular
P32942	437	5	Unknown
P35613	174	9	Extracellular
P35613	178	5	Extracellular
P35613	179	147	Extracellular
P35613	187	4	Extracellular
P35613	228	3	Extracellular
P35613	243	4	Extracellular
P35613	305	12	Extracellular
P35613	306	5	Extracellular
P35613	307	78	Extracellular
P48960	107	3	Extracellular
P48960	242	15	Extracellular
P48960	280	4	Unknown
P48960	288	6	Unknown
P48960	519	19	Unknown
P54709	182	89	Unknown
P54709	244	14	Extracellular
P54709	259	4	Unknown
P78324	30	63	Unknown
P78324	81	3	Unknown
P78324	126	16	Unknown
Q08722	104	8	Unknown
Q13740	403	3	Unknown
Q13740	419	14	Unknown
Q13740	423	16	Unknown
Q15758	165	6	Unknown
Q8TDQ1	20	25	Extracellular
Q8WTV0	80	6	Extracellular
Q92854	556	21	Extracellular
Q92854	615	19	Extracellular
Q9H0C2	34	6	Unknown
Q9H0C2	35	7	Unknown
Q9NPY3	65	6	Unknown
Q9NPY3	66	4	Unknown
Q9P1W8	79	3	Extracellular
Q9UHX3	110	3	Extracellular
Q9UHX3	245	15	Extracellular
Q9UHX3	283	4	Unknown

## Sheet: 20 min chy pre-digested
UniProt AC	Position	#Labels	Topology verification
O00241	29	24	Extracellular
O00241	125	13	Extracellular
O14672	284	15	Extracellular
O14672	446	8	Extracellular
O15427	253	24	Unknown
O15427	254	33	Unknown
P01730	259	3	Extracellular
P01889	219	9	Extracellular
P01889	292	130	Extracellular
P01891	200	3	Extracellular
P01891	219	9	Extracellular
P01891	292	115	Extracellular
P01893	200	3	Extracellular
P01893	219	9	Extracellular
P02786	193	56	Extracellular
P02786	205	14	Extracellular
P02786	260	4	Extracellular
P02786	261	4	Extracellular
P02786	371	7	Extracellular
P02786	439	7	Extracellular
P02786	531	5	Extracellular
P02786	585	6	Extracellular
P02786	665	9	Extracellular
P02786	693	35	Extracellular
P04439	200	3	Extracellular
P04439	219	9	Extracellular
P04439	292	130	Extracellular
P04843	25	29	Unknown
P05141	22	7	Unknown
P05141	23	9	Unknown
P05556	107	4	Extracellular
P05556	238	19	Extracellular
P05556	438	7	Extracellular
P08069	30	14	Extracellular
P08195	592	4	Extracellular
P08575	324	30	Extracellular
P08575	383	20	Extracellular
P08575	535	24	Extracellular
P10321	200	3	Extracellular
P10321	219	9	Extracellular
P11279	57	5	Extracellular
P11279	247	16	Extracellular
P12235	22	7	Unknown
P12235	23	9	Unknown
P12236	22	7	Unknown
P12236	23	9	Unknown
P13612	234	4	Extracellular
P13612	526	5	Extracellular
P13612	592	93	Extracellular
P13747	207	4	Extracellular
P13747	216	9	Extracellular
P17813	26	5	Unknown
P19397	166	11	Unknown
P20701	277	7	Extracellular
P20701	869	3	Extracellular
P27824	210	3	Extracellular
P30511	197	3	Extracellular
P30511	216	9	Extracellular
P35613	174	9	Extracellular
P35613	177	3	Extracellular
P35613	178	9	Extracellular
P35613	179	159	Extracellular
P35613	305	7	Extracellular
P35613	306	4	Extracellular
P35613	307	81	Extracellular
P48060	22	3	Extracellular
P48960	107	5	Extracellular
P48960	242	8	Extracellular
P48960	280	5	Unknown
P48960	288	3	Unknown
P48960	519	17	Unknown
P54709	182	114	Unknown
P54709	244	9	Extracellular
P78324	30	73	Unknown
P78324	126	13	Unknown
P98161	1912	7	Unknown
Q08722	104	10	Unknown
Q13740	419	19	Unknown
Q13740	423	17	Unknown
Q15758	165	3	Unknown
Q8NBI5	64	4	Unknown
Q8TDQ1	20	31	Extracellular
Q8WTV0	56	4	Extracellular
Q8WTV0	80	3	Extracellular
Q92854	556	16	Extracellular
Q92854	615	29	Extracellular
Q9H0C2	34	7	Unknown
Q9H0C2	35	9	Unknown
Q9UHX3	110	5	Extracellular
Q9UHX3	245	8	Extracellular
Q9UHX3	283	5	Unknown

## Sheet: NPT
UniProt AC	Position	#Labels	Topology verification
A6NGU5	127	3	Extracellular
O00241	29	8	Extracellular
O00241	125	4	Extracellular
O14672	284	6	Extracellular
O14672	446	4	Extracellular
O15031	1165	6	Unknown
O15427	253	3	Unknown
O15427	254	24	Unknown
P01730	230	3	Extracellular
P01889	142	5	Extracellular
P01889	145	8	Extracellular
P01889	206	7	Extracellular
P01889	292	36	Extracellular
P01891	292	7	Extracellular
P01893	142	5	Extracellular
P01893	145	8	Extracellular
P02786	145	3	Extracellular
P02786	156	7	Extracellular
P02786	161	7	Extracellular
P02786	177	3	Extracellular
P02786	193	26	Extracellular
P02786	241	3	Extracellular
P02786	260	7	Extracellular
P02786	261	12	Extracellular
P02786	358	10	Extracellular
P02786	371	3	Extracellular
P02786	531	6	Extracellular
P02786	665	3	Extracellular
P02786	693	8	Extracellular
P04439	142	5	Extracellular
P04439	145	8	Extracellular
P04439	292	36	Extracellular
P04843	25	7	Unknown
P05107	195	3	Extracellular
P05107	332	6	Extracellular
P05141	22	7	Unknown
P05141	23	4	Unknown
P05556	227	5	Extracellular
P05556	347	4	Extracellular
P05556	349	7	Extracellular
P06213	27	7	Extracellular
P08195	245	4	Extracellular
P08195	509	4	Extracellular
P08195	510	10	Extracellular
P08195	592	7	Extracellular
P08195	614	18	Extracellular
P08195	615	26	Extracellular
P08575	243	16	Extracellular
P08575	246	4	Extracellular
P08575	324	7	Extracellular
P08575	325	27	Extracellular
P08575	353	7	Extracellular
P08575	383	14	Extracellular
P08575	432	11	Extracellular
P08575	535	21	Extracellular
P08575	541	29	Extracellular
P08575	542	8	Extracellular
P10321	142	5	Extracellular
P10321	145	8	Extracellular
P12235	22	7	Unknown
P12235	23	4	Unknown
P12236	22	7	Unknown
P12236	23	4	Unknown
P13612	190	4	Extracellular
P13612	526	7	Extracellular
P13612	687	6	Extracellular
P15144	292	3	Extracellular
P16070	158	25	Extracellular
P17693	142	5	Extracellular
P17693	145	8	Extracellular
P19440	127	3	Extracellular
P20138	215	9	Extracellular
P20701	277	3	Extracellular
P35613	152	75	Extracellular
P35613	178	3	Extracellular
P35613	179	46	Extracellular
P35613	227	3	Extracellular
P35613	228	4	Extracellular
P35613	242	20	Extracellular
P35613	243	29	Extracellular
P35613	264	9	Extracellular
P35613	305	7	Extracellular
P35613	307	60	Extracellular
P35613-2	21	10	Extracellular
P36268	127	3	Extracellular
P48960	281	5	Unknown
P48960	499	4	Unknown
P54709	111	23	Unknown
P54709	112	4	Unknown
P54709	119	25	Extracellular
P54709	123	15	Extracellular
P54709	182	57	Unknown
P54709	244	13	Extracellular
P54709	259	6	Unknown
P54852	128	6	Unknown
P78324	30	23	Unknown
P78324	126	4	Unknown
Q08722	74	20	Extracellular
Q13740	129	7	Extracellular
Q13740	419	3	Unknown
Q13740	423	21	Unknown
Q13740	469	7	Extracellular
Q15758	165	3	Unknown
Q6PCB8	222	3	Extracellular
Q8IUW5	24	10	Unknown
Q8TDQ1	20	5	Extracellular
Q92854	558	5	Extracellular
Q92854	615	21	Extracellular
Q96DB9	129	5	Extracellular
Q9H0C2	34	7	Unknown
Q9H0C2	35	4	Unknown
Q9NPY3	65	5	Unknown
Q9NPY3	130	6	Unknown
Q9P2B2	474	4	Unknown
Q9UHX3	284	5	Unknown

## Sheet: 15 min try pre-digested
UniProt AC	Position	#Labels	Topology verification
A6NGU5	127	5	Extracellular
O00241	29	6	Extracellular
O00241	125	6	Extracellular
O14672	284	7	Extracellular
O14672	446	5	Extracellular
O15031	237	3	Extracellular
O15031	1165	3	Unknown
O15427	253	7	Unknown
O15427	254	29	Unknown
P01889	142	10	Extracellular
P01889	145	4	Extracellular
P01889	170	3	Extracellular
P01889	206	8	Extracellular
P01889	292	36	Extracellular
P01891	292	4	Extracellular
P01893	142	10	Extracellular
P01893	145	4	Extracellular
P01893	170	3	Extracellular
P02786	161	3	Extracellular
P02786	193	5	Extracellular
P02786	261	3	Extracellular
P02786	358	3	Extracellular
P02786	693	9	Extracellular
P04439	142	10	Extracellular
P04439	145	4	Extracellular
P04439	292	36	Extracellular
P04843	25	9	Unknown
P05107	332	11	Extracellular
P05141	22	6	Unknown
P05141	23	8	Unknown
P05556	106	10	Extracellular
P05556	227	4	Extracellular
P05556	347	3	Extracellular
P05556	349	4	Extracellular
P06213	27	6	Extracellular
P08195	245	6	Extracellular
P08195	509	4	Extracellular
P08195	510	9	Extracellular
P08195	592	6	Extracellular
P08195	614	19	Extracellular
P08195	615	38	Extracellular
P08575	243	17	Extracellular
P08575	316	4	Extracellular
P08575	324	10	Extracellular
P08575	325	34	Extracellular
P08575	383	13	Extracellular
P08575	432	15	Extracellular
P08575	535	29	Extracellular
P08575	541	36	Extracellular
P08575	542	5	Extracellular
P08648	900	3	Extracellular
P10321	142	10	Extracellular
P10321	145	4	Extracellular
P11279	247	3	Extracellular
P12235	22	6	Unknown
P12235	23	8	Unknown
P12236	22	6	Unknown
P12236	23	8	Unknown
P13612	234	5	Extracellular
P13612	687	8	Extracellular
P15144	292	4	Extracellular
P16070	158	19	Extracellular
P17693	142	10	Extracellular
P17693	145	4	Extracellular
P19440	127	5	Extracellular
P20138	215	7	Extracellular
P23284	116	3	Unknown
P32942	401	4	Unknown
P35613	152	86	Extracellular
P35613	179	49	Extracellular
P35613	187	3	Extracellular
P35613	225	3	Extracellular
P35613	227	3	Extracellular
P35613	228	8	Extracellular
P35613	242	25	Extracellular
P35613	243	5	Extracellular
P35613	264	6	Extracellular
P35613	283	4	Extracellular
P35613	305	10	Extracellular
P35613	307	67	Extracellular
P35613	308	4	Extracellular
P35613-2	21	5	Extracellular
P35613-2	22	4	Extracellular
P36268	127	5	Extracellular
P48960	105	36	Extracellular
P48960	245	7	Extracellular
P48960	281	4	Unknown
P48960	499	4	Unknown
P53985	289	5	Unknown
P54709	111	15	Unknown
P54709	112	7	Unknown
P54709	119	35	Extracellular
P54709	123	11	Extracellular
P54709	182	72	Unknown
P54709	244	11	Extracellular
P54709	259	5	Unknown
P54709	266	5	Unknown
P54852	128	6	Unknown
P78324	30	23	Unknown
P78324	126	6	Unknown
Q08722	74	18	Extracellular
Q13740	129	7	Extracellular
Q13740	423	9	Unknown
Q13740	469	3	Extracellular
Q13740	472	5	Unknown
Q15758	165	5	Unknown
Q15758	522	6	Unknown
Q6GTX8	66	15	Extracellular
Q6PCB8	104	4	Extracellular
Q8NBI5	64	7	Unknown
Q8TDQ1	20	3	Extracellular
Q92854	615	8	Extracellular
Q96DB9	129	3	Extracellular
Q9BV40	46	3	Intracellular
Q9H0C2	34	6	Unknown
Q9H0C2	35	8	Unknown
Q9NPY3	130	4	Unknown
Q9UHX3	108	36	Extracellular
Q9UHX3	248	7	Extracellular
Q9UHX3	284	4	Unknown

## Sheet: 25 min try pre-digested
UniProt AC	Position	#Labels	Topology verification
A6NGU5	127	5	Extracellular
O00241	125	3	Extracellular
O14672	284	3	Extracellular
O15031	1165	4	Unknown
O15427	253	5	Unknown
O15427	254	14	Unknown
P01889	142	6	Extracellular
P01889	145	8	Extracellular
P01889	206	12	Extracellular
P01889	292	36	Extracellular
P01891	292	5	Extracellular
P01893	142	6	Extracellular
P01893	145	8	Extracellular
P02786	193	3	Extracellular
P02786	693	5	Extracellular
P04439	142	6	Extracellular
P04439	145	8	Extracellular
P04439	292	36	Extracellular
P04843	25	21	Unknown
P04843	187	5	Unknown
P05107	332	11	Extracellular
P05141	22	9	Unknown
P05141	23	11	Unknown
P05556	106	14	Extracellular
P05556	349	6	Extracellular
P06213	27	4	Extracellular
P08195	245	8	Extracellular
P08195	416	5	Extracellular
P08195	509	4	Extracellular
P08195	510	9	Extracellular
P08195	592	5	Extracellular
P08195	614	18	Extracellular
P08195	615	30	Extracellular
P08575	243	17	Extracellular
P08575	316	3	Extracellular
P08575	324	6	Extracellular
P08575	325	35	Extracellular
P08575	383	8	Extracellular
P08575	432	12	Extracellular
P08575	531	3	Extracellular
P08575	535	18	Extracellular
P08575	541	29	Extracellular
P08575	542	6	Extracellular
P08575	934	4	Intracellular
P08648	900	6	Extracellular
P10321	142	6	Extracellular
P10321	145	8	Extracellular
P11279	247	4	Extracellular
P12235	22	9	Unknown
P12235	23	11	Unknown
P12236	22	9	Unknown
P12236	23	11	Unknown
P13612	234	3	Extracellular
P13612	687	11	Extracellular
P15144	292	3	Extracellular
P15954	17	4	Intracellular
P16070	158	7	Extracellular
P17693	142	5	Extracellular
P17693	145	8	Extracellular
P19440	127	5	Extracellular
P19440	181	4	Extracellular
P20138	215	6	Extracellular
P23284	116	5	Unknown
P23284	215	4	Unknown
P27824	217	3	Extracellular
P35613	152	69	Extracellular
P35613	179	55	Extracellular
P35613	187	3	Extracellular
P35613	227	5	Extracellular
P35613	228	5	Extracellular
P35613	242	21	Extracellular
P35613	243	8	Extracellular
P35613	264	6	Extracellular
P35613	305	9	Extracellular
P35613	307	70	Extracellular
P35613	308	14	Extracellular
P35613-2	21	8	Extracellular
P35613-2	22	3	Extracellular
P36268	127	5	Extracellular
P48960	105	32	Extracellular
P48960	245	9	Extracellular
P48960	499	3	Unknown
P54709	111	17	Unknown
P54709	112	5	Unknown
P54709	119	34	Extracellular
P54709	123	9	Extracellular
P54709	182	53	Unknown
P54709	244	12	Extracellular
P54709	259	4	Unknown
P78324	30	17	Unknown
P78324	126	3	Unknown
Q08722	74	10	Extracellular
Q13433	256	3	Unknown
Q13740	129	4	Extracellular
Q13740	423	6	Unknown
Q13740	469	3	Extracellular
Q15758	165	3	Unknown
Q15758	522	3	Unknown
Q6GTX8	66	16	Extracellular
Q8TDQ1	20	9	Extracellular
Q92854	558	3	Extracellular
Q92854	615	3	Extracellular
Q96DB9	129	4	Extracellular
Q9BV40	46	5	Intracellular
Q9H0C2	34	9	Unknown
Q9H0C2	35	11	Unknown
Q9NPY3	130	3	Unknown
Q9UHX3	108	32	Extracellular
Q9UHX3	248	9	Extracellular
Q9ULF5	327	3	Unknown

## Sheet: Chy digest
UniProt AC	Position	#Labels	Topology verification
A6NGU5	127	4	Extracellular
O00241	29	46	Extracellular
O00241	80	3	Extracellular
O00241	125	29	Extracellular
O14672	284	32	Extracellular
O14672	446	13	Extracellular
O14672	447	3	Extracellular
O15031	1165	3	Unknown
O15427	253	43	Unknown
O15427	254	65	Unknown
O15427	262	3	Unknown
P01730	160	10	Extracellular
P01730	161	6	Extracellular
P01730	258	4	Extracellular
P01730	259	12	Extracellular
P01889	206	4	Extracellular
P01889	210	3	Extracellular
P01889	219	23	Extracellular
P01889	292	276	Extracellular
P01891	200	6	Extracellular
P01891	219	23	Extracellular
P01891	292	238	Extracellular
P01893	200	6	Extracellular
P01893	219	23	Extracellular
P02786	193	112	Extracellular
P02786	205	39	Extracellular
P02786	260	10	Extracellular
P02786	261	18	Extracellular
P02786	371	45	Extracellular
P02786	374	4	Extracellular
P02786	439	15	Extracellular
P02786	531	8	Extracellular
P02786	585	17	Extracellular
P02786	665	18	Extracellular
P02786	693	64	Extracellular
P04439	200	6	Extracellular
P04439	219	23	Extracellular
P04439	292	276	Extracellular
P04843	25	52	Unknown
P05141	22	13	Unknown
P05141	23	16	Unknown
P05556	92	3	Extracellular
P05556	107	7	Extracellular
P05556	238	42	Extracellular
P05556	438	21	Extracellular
P08069	30	21	Extracellular
P08195	416	14	Extracellular
P08195	592	6	Extracellular
P08575	324	66	Extracellular
P08575	383	33	Extracellular
P08575	535	39	Extracellular
P09326	133	4	Extracellular
P10321	200	6	Extracellular
P10321	219	23	Extracellular
P11279	57	9	Extracellular
P11279	247	25	Extracellular
P11717	511	3	Unknown
P12235	22	13	Unknown
P12235	23	16	Unknown
P12236	22	13	Unknown
P12236	23	16	Unknown
P13612	234	8	Extracellular
P13612	425	4	Extracellular
P13612	526	5	Extracellular
P13612	592	160	Extracellular
P13747	204	6	Extracellular
P13747	207	8	Extracellular
P13747	216	23	Extracellular
P15260	115	4	Extracellular
P17813	26	9	Unknown
P19397	166	23	Unknown
P19440	127	4	Extracellular
P20333	30	3	Extracellular
P20701	277	20	Extracellular
P20701	869	3	Extracellular
P27824	208	3	Extracellular
P27824	210	6	Extracellular
P30511	197	6	Extracellular
P30511	216	23	Extracellular
P32942	437	7	Unknown
P35613	174	18	Extracellular
P35613	177	5	Extracellular
P35613	178	14	Extracellular
P35613	179	306	Extracellular
P35613	187	4	Extracellular
P35613	224	4	Extracellular
P35613	228	5	Extracellular
P35613	243	4	Extracellular
P35613	301	4	Extracellular
P35613	305	19	Extracellular
P35613	306	9	Extracellular
P35613	307	159	Extracellular
P36268	127	4	Extracellular
P48060	22	3	Extracellular
P48960	107	8	Extracellular
P48960	242	23	Extracellular
P48960	280	9	Unknown
P48960	288	9	Unknown
P48960	519	36	Unknown
P54709	182	203	Unknown
P54709	244	23	Extracellular
P54709	259	4	Unknown
P78324	30	136	Unknown
P78324	31	3	Unknown
P78324	81	3	Unknown
P78324	126	29	Unknown
P98161	1912	7	Unknown
Q08722	104	18	Unknown
Q13740	403	4	Unknown
Q13740	419	33	Unknown
Q13740	423	33	Unknown
Q15758	165	9	Unknown
Q8NBI5	64	5	Unknown
Q8TDQ1	20	56	Extracellular
Q8WTV0	56	6	Extracellular
Q8WTV0	80	9	Extracellular
Q92854	556	37	Extracellular
Q92854	575	3	Extracellular
Q92854	615	48	Extracellular
Q9H0C2	34	13	Unknown
Q9H0C2	35	16	Unknown
Q9NPY3	65	6	Unknown
Q9NPY3	66	4	Unknown
Q9P1W8	79	3	Extracellular
Q9UHX3	110	8	Extracellular
Q9UHX3	245	23	Extracellular
Q9UHX3	283	9	Unknown

## Sheet: Try digest
UniProt AC	Position	#Labels	Topology verification
A6NGU5	122	4	Extracellular
A6NGU5	127	10	Extracellular
O00241	29	6	Extracellular
O00241	125	9	Extracellular
O14672	284	10	Extracellular
O14672	446	6	Extracellular
O15031	237	4	Extracellular
O15031	1165	7	Unknown
O15427	253	12	Unknown
O15427	254	43	Unknown
P01889	142	16	Extracellular
P01889	145	12	Extracellular
P01889	170	3	Extracellular
P01889	206	20	Extracellular
P01889	210	3	Extracellular
P01889	292	72	Extracellular
P01891	292	9	Extracellular
P01893	142	16	Extracellular
P01893	145	12	Extracellular
P01893	170	3	Extracellular
P02786	156	3	Extracellular
P02786	161	3	Extracellular
P02786	193	8	Extracellular
P02786	259	3	Extracellular
P02786	261	4	Extracellular
P02786	358	3	Extracellular
P02786	693	14	Extracellular
P04439	142	16	Extracellular
P04439	145	12	Extracellular
P04439	292	72	Extracellular
P04843	25	30	Unknown
P04843	187	6	Unknown
P04843	598	4	Unknown
P05107	332	22	Extracellular
P05141	22	15	Unknown
P05141	23	19	Unknown
P05556	106	24	Extracellular
P05556	227	4	Extracellular
P05556	347	4	Extracellular
P05556	349	10	Extracellular
P06213	27	10	Extracellular
P08195	245	14	Extracellular
P08195	267	3	Extracellular
P08195	416	7	Extracellular
P08195	509	8	Extracellular
P08195	510	18	Extracellular
P08195	592	11	Extracellular
P08195	614	37	Extracellular
P08195	615	68	Extracellular
P08575	243	34	Extracellular
P08575	316	7	Extracellular
P08575	324	16	Extracellular
P08575	325	69	Extracellular
P08575	353	4	Extracellular
P08575	355	4	Extracellular
P08575	383	21	Extracellular
P08575	432	27	Extracellular
P08575	531	4	Extracellular
P08575	535	47	Extracellular
P08575	541	65	Extracellular
P08575	542	11	Extracellular
P08575	934	5	Intracellular
P08648	900	9	Extracellular
P10321	142	16	Extracellular
P10321	145	12	Extracellular
P11049	212	3	Extracellular
P11279	247	7	Extracellular
P11717	527	3	Unknown
P11717	1593	3	Extracellular
P12235	22	15	Unknown
P12235	23	19	Unknown
P12236	22	15	Unknown
P12236	23	19	Unknown
P13612	234	8	Extracellular
P13612	687	19	Extracellular
P15144	292	7	Extracellular
P15954	17	4	Intracellular
P16070	158	26	Extracellular
P17693	142	15	Extracellular
P17693	145	12	Extracellular
P19440	52	3	Extracellular
P19440	122	4	Extracellular
P19440	127	10	Extracellular
P19440	181	6	Extracellular
P20138	76	4	Extracellular
P20138	215	13	Extracellular
P23284	116	8	Unknown
P23284	215	6	Unknown
P27824	217	4	Extracellular
P32942	401	5	Unknown
P35613	152	155	Extracellular
P35613	179	104	Extracellular
P35613	187	6	Extracellular
P35613	225	4	Extracellular
P35613	227	8	Extracellular
P35613	228	13	Extracellular
P35613	242	46	Extracellular
P35613	243	13	Extracellular
P35613	264	12	Extracellular
P35613	283	6	Extracellular
P35613	305	19	Extracellular
P35613	307	137	Extracellular
P35613	308	18	Extracellular
P35613-2	21	13	Extracellular
P35613-2	22	7	Extracellular
P36268	122	4	Extracellular
P36268	127	10	Extracellular
P48960	105	68	Extracellular
P48960	242	4	Extracellular
P48960	245	16	Extracellular
P48960	281	6	Unknown
P48960	499	7	Unknown
P53985	289	5	Unknown
P54709	111	32	Unknown
P54709	112	12	Unknown
P54709	119	69	Extracellular
P54709	123	20	Extracellular
P54709	182	125	Unknown
P54709	244	23	Extracellular
P54709	259	9	Unknown
P54709	266	7	Unknown
P54852	128	8	Unknown
P78324	30	40	Unknown
P78324	126	9	Unknown
Q08722	74	28	Extracellular
Q12907	45	3	Extracellular
Q13433	256	4	Unknown
Q13740	129	11	Extracellular
Q13740	419	4	Unknown
Q13740	423	15	Unknown
Q13740	469	6	Extracellular
Q13740	472	7	Unknown
Q15758	165	8	Unknown
Q15758	522	9	Unknown
Q6GTX8	66	31	Extracellular
Q6PCB8	104	5	Extracellular
Q8NBI5	64	9	Unknown
Q8TDQ1	20	12	Extracellular
Q92854	558	5	Extracellular
Q92854	615	11	Extracellular
Q96DB9	129	7	Extracellular
Q9BV40	46	8	Intracellular
Q9H0C2	34	15	Unknown
Q9H0C2	35	19	Unknown
Q9NPY3	130	7	Unknown
Q9P2B2	474	4	Unknown
Q9UHX3	108	68	Extracellular
Q9UHX3	245	4	Extracellular
Q9UHX3	248	16	Extracellular
Q9UHX3	284	6	Unknown
Q9ULF5	66	4	Unknown
Q9ULF5	327	5	Unknown
